# Supplementary material for: Multiparameter analysis of timelapse imaging reveals kinetics of megakaryocytic erythroid progenitor clonal expansion and differentiation
Source: Sci Rep. 2022 Sep 28;12:16218. doi: 10.1038/s41598-022-19013-x (PMC9519589; doi:10.1038/s41598-022-19013-x)
Supplement: Supplementary file 3 — Supplementary Information 2. [file 41598_2022_19013_MOESM3_ESM.xlsx]

## Sheet: Master Sheet
Condition	Movie	Cell ID	Generation	R.P	G.P	B.P	Parent MkP	Parent MkP.2	Parent ErP	Parent ErP.2	Parent MEP	Parent MEP.2	Generations Since Blue	Parent Type	First Frame	Last Frame	# of Time Frames	1	2	3	4	5	2Hr Conversion	2Hr Conversion.1	30Min Conversion	30Min Conversion.1	30Min Conversion.2	10Min Conversion	10Min Conversion.1	Sum of Conversions	Sum of Conversions.1	Sum of Conversions.2	Sum of Conversions.3	Sum of Conversions.4	Sum of Conversions.5	Sum of Conversions.6	Hours	First Time	Last Time	Total Time	1st X	1st Y	Last X	Last Y	Diffusion Pixel Distance	Diffusion Micron Distance	Total Pixel Distance	Total Micron Distance	Directionality
Cntrl MkP	11082018_sp6_MkP	Sheet1	1	0	1	0	MkP	MkP	0		0			MkP	1	7	7	7	-10	17	-10	17	14	34				1.1669	-1.667	14	0	0	0	0	0	0	14	24	36	12	692.052	455.257	758.078	389.192	93.4022	1046.1	115.782	1296.76	1.23961
Cntrl MkP	11082018_sp6_MkP	Sheet2	2	0	1	0	MkP	MkP	0		0			MkP	8	16	9	9	-1	10	-1	10	18	20				1.5003	-0.1667	18	0	0	0	0	0	0	18	38	54	16	758.059	389.435	704.279	412.914	58.6819	657.237	192.971	2161.28	3.28843
Cntrl MkP	11082018_sp6_MkP	Sheet3	3	0	1	0	MkP	MkP	0		0			MkP	17	379	363	363	362	1	362	1	726	2				60.5121	60.3454	0	2	0	0	0	0	60.3454	62.3454	56	150.202	94.2019	700.774	409.157	544.624	471.237	168.039	1882.03	1051.7	11779.1	6.2587
Cntrl MkP	11082018_sp6_MkP	Sheet4	3	0	1	0	MkP	MkP	0		0			MkP	17	379	363	363	362	1	362	1	726	2				60.5121	60.3454	0	2	0	0	0	0	60.3454	62.3454	56	150.202	94.2019	727.616	431.593	656.184	521.395	114.748	1285.17	1485.36	16636.1	12.9446
Cntrl MkP	11082018_sp6_MkP	Sheet5	4	0	1	0	MkP	MkP	0		0			MkP	109	379	271	271	362	-91	362	-91	542	-182				45.1757	60.3454	0	0	0	0	0	45.1757	0	45.1757	77.6696	150.202	72.5323	607.919	533.005	563.609	542.916	45.4052	508.538	416.136	4660.72	9.16494
Cntrl MkP	11082018_sp6_MkP	Sheet6	4	0	1	0	MkP	MkP	0		0			MkP	109	379	271	271	362	-91	362	-91	542	-182				45.1757	60.3454	0	0	0	0	0	45.1757	0	45.1757	77.6696	150.202	72.5323	595.148	530.061	548.528	526.238	46.7763	523.894	1903.42	21318.3	40.6921
Cntrl MkP	11082018_sp6_MkP	Sheet7	2	0	1	0	MkP	MkP	0		0			MkP	8	379	372	372	362	10	362	10	744	20				62.0124	60.3454	0	20	0	0	0	0	60.3454	80.3454	38	150.202	112.202	766.51	403.456	613.212	519.556	192.3	2153.76	978.572	10960	5.08878
Cntrl MkP	11082018_sp6_MkP	Sheet8	3	0	1	0	MkP	MkP	0		0			MkP	16	379	364	364	362	2	362	2	728	4				60.6788	60.3454	0	4	0	0	0	0	60.3454	64.3454	54	150.202	96.2019	885.045	426.479	706.461	519.983	201.582	2257.72	769.387	8617.13	3.81675
Cntrl MkP	11082018_sp6_MkP	Sheet9	3	0	1	0	MkP	MkP	0		0			MkP	16	105	90	90	88	2	88	2	180	4				15.003	14.6696	0	4	0	0	0	0	14.6696	18.6696	54	77.0028	23.0028	874.331	415.706	767.529	531.169	157.285	1761.59	406.358	4551.21	2.58358
Cntrl MkP	11082018_sp6_MkP	Sheet10	4	0	1	0	MkP	MkP	0		0			MkP	106	379	274	274	362	-88	362	-88	548	-176				45.6758	60.3454	0	0	0	0	0	45.6758	0	45.6758	77.1695	150.202	73.0324	765.883	534.337	692.361	541.161	73.8371	826.975	636.103	7124.35	8.61495
Cntrl MkP	11082018_sp6_MkP	Sheet11	4	0	1	0	MkP	MkP	0		0			MkP	106	379	274	274	362	-88	362	-88	548	-176				45.6758	60.3454	0	0	0	0	0	45.6758	0	45.6758	77.1695	150.202	73.0324	769.78	521.992	662.56	547.075	110.115	1233.29	516.787	5788.01	4.69315
Cntrl MkP	11082018_sp7_MkP	Sheet1	1	0	1	0	MkP	MkP	0		0			MkP	1	6	6	6	-11	17	-11	17	12	34				1.0002	-1.8337	12	0	0	0	0	0	0	12	24	34	10	665.182	470.777	676.014	456.317	18.0674	202.355	16.0296	179.531	0.88721
Cntrl MkP	11082018_sp7_MkP	Sheet2	2	0	1	0	MkP	MkP	0		0			MkP	7	17	11	11	0	11	0	11	22	22				1.8337	0	22	0	0	0	0	0	0	22	36	56	20	679.215	460.33	675.367	456.452	5.46325	61.1884	17.4688	195.651	3.19752
Cntrl MkP	11082018_sp7_MkP	Sheet3	3	0	1	0	MkP	MkP	0		0			MkP	18	379	362	362	362	0	362	0	724	0				60.3454	60.3454	0	0	0	0	0	60.3454	0	60.3454	58	150.202	92.2019	679.498	455.846	743.066	350.477	123.059	1378.26	1067.85	11960	8.67754
Cntrl MkP	11082018_sp7_MkP	Sheet4	3	0	1	0	MkP	MkP	0		0			MkP	18	379	362	362	362	0	362	0	724	0				60.3454	60.3454	0	0	0	0	0	60.3454	0	60.3454	58	150.202	92.2019	661.924	464.152	551.177	460.021	110.824	1241.23	774.877	8678.63	6.99194
Cntrl MkP	11082018_sp7_MkP	Sheet5	2	0	1	0	MkP	MkP	0		0			MkP	7	16	10	10	-1	11	-1	11	20	22				1.667	-0.1667	20	0	0	0	0	0	0	20	36	54	18	668.534	469.01	650.486	453.692	23.6725	265.131	18.5417	207.667	0.783259
Cntrl MkP	11082018_sp7_MkP	Sheet6	3	0	1	0	MkP	MkP	0		0			MkP	17	379	363	363	362	1	362	1	726	2				60.5121	60.3454	0	2	0	0	0	0	60.3454	62.3454	56	150.202	94.2019	656.654	454.962	635.421	477.795	31.1795	349.21	683.853	7659.15	21.9328
Cntrl MkP	11082018_sp7_MkP	Sheet7	3	0	1	0	MkP	MkP	0		0			MkP	17	379	363	363	362	1	362	1	726	2				60.5121	60.3454	0	2	0	0	0	0	60.3454	62.3454	56	150.202	94.2019	637.297	448.99	582.854	448.97	54.4435	609.767	581.128	6508.63	10.674
Cntrl MkP	11082018_sp10_MkP	Sheet1	1	0	1	0	MkP	MkP	0		0			MkP	1	10	10	10	-7	17	-7	17	20	34				1.667	-1.1669	20	0	0	0	0	0	0	20	24	42	18	644.126	422.709	640.656	500.002	77.3712	866.557	74.7117	836.771	0.965627
Cntrl MkP	11082018_sp10_MkP	Sheet2	2	0	1	0	MkP	MkP	0		0			MkP	11	77	67	67	60	7	60	7	134	14				11.1689	10.002	0	14	0	0	0	0	10.002	24.002	44	72.3352	28.3352	665.496	416.672	585.321	475.775	99.6053	1115.58	394.328	4416.47	3.95891
Cntrl MkP	11082018_sp10_MkP	Sheet3	3	0	1	0	MkP	MkP	0		0			MkP	78	379	302	302	362	-60	362	-60	604	-120				50.3434	60.3454	0	0	0	0	0	50.3434	0	50.3434	72.5019	150.202	77.7	582.051	471.699	561.248	378.569	95.4249	1068.76	1805.97	20226.8	18.9255
Cntrl MkP	11082018_sp10_MkP	Sheet4	3	0	1	0	MkP	MkP	0		0			MkP	78	191	114	114	174	-60	174	-60	228	-120				19.0038	29.0058	0	0	0	0	0	19.0038	0	19.0038	72.5019	94.771	22.2691	590.785	483.248	585.113	476.989	8.44647	94.6005	446.454	5000.29	52.8569
Cntrl MkP	11082018_sp10_MkP	Sheet5	4	0	1	0	MkP	MkP	0		0			MkP	192	379	188	188	362	-174	362	-174	376	-348				31.3396	60.3454	0	0	0	0	0	31.3396	0	31.3396	95.0593	150.202	55.1426	579.867	473.014	538.457	482.067	42.388	474.745	361.593	4049.84	8.53055
Cntrl MkP	11082018_sp10_MkP	Sheet6	4	0	1	0	MkP	MkP	0		0			MkP	192	379	188	188	362	-174	362	-174	376	-348				31.3396	60.3454	0	0	0	0	0	31.3396	0	31.3396	95.0593	150.202	55.1426	591.649	484.606	552.018	510.899	47.5598	532.67	501.248	5613.98	10.5393
Cntrl MkP	11082018_sp10_MkP	Sheet7	2	0	1	0	MkP	MkP	0		0			MkP	11	60	50	50	43	7	43	7	100	14				8.335	7.1681	0	14	0	0	0	0	7.1681	21.1681	44	69.5013	25.5013	649.711	501.488	634.435	555.179	55.8224	625.211	387.473	4339.7	6.94118
Cntrl MkP	11082018_sp10_MkP	Sheet8	3	0	1	0	MkP	MkP	0		0			MkP	61	243	183	183	226	-43	226	-43	366	-86				30.5061	37.6742	0	0	0	0	0	30.5061	0	30.5061	69.668	109.763	40.0946	631.661	546.95	595.939	556.892	37.0802	415.298	730.237	8178.65	19.6935
Cntrl MkP	11082018_sp10_MkP	Sheet9	4	0	1	0	MkP	MkP	0		0			MkP	244	379	136	136	362	-226	362	-226	272	-452				22.6712	60.3454	0	0	0	0	0	22.6712	0	22.6712	110.051	150.202	40.151	596.32	562.172	598.275	563.331	2.27272	25.4545	273.921	3067.91	120.525
Cntrl MkP	11082018_sp10_MkP	Sheet10	4	0	1	0	MkP	MkP	0		0			MkP	244	379	136	136	362	-226	362	-226	272	-452				22.6712	60.3454	0	0	0	0	0	22.6712	0	22.6712	110.051	150.202	40.151	592.152	549.658	585.344	549.698	6.8077	76.2463	400.034	4480.38	58.762
Cntrl MkP	11082018_sp10_MkP	Sheet11	3	0	1	0	MkP	MkP	0		0			MkP	61	178	118	118	161	-43	161	-43	236	-86				19.6706	26.8387	0	0	0	0	0	19.6706	0	19.6706	69.668	91.0231	21.3551	634.84	561.142	635.309	554.212	6.94522	77.7865	528.672	5921.13	76.1203
Cntrl MkP	11082018_sp10_MkP	Sheet12	4	0	1	0	MkP	MkP	0		0			MkP	179	319	141	141	302	-161	302	-161	282	-322				23.5047	50.3434	0	0	0	0	0	23.5047	0	23.5047	91.3114	131.673	40.362	638.302	558.682	572.58	577.749	68.4317	766.435	390.052	4368.58	5.69988
Cntrl MkP	11082018_sp10_MkP	Sheet13	5	0	1	0	MkP	MkP	0		0			MkP	320	379	60	60	362	-302	362	-302	120	-604				10.002	60.3454	0	0	0	0	0	10.002	0	10.002	131.962	150.202	18.2402	582.029	572.76	579.209	568.382	5.20715	58.3201	126.491	1416.69	24.2917
Cntrl MkP	11082018_sp10_MkP	Sheet14	5	0	1	0	MkP	MkP	0		0			MkP	320	379	60	60	362	-302	362	-302	120	-604				10.002	60.3454	0	0	0	0	0	10.002	0	10.002	131.962	150.202	18.2402	567.747	579.736	571.773	583.649	5.61508	62.8889	86.5439	969.292	15.4128
Cntrl MkP	11082018_sp10_MkP	Sheet15	4	0	1	0	MkP	MkP	0		0			MkP	179	302	124	124	285	-161	285	-161	248	-322				20.6708	47.5095	0	0	0	0	0	20.6708	0	20.6708	91.3114	126.772	35.4609	630.35	548.456	576.894	538.481	54.3782	609.035	383.172	4291.53	7.04644
Cntrl MkP	11082018_sp10_MkP	Sheet16	5	0	1	0	MkP	MkP	0		0			MkP	303	379	77	77	362	-285	362	-285	154	-570				12.8359	60.3454	0	0	0	0	0	12.8359	0	12.8359	127.061	150.202	23.1413	582.102	533.384	580.05	532.827	2.12654	23.8173	114.984	1287.82	54.0708
Cntrl MkP	11082018_sp10_MkP	Sheet17	5	0	1	0	MkP	MkP	0		0			MkP	303	379	77	77	362	-285	362	-285	154	-570				12.8359	60.3454	0	0	0	0	0	12.8359	0	12.8359	127.061	150.202	23.1413	576.271	544.678	565.956	546.709	10.5132	117.748	129.868	1454.53	12.3529
Cntrl MkP	11082018_sp11_MkP	Sheet1	1	0	1	0	MkP	MkP	0		0			MkP	1	17	17	17	0	17	0	17	34	34				2.8339	0	34	0	0	0	0	0	0	34	24	56	32	666.251	452.145	649.973	234.087	218.664	2449.04	410.973	4602.9	1.87947
Cntrl MkP	11082018_sp11_MkP	Sheet2	2	0	1	0	MkP	MkP	0		0			MkP	18	379	362	362	362	0	362	0	724	0				60.3454	60.3454	0	0	0	0	0	60.3454	0	60.3454	58	150.202	92.2019	655.802	503.196	650.873	504.377	5.06885	56.7711	1176.19	13173.3	232.042
Cntrl MkP	11082018_sp11_MkP	Sheet3	2	0	1	0	MkP	MkP	0		0			MkP	18	126	109	109	109	0	109	0	218	0				18.1703	18.1703	0	0	0	0	0	18.1703	0	18.1703	58	80.5035	22.5035	674.523	499.713	730.225	534.953	65.9138	738.235	290.689	3255.72	4.41014
Cntrl MkP	11082018_sp11_MkP	Sheet4	3	0	1	0	MkP	MkP	0		0			MkP	127	379	253	253	362	-109	362	-109	506	-218				42.1751	60.3454	0	0	0	0	0	42.1751	0	42.1751	80.6702	150.202	69.5317	731.328	534.169	667.235	537.422	64.1762	718.774	484.918	5431.09	7.55604
Cntrl MkP	11082018_sp11_MkP	Sheet5	3	0	1	0	MkP	MkP	0		0			MkP	127	379	253	253	362	-109	362	-109	506	-218				42.1751	60.3454	0	0	0	0	0	42.1751	0	42.1751	80.6702	150.202	69.5317	721.099	522.31	668.943	514.193	52.7832	591.171	788.475	8830.92	14.938
Cntrl MkP	11082018_sp12_MkP	Sheet1	1	0	1	0	MkP	MkP	0		0			MkP	1	8	8	8	-9	17	-9	17	16	34				1.3336	-1.5003	16	0	0	0	0	0	0	16	24	38	14	670.265	491.206	652.063	488.787	18.3612	205.645	80.105	897.176	4.36274
Cntrl MkP	11082018_sp12_MkP	Sheet2	2	0	1	0	MkP	MkP	0		0			MkP	9	16	8	8	-1	9	-1	9	16	18				1.3336	-0.1667	16	0	0	0	0	0	0	16	40	54	14	669.513	467.978	668.935	491.176	23.2053	259.9	40.3915	452.385	1.74061
Cntrl MkP	11082018_sp12_MkP	Sheet3	3	0	1	0	MkP	MkP	0		0			MkP	17	379	363	363	362	1	362	1	726	2				60.5121	60.3454	0	2	0	0	0	0	60.3454	62.3454	56	150.202	94.2019	654.265	487.682	644.786	346.412	141.587	1585.78	1544.23	17295.3	10.9065
Cntrl MkP	11082018_sp12_MkP	Sheet4	3	0	1	0	MkP	MkP	0		0			MkP	17	104	88	88	87	1	87	1	176	2				14.6696	14.5029	0	2	0	0	0	0	14.5029	16.5029	56	76.8361	20.8361	670.598	488.02	707.46	541.742	65.1529	729.713	280.177	3137.98	4.30029
Cntrl MkP	11082018_sp12_MkP	Sheet5	4	0	1	0	MkP	MkP	0		0			MkP	105	379	275	275	362	-87	362	-87	550	-174				45.8425	60.3454	0	0	0	0	0	45.8425	0	45.8425	77.0028	150.202	73.1991	699.954	540.767	692.815	530.319	12.6539	141.724	735.19	8234.13	58.0997
Cntrl MkP	11082018_sp12_MkP	Sheet6	4	0	1	0	MkP	MkP	0		0			MkP	105	379	275	275	362	-87	362	-87	550	-174				45.8425	60.3454	0	0	0	0	0	45.8425	0	45.8425	77.0028	150.202	73.1991	715.067	541.818	660.966	451.836	104.995	1175.94	1205.3	13499.4	11.4797
Cntrl MkP	11082018_sp12_MkP	Sheet7	2	0	1	0	MkP	MkP	0		0			MkP	9	15	7	7	-2	9	-2	9	14	18				1.1669	-0.3334	14	0	0	0	0	0	0	14	40	52	12	653.917	486.751	663.273	443.761	43.9957	492.751	73.2096	819.947	1.66402
Cntrl MkP	11082018_sp12_MkP	Sheet8	3	0	1	0	MkP	MkP	0		0			MkP	16	379	364	364	362	2	362	2	728	4				60.6788	60.3454	0	4	0	0	0	0	60.3454	64.3454	54	150.202	96.2019	665.399	445.263	652.523	480.43	37.4495	419.435	1437.81	16103.5	38.3933
Cntrl MkP	11082018_sp12_MkP	Sheet9	3	0	1	0	MkP	MkP	0		0			MkP	16	379	364	364	362	2	362	2	728	4				60.6788	60.3454	0	4	0	0	0	0	60.3454	64.3454	54	150.202	96.2019	660.67	433.639	237.257	130.446	520.773	5832.66	1527.98	17113.3	2.93405
Cntrl MkP	11082018_sp14_MkP	Sheet1	1	0	1	0	MkP	MkP	0		0			MkP	1	16	16	16	-1	17	-1	17	32	34				2.6672	-0.1667	32	0	0	0	0	0	0	32	24	54	30	683.219	445.413	685.844	498.639	53.2915	596.864	145.574	1630.42	2.73165
Cntrl MkP	11082018_sp14_MkP	Sheet2	2	0	1	0	MkP	MkP	0		0			MkP	17	379	363	363	362	1	362	1	726	2				60.5121	60.3454	0	2	0	0	0	0	60.3454	62.3454	56	150.202	94.2019	684.221	505.646	592.229	511.516	92.1789	1032.4	1127.96	12633.1	12.2366
Cntrl MkP	11082018_sp14_MkP	Sheet3	2	0	1	0	MkP	MkP	0		0			MkP	17	81	65	65	64	1	64	1	130	2				10.8355	10.6688	0	2	0	0	0	0	10.6688	12.6688	56	73.002	17.002	691.799	492.34	706.283	510.629	23.3294	261.289	205.385	2300.31	8.8037
Cntrl MkP	11082018_sp14_MkP	Sheet4	3	0	1	0	MkP	MkP	0		0			MkP	82	379	298	298	362	-64	362	-64	596	-128				49.6766	60.3454	0	0	0	0	0	49.6766	0	49.6766	73.1687	150.202	77.0332	703.843	502.194	670.61	485.389	37.2401	417.089	1127.03	12622.8	30.2639
Cntrl MkP	11082018_sp14_MkP	Sheet5	3	0	1	0	MkP	MkP	0		0			MkP	82	379	298	298	362	-64	362	-64	596	-128				49.6766	60.3454	0	0	0	0	0	49.6766	0	49.6766	73.1687	150.202	77.0332	707.115	516.852	700.329	502.906	15.5098	173.71	1246.5	13960.8	80.3686
Cntrl MkP	11082018_sp17_MkP	Sheet1	1	0	1	0	MkP	MkP	0		0			MkP	1	12	12	12	-5	17	-5	17	24	34				2.0004	-0.8335	24	0	0	0	0	0	0	24	24	46	22	652.965	505.309	680.346	609.128	107.369	1202.53	446.869	5004.94	4.162
Cntrl MkP	11082018_sp17_MkP	Sheet2	2	0	1	0	MkP	MkP	0		0			MkP	13	76	64	64	59	5	59	5	128	10				10.6688	9.8353	0	10	0	0	0	0	9.8353	19.8353	48	72.1685	24.1685	666.662	601.365	883.869	602.763	217.212	2432.77	596.827	6684.46	2.74767
Cntrl MkP	11082018_sp17_MkP	Sheet3	3	0	1	0	MkP	MkP	0		0			MkP	77	379	303	303	362	-59	362	-59	606	-118				50.5101	60.3454	0	0	0	0	0	50.5101	0	50.5101	72.3352	150.202	77.8667	885.093	608.106	865.149	588.392	28.0435	314.087	1098.92	12307.9	39.1863
Cntrl MkP	11082018_sp17_MkP	Sheet4	3	0	1	0	MkP	MkP	0		0			MkP	77	379	303	303	362	-59	362	-59	606	-118				50.5101	60.3454	0	0	0	0	0	50.5101	0	50.5101	72.3352	150.202	77.8667	882.646	592.327	859.494	491.923	103.038	1154.03	1164.56	13043	11.3022
Cntrl MkP	11082018_sp17_MkP	Sheet5	2	0	1	0	MkP	MkP	0		0			MkP	13	66	54	54	49	5	49	5	108	10				9.0018	8.1683	0	10	0	0	0	0	8.1683	18.1683	48	70.5015	22.5015	673.149	605.257	789.694	479.171	171.699	1923.03	449.838	5038.19	2.61992
Cntrl MkP	11082018_sp17_MkP	Sheet6	3	0	1	0	MkP	MkP	0		0			MkP	67	180	114	114	163	-49	163	-49	228	-98				19.0038	27.1721	0	0	0	0	0	19.0038	0	19.0038	70.6682	91.5997	20.9315	795.591	477.147	792.526	472.511	5.55726	62.2413	492.359	5514.42	88.5975
Cntrl MkP	11082018_sp17_MkP	Sheet7	4	0	1	0	MkP	MkP	0		0			MkP	181	379	199	199	362	-163	362	-163	398	-326				33.1733	60.3454	0	0	0	0	0	33.1733	0	33.1733	91.888	150.202	58.3139	788.153	465.781	780.381	469.163	8.4762	94.9335	374.386	4193.12	44.169
Cntrl MkP	11082018_sp17_MkP	Sheet8	4	0	1	0	MkP	MkP	0		0			MkP	181	379	199	199	362	-163	362	-163	398	-326				33.1733	60.3454	0	0	0	0	0	33.1733	0	33.1733	91.888	150.202	58.3139	797.644	478.996	674.584	613.186	182.073	2039.22	997.758	11174.9	5.47998
Cntrl MkP	11082018_sp17_MkP	Sheet9	3	0	1	0	MkP	MkP	0		0			MkP	67	162	96	96	145	-49	145	-49	192	-98				16.0032	24.1715	0	0	0	0	0	16.0032	0	16.0032	70.6682	86.5047	15.8365	782.939	483.277	850.385	726.866	252.754	2830.85	616.624	6906.18	2.43962
Cntrl MkP	11082018_sp17_MkP	Sheet10	4	0	1	0	MkP	MkP	0		0			MkP	163	379	217	217	362	-145	362	-145	434	-290				36.1739	60.3454	0	0	0	0	0	36.1739	0	36.1739	86.6714	150.202	63.5305	842.935	729.294	881.679	737.063	39.5151	442.569	711.951	7973.85	18.0172
Cntrl MkP	11082018_sp17_MkP	Sheet11	4	0	1	0	MkP	MkP	0		0			MkP	163	379	217	217	362	-145	362	-145	434	-290				36.1739	60.3454	0	0	0	0	0	36.1739	0	36.1739	86.6714	150.202	63.5305	855.085	726.183	845.755	714.012	15.3353	171.756	303.311	3397.08	19.7786
Cntrl MkP	11082018_sp21_MkP	Sheet1	1	0	1	0	MkP	MkP	0		0			MkP	1	7	7	7	-10	17	-10	17	14	34				1.1669	-1.667	14	0	0	0	0	0	0	14	24	36	12	695.834	483.019	667.817	523.466	49.2022	551.065	59.9463	671.399	1.21837
Cntrl MkP	11082018_sp21_MkP	Sheet2	2	0	1	0	MkP	MkP	0		0			MkP	8	16	9	9	-1	10	-1	10	18	20				1.5003	-0.1667	18	0	0	0	0	0	0	18	38	54	16	671.219	515.024	647.358	526.903	26.6543	298.528	101.89	1141.17	3.82267
Cntrl MkP	11082018_sp21_MkP	Sheet3	3	0	1	0	MkP	MkP	0		0			MkP	17	379	363	363	362	1	362	1	726	2				60.5121	60.3454	0	2	0	0	0	0	60.3454	62.3454	56	150.202	94.2019	647.721	515.312	651.743	504.979	11.0881	124.187	1214.5	13602.3	109.531
Cntrl MkP	11082018_sp21_MkP	Sheet4	3	0	1	0	MkP	MkP	0		0			MkP	17	379	363	363	362	1	362	1	726	2				60.5121	60.3454	0	2	0	0	0	0	60.3454	62.3454	56	150.202	94.2019	648.051	529.422	656.184	521.395	11.427	127.982	1485.36	16636.1	129.988
Cntrl MkP	11082018_sp21_MkP	Sheet5	2	0	1	0	MkP	MkP	0		0			MkP	8	15	8	8	-2	10	-2	10	16	20				1.3336	-0.3334	16	0	0	0	0	0	0	16	38	52	14	660.26	524.545	667.4	514.184	12.5824	140.923	61.5327	689.166	4.89037
Cntrl MkP	11082018_sp21_MkP	Sheet6	3	0	1	0	MkP	MkP	0		0			MkP	16	379	364	364	362	2	362	2	728	4				60.6788	60.3454	0	4	0	0	0	0	60.3454	64.3454	54	150.202	96.2019	675.987	518.914	579.75	520.477	96.2494	1077.99	1903.42	21318.3	19.7759
Cntrl MkP	11082018_sp21_MkP	Sheet7	3	0	1	0	MkP	MkP	0		0			MkP	16	379	364	364	362	2	362	2	728	4				60.6788	60.3454	0	4	0	0	0	0	60.3454	64.3454	54	150.202	96.2019	661.637	512.817	613.212	519.556	48.8913	547.583	978.572	10960	20.0153
Cntrl ErP	11262018_sp39_ErP	Sheet1	1	1	0	0	0		ErP	ErP	0			ErP	1	8	8	8	-12	20	-12	20	16	40				1.3336	-2.0004	16	0	0	0	0	0	0	16	24	38	14	643.504	505.419	640.593	512.929	8.05448	90.2102	19.6581	220.171	2.44064
Cntrl ErP	11262018_sp39_ErP	Sheet2	2	1	0	0	0		ErP	ErP	0			ErP	9	17	9	9	-3	12	-3	12	18	24				1.5003	-0.5001	18	0	0	0	0	0	0	18	40	56	16	642.774	516.463	643.426	513.955	2.59148	29.0246	80.1107	897.239	30.9131
Cntrl ErP	11262018_sp39_ErP	Sheet3	3	1	0	0	0		ErP	ErP	0			ErP	18	81	64	64	61	3	61	3	128	6				10.6688	10.1687	0	6	0	0	0	0	10.1687	16.1687	58	73.002	15.002	669.307	531.775	880.302	567.96	214.076	2397.65	262.993	2945.52	1.2285
Cntrl ErP	11262018_sp39_ErP	Sheet4	4	1	0	0	0		ErP	ErP	0			ErP	82	162	81	81	142	-61	142	-61	162	-122				13.5027	23.6714	0	0	0	0	0	13.5027	0	13.5027	73.1687	86.5047	13.336	878.997	568.154	888.574	645.482	77.9186	872.688	170.047	1904.52	2.18236
Cntrl ErP	11262018_sp39_ErP	Sheet5	5	1	0	0	0		ErP	ErP	0			ErP	163	246	84	84	226	-142	226	-142	168	-284				14.0028	37.6742	0	0	0	0	0	14.0028	0	14.0028	86.6714	110.628	23.9561	887.284	638.602	921.29	507.415	135.522	1517.85	233.26	2612.51	1.72119
Cntrl ErP	11262018_sp39_ErP	Sheet6	6	1	0	0	0		ErP	ErP	0			ErP	247	329	83	83	309	-226	309	-226	166	-452				13.8361	51.5103	0	0	0	0	0	13.8361	0	13.8361	110.916	134.556	23.6406	929.758	507.967	947.764	484.604	29.4967	330.363	162.893	1824.4	5.52241
Cntrl ErP	11262018_sp39_ErP	Sheet7	7	1	0	0	0		ErP	ErP	0			ErP	330	415	86	86	395	-309	395	-309	172	-618				14.3362	65.8465	0	0	0	0	0	14.3362	0	14.3362	134.845	161.6	26.7548	939.861	477.373	932.146	453.257	25.3199	283.583	121.437	1360.09	4.7961
Cntrl ErP	11262018_sp39_ErP	Sheet8	8	1	0	0	0		ErP	ErP	0			ErP	416	479	64	64	459	-395	459	-395	128	-790				10.6688	76.5153	0	0	0	0	0	10.6688	0	10.6688	161.916	181.862	19.9458	932.147	446.706	858.9	452.627	73.4856	823.039	403.662	4521.02	5.49308
Cntrl ErP	11262018_sp39_ErP	Sheet9	8	1	0	0	0		ErP	ErP	0			ErP	416	428	13	13	408	-395	408	-395	26	-790				2.1671	68.0136	0	0	0	0	0	2.1671	0	2.1671	161.916	165.715	3.7992	942.171	464.18	918.787	454.761	25.2096	282.348	83.3608	933.641	3.3067
Cntrl ErP	11262018_sp39_ErP	Sheet10	7	1	0	0	0		ErP	ErP	0			ErP	330	428	99	99	408	-309	408	-309	198	-618				16.5033	68.0136	0	0	0	0	0	16.5033	0	16.5033	134.845	165.715	30.8706	951.386	488.563	1000.35	537.575	69.2765	775.897	286.009	3203.3	4.12851
Cntrl ErP	11262018_sp39_ErP	Sheet11	6	1	0	0	0		ErP	ErP	0			ErP	247	320	74	74	300	-226	300	-226	148	-452				12.3358	50.01	0	0	0	0	0	12.3358	0	12.3358	110.916	131.962	21.0459	910.448	513.692	922.079	488.684	27.5803	308.9	136.596	1529.87	4.95265
Cntrl ErP	11262018_sp39_ErP	Sheet12	7	1	0	0	0		ErP	ErP	0			ErP	321	388	68	68	368	-300	368	-300	136	-600				11.3356	61.3456	0	0	0	0	0	11.3356	0	11.3356	132.25	153.051	20.8013	929.59	491.705	903.462	464.322	37.8481	423.899	93.7595	1050.11	2.47726
Cntrl ErP	11262018_sp39_ErP	Sheet13	8	1	0	0	0		ErP	ErP	0			ErP	389	479	91	91	459	-368	459	-368	182	-736				15.1697	76.5153	0	0	0	0	0	15.1697	0	15.1697	153.368	181.862	28.494	905.37	469.167	847.56	480.619	58.9343	660.064	418.134	4683.11	7.09493
Cntrl ErP	11262018_sp39_ErP	Sheet14	8	1	0	0	0		ErP	ErP	0			ErP	389	425	37	37	405	-368	405	-368	74	-736				6.1679	67.5135	0	0	0	0	0	6.1679	0	6.1679	153.368	164.766	11.3976	918.073	451.777	929.04	444.269	13.2914	148.863	87.5302	980.338	6.58549
Cntrl ErP	11262018_sp39_ErP	Sheet15	7	1	0	0	0		ErP	ErP	0			ErP	321	396	76	76	376	-300	376	-300	152	-600				12.6692	62.6792	0	0	0	0	0	12.6692	0	12.6692	132.25	155.584	23.3341	910.511	490.768	887.533	483.762	24.0224	269.051	79.1942	886.975	3.29668
Cntrl ErP	11262018_sp39_ErP	Sheet16	8	1	0	0	0		ErP	ErP	0			ErP	397	433	37	37	413	-376	413	-376	74	-752				6.1679	68.8471	0	0	0	0	0	6.1679	0	6.1679	155.901	167.298	11.3976	884.854	491.258	1000.16	536.93	124.02	1389.02	200.285	2243.19	1.61494
Cntrl ErP	11262018_sp39_ErP	Sheet17	8	1	0	0	0		ErP	ErP	0			ErP	397	427	31	31	407	-376	407	-376	62	-752				5.1677	67.8469	0	0	0	0	0	5.1677	0	5.1677	155.901	165.399	9.498	886.77	472.183	883.741	480.331	8.69265	97.3576	82.4698	923.661	9.4873
Cntrl ErP	11262018_sp39_ErP	Sheet18	5	1	0	0	0		ErP	ErP	0			ErP	163	240	78	78	220	-142	220	-142	156	-284				13.0026	36.674	0	0	0	0	0	13.0026	0	13.0026	86.6714	108.898	22.2263	895.032	654.363	939.566	521.585	140.047	1568.53	233.012	2609.73	1.66381
Cntrl ErP	11262018_sp39_ErP	Sheet19	6	1	0	0	0		ErP	ErP	0			ErP	241	302	62	62	282	-220	282	-220	124	-440				10.3354	47.0094	0	0	0	0	0	10.3354	0	10.3354	109.186	126.772	17.5863	946.875	524.745	946.614	514.36	10.3888	116.355	101.991	1142.3	9.81734
Cntrl ErP	11262018_sp39_ErP	Sheet20	7	1	0	0	0		ErP	ErP	0			ErP	303	369	67	67	349	-282	349	-282	134	-564				11.1689	58.1783	0	0	0	0	0	11.1689	0	11.1689	127.061	147.036	19.9753	952.675	516.249	966.218	488.033	31.2971	350.527	113.709	1273.54	3.63321
Cntrl ErP	11262018_sp39_ErP	Sheet21	8	1	0	0	0		ErP	ErP	0			ErP	370	479	110	110	459	-349	459	-349	220	-698				18.337	76.5153	0	0	0	0	0	18.337	0	18.337	147.353	181.862	34.5094	959.612	487.17	836.711	408.893	145.712	1631.98	590.496	6613.56	4.05248
Cntrl ErP	11262018_sp39_ErP	Sheet22	8	1	0	0	0		ErP	ErP	0			ErP	370	435	66	66	415	-349	415	-349	132	-698				11.0022	69.1805	0	0	0	0	0	11.0022	0	11.0022	147.353	167.932	20.579	976.855	494.11	1005.68	538.545	52.9642	593.199	263.286	2948.81	4.97103
Cntrl ErP	11262018_sp39_ErP	Sheet23	7	1	0	0	0		ErP	ErP	0			ErP	303	380	78	78	360	-282	360	-282	156	-564				13.0026	60.012	0	0	0	0	0	13.0026	0	13.0026	127.061	150.519	23.4579	936.017	511.833	947.88	493.037	22.227	248.942	187.934	2104.86	8.4552
Cntrl ErP	11262018_sp39_ErP	Sheet24	8	1	0	0	0		ErP	ErP	0			ErP	381	443	63	63	423	-360	423	-360	126	-720				10.5021	70.5141	0	0	0	0	0	10.5021	0	10.5021	150.835	170.464	19.6292	951.648	490.625	957.914	527.455	37.3593	418.424	285.442	3196.95	7.64045
Cntrl ErP	11262018_sp39_ErP	Sheet25	8	1	0	0	0		ErP	ErP	0			ErP	381	434	54	54	414	-360	414	-360	108	-720				9.0018	69.0138	0	0	0	0	0	9.0018	0	9.0018	150.835	167.615	16.7798	942.197	506.073	984.41	502.138	42.3961	474.837	246.591	2761.82	5.81636
Cntrl ErP	11262018_sp39_ErP	Sheet26	6	1	0	0	0		ErP	ErP	0			ErP	241	319	79	79	299	-220	299	-220	158	-440				13.1693	49.8433	0	0	0	0	0	13.1693	0	13.1693	109.186	131.673	22.4874	925.564	521.697	908.42	532.879	20.4686	229.248	145.693	1631.77	7.11791
Cntrl ErP	11262018_sp39_ErP	Sheet27	7	1	0	0	0		ErP	ErP	0			ErP	320	401	82	82	381	-299	381	-299	164	-598				13.6694	63.5127	0	0	0	0	0	13.6694	0	13.6694	131.962	157.167	25.2054	901.198	525.589	905.181	530.334	6.19482	69.382	78.0637	874.314	12.6014
Cntrl ErP	11262018_sp39_ErP	Sheet28	8	1	0	0	0		ErP	ErP	0			ErP	402	441	40	40	421	-381	421	-381	80	-762				6.668	70.1807	0	0	0	0	0	6.668	0	6.668	157.484	169.831	12.3474	907.267	521.309	909.72	461.723	59.6367	667.932	243.418	2726.28	4.08167
Cntrl ErP	11262018_sp39_ErP	Sheet29	8	1	0	0	0		ErP	ErP	0			ErP	402	430	29	29	410	-381	410	-381	58	-762				4.8343	68.347	0	0	0	0	0	4.8343	0	4.8343	157.484	166.349	8.8648	908.433	539.79	882.903	482.9	62.3558	698.385	157.481	1763.78	2.52552
Cntrl ErP	11262018_sp39_ErP	Sheet30	7	1	0	0	0		ErP	ErP	0			ErP	320	399	80	80	379	-299	379	-299	160	-598				13.336	63.1793	0	0	0	0	0	13.336	0	13.336	131.962	156.534	24.5722	917.795	533.098	919.217	531.418	2.20114	24.6528	82.136	919.923	37.3152
Cntrl ErP	11262018_sp39_ErP	Sheet31	8	1	0	0	0		ErP	ErP	0			ErP	400	432	33	33	412	-379	412	-379	66	-758				5.5011	68.6804	0	0	0	0	0	5.5011	0	5.5011	156.851	166.982	10.1312	920.079	542.012	1009.45	539.699	89.4034	1001.32	121.651	1362.49	1.3607
Cntrl ErP	11262018_sp39_ErP	Sheet32	8	1	0	0	0		ErP	ErP	0			ErP	400	430	31	31	410	-379	410	-379	62	-758				5.1677	68.347	0	0	0	0	0	5.1677	0	5.1677	156.851	166.349	9.498	924.426	520.762	891.066	520.371	33.3622	373.657	112.574	1260.83	3.3743
Cntrl ErP	11262018_sp39_ErP	Sheet33	4	1	0	0	0		ErP	ErP	0			ErP	82	160	79	79	140	-61	140	-61	158	-122				13.1693	23.338	0	0	0	0	0	13.1693	0	13.1693	73.1687	86.1713	13.0026	891.035	581.139	898.076	664.614	83.7707	938.232	168.788	1890.42	2.01488
Cntrl ErP	11262018_sp39_ErP	Sheet34	5	1	0	0	0		ErP	ErP	0			ErP	161	236	76	76	216	-140	216	-140	152	-280				12.6692	36.0072	0	0	0	0	0	12.6692	0	12.6692	86.338	107.745	21.4065	904.278	668.649	956.064	562.734	117.897	1320.45	198.849	2227.11	1.68663
Cntrl ErP	11262018_sp39_ErP	Sheet35	6	1	0	0	0		ErP	ErP	0			ErP	237	308	72	72	288	-216	288	-216	144	-432				12.0024	48.0096	0	0	0	0	0	12.0024	0	12.0024	108.033	128.502	20.4693	956.64	561.49	961.413	551.063	11.4668	128.428	96.9915	1086.3	8.45846
Cntrl ErP	11262018_sp39_ErP	Sheet36	7	1	0	0	0		ErP	ErP	0			ErP	309	377	69	69	357	-288	357	-288	138	-576				11.5023	59.5119	0	0	0	0	0	11.5023	0	11.5023	128.79	149.569	20.7783	970.981	545.763	987.209	531.134	21.8479	244.696	82.9261	928.772	3.79561
Cntrl ErP	11262018_sp39_ErP	Sheet37	8	1	0	0	0		ErP	ErP	0			ErP	378	479	102	102	459	-357	459	-357	204	-714				17.0034	76.5153	0	0	0	0	0	17.0034	0	17.0034	149.885	181.862	31.9766	994.696	540.896	992.014	497.295	43.683	489.25	459.512	5146.54	10.5192
Cntrl ErP	11262018_sp39_ErP	Sheet38	8	1	0	0	0		ErP	ErP	0			ErP	378	436	59	59	416	-357	416	-357	118	-714				9.8353	69.3472	0	0	0	0	0	9.8353	0	9.8353	149.885	168.248	18.3628	983.503	525.049	1003.18	539.91	24.6595	276.187	262.193	2936.57	10.6325
Cntrl ErP	11262018_sp39_ErP	Sheet39	7	1	0	0	0		ErP	ErP	0			ErP	309	401	93	93	381	-288	381	-288	186	-576				15.5031	63.5127	0	0	0	0	0	15.5031	0	15.5031	128.79	157.167	28.3767	953.185	554.071	984.781	540.328	34.4557	385.904	136.82	1532.38	3.97089
Cntrl ErP	11262018_sp39_ErP	Sheet40	8	1	0	0	0		ErP	ErP	0			ErP	402	430	29	29	410	-381	410	-381	58	-762				4.8343	68.347	0	0	0	0	0	4.8343	0	4.8343	157.484	166.349	8.8648	967.681	528.373	1005.78	533.3	38.4142	430.239	121.532	1361.16	3.16373
Cntrl ErP	11262018_sp39_ErP	Sheet41	8	1	0	0	0		ErP	ErP	0			ErP	402	427	26	26	407	-381	407	-381	52	-762				4.3342	67.8469	0	0	0	0	0	4.3342	0	4.3342	157.484	165.399	7.915	984.556	544.17	1004.32	544.207	19.7613	221.326	97.8701	1096.15	4.95262
Cntrl ErP	11262018_sp39_ErP	Sheet42	6	1	0	0	0		ErP	ErP	0			ErP	237	297	61	61	277	-216	277	-216	122	-432				10.1687	46.1759	0	0	0	0	0	10.1687	0	10.1687	108.033	125.331	17.298	950.839	545.066	951.723	533.102	11.9962	134.357	59.5138	666.554	4.96106
Cntrl ErP	11262018_sp39_ErP	Sheet43	7	1	0	0	0		ErP	ErP	0			ErP	298	363	66	66	343	-277	343	-277	132	-554				11.0022	57.1781	0	0	0	0	0	11.0022	0	11.0022	125.619	145.136	19.5172	946.933	521.428	964.422	528.46	18.8491	211.11	144.352	1616.74	7.65829
Cntrl ErP	11262018_sp39_ErP	Sheet44	8	1	0	0	0		ErP	ErP	0			ErP	364	479	116	116	459	-343	459	-343	232	-686				19.3372	76.5153	0	0	0	0	0	19.3372	0	19.3372	145.453	181.862	36.409	955.292	520.473	974.611	464.446	59.264	663.757	564.849	6326.31	9.53107
Cntrl ErP	11262018_sp39_ErP	Sheet45	8	1	0	0	0		ErP	ErP	0			ErP	364	437	74	74	417	-343	417	-343	148	-686				12.3358	69.5139	0	0	0	0	0	12.3358	0	12.3358	145.453	168.565	23.1118	971.607	529.374	995.723	530.71	24.1524	270.507	335.863	3761.67	13.906
Cntrl ErP	11262018_sp39_ErP	Sheet46	7	1	0	0	0		ErP	ErP	0			ErP	298	364	67	67	344	-277	344	-277	134	-554				11.1689	57.3448	0	0	0	0	0	11.1689	0	11.1689	125.619	145.453	19.8338	957.072	537.562	972.488	507.74	33.5709	375.994	124.05	1389.36	3.69518
Cntrl ErP	11262018_sp39_ErP	Sheet47	8	1	0	0	0		ErP	ErP	0			ErP	365	430	66	66	410	-344	410	-344	132	-688				11.0022	68.347	0	0	0	0	0	11.0022	0	11.0022	145.77	166.349	20.579	980.513	502.152	904.96	491.242	76.3375	854.979	257.336	2882.17	3.37104
Cntrl ErP	11262018_sp39_ErP	Sheet48	8	1	0	0	0		ErP	ErP	0			ErP	365	429	65	65	409	-344	409	-344	130	-688				10.8355	68.1803	0	0	0	0	0	10.8355	0	10.8355	145.77	166.032	20.2624	969.833	513.116	915.374	452.044	81.8271	916.463	231.399	2591.67	2.82791
Cntrl ErP	11262018_sp39_ErP	Sheet49	5	1	0	0	0		ErP	ErP	0			ErP	161	236	76	76	216	-140	216	-140	152	-280				12.6692	36.0072	0	0	0	0	0	12.6692	0	12.6692	86.338	107.745	21.4065	889.608	661.149	932.944	552.873	116.627	1306.22	234.531	2626.75	2.01096
Cntrl ErP	11262018_sp39_ErP	Sheet50	6	1	0	0	0		ErP	ErP	0			ErP	237	297	61	61	277	-216	277	-216	122	-432				10.1687	46.1759	0	0	0	0	0	10.1687	0	10.1687	108.033	125.331	17.298	929.404	541.743	929.537	526.41	15.333	171.729	78.2362	876.245	5.10248
Cntrl ErP	11262018_sp39_ErP	Sheet51	7	1	0	0	0		ErP	ErP	0			ErP	298	354	57	57	334	-277	334	-277	114	-554				9.5019	55.6778	0	0	0	0	0	9.5019	0	9.5019	125.619	142.287	16.6678	913.758	533.348	917.573	513.728	19.987	223.854	109.594	1227.45	5.48328
Cntrl ErP	11262018_sp39_ErP	Sheet52	8	1	0	0	0		ErP	ErP	0			ErP	355	443	89	89	423	-334	423	-334	178	-668				14.8363	70.5141	0	0	0	0	0	14.8363	0	14.8363	142.604	170.464	27.8608	912.198	516.867	917.978	475.19	42.0756	471.247	295.187	3306.1	7.01564
Cntrl ErP	11262018_sp39_ErP	Sheet53	8	1	0	0	0		ErP	ErP	0			ErP	355	438	84	84	418	-334	418	-334	168	-668				14.0028	69.6806	0	0	0	0	0	14.0028	0	14.0028	142.604	168.881	26.2778	921.486	496.335	991.192	534.962	79.6926	892.557	332.891	3728.38	4.17719
Cntrl ErP	11262018_sp39_ErP	Sheet54	7	1	0	0	0		ErP	ErP	0			ErP	298	355	58	58	335	-277	335	-277	116	-554				9.6686	55.8445	0	0	0	0	0	9.6686	0	9.6686	125.619	142.604	16.9844	924.508	517.564	936.885	487.216	32.7742	367.071	145.617	1630.91	4.44303
Cntrl ErP	11262018_sp39_ErP	Sheet55	8	1	0	0	0		ErP	ErP	0			ErP	356	439	84	84	419	-335	419	-335	168	-670				14.0028	69.8473	0	0	0	0	0	14.0028	0	14.0028	142.92	169.198	26.2778	939.231	493.451	985.439	532.909	60.7636	680.552	396.793	4444.08	6.53011
Cntrl ErP	11262018_sp39_ErP	Sheet56	8	1	0	0	0		ErP	ErP	0			ErP	356	428	73	73	408	-335	408	-335	146	-670				12.1691	68.0136	0	0	0	0	0	12.1691	0	12.1691	142.92	165.715	22.7952	920.396	484.47	885.38	482.772	35.0568	392.636	210.053	2352.6	5.9918
Cntrl ErP	11262018_sp39_ErP	Sheet57	6	1	0	0	0		ErP	ErP	0			ErP	237	294	58	58	274	-216	274	-216	116	-432				9.6686	45.6758	0	0	0	0	0	9.6686	0	9.6686	108.033	124.466	16.4331	936.483	559.347	940.394	550.352	9.80809	109.851	55.0629	616.704	5.61403
Cntrl ErP	11262018_sp39_ErP	Sheet58	7	1	0	0	0		ErP	ErP	0			ErP	295	358	64	64	338	-274	338	-274	128	-548				10.6688	56.3446	0	0	0	0	0	10.6688	0	10.6688	124.754	143.553	18.7991	927.761	548.737	937.954	516.188	34.108	382.01	148.39	1661.96	4.35058
Cntrl ErP	11262018_sp39_ErP	Sheet59	8	1	0	0	0		ErP	ErP	0			ErP	359	437	79	79	417	-338	417	-338	158	-676				13.1693	69.5139	0	0	0	0	0	13.1693	0	13.1693	143.87	168.565	24.6948	951.088	515.051	894.895	491.228	61.0341	683.582	285.634	3199.1	4.67991
Cntrl ErP	11262018_sp39_ErP	Sheet60	8	1	0	0	0		ErP	ErP	0			ErP	359	427	69	69	407	-338	407	-338	138	-676				11.5023	67.8469	0	0	0	0	0	11.5023	0	11.5023	143.87	165.399	21.5288	929.98	515.649	915.497	455.943	61.4376	688.101	192.254	2153.25	3.12926
Cntrl ErP	11262018_sp39_ErP	Sheet61	7	1	0	0	0		ErP	ErP	0			ErP	295	354	60	60	334	-274	334	-274	120	-548				10.002	55.6778	0	0	0	0	0	10.002	0	10.002	124.754	142.287	17.5327	946.162	549.546	948.664	540.031	9.83807	110.186	106.854	1196.76	10.8613
Cntrl ErP	11262018_sp39_ErP	Sheet62	8	1	0	0	0		ErP	ErP	0			ErP	355	430	76	76	410	-334	410	-334	152	-668				12.6692	68.347	0	0	0	0	0	12.6692	0	12.6692	142.604	166.349	23.745	947.411	525.191	913.247	454.86	78.1895	875.722	239.305	2680.22	3.06058
Cntrl ErP	11262018_sp39_ErP	Sheet63	8	1	0	0	0		ErP	ErP	0			ErP	355	426	72	72	406	-334	406	-334	144	-668				12.0024	67.6802	0	0	0	0	0	12.0024	0	12.0024	142.604	165.082	22.4786	954.984	543.988	1005.46	545.568	50.5035	565.639	173.724	1945.71	3.43984
Cntrl ErP	11262018_sp39_ErP	Sheet64	3	1	0	0	0		ErP	ErP	0			ErP	18	77	60	60	57	3	57	3	120	6				10.002	9.5019	0	6	0	0	0	0	9.5019	15.5019	58	72.3352	14.3352	644.832	518.246	636.729	526.979	11.9141	133.437	93.546	1047.72	7.85174
Cntrl ErP	11262018_sp39_ErP	Sheet65	4	1	0	0	0		ErP	ErP	0			ErP	78	151	74	74	131	-57	131	-57	148	-114				12.3358	21.8377	0	0	0	0	0	12.3358	0	12.3358	72.5019	84.671	12.1691	641.05	536.214	674.804	591.248	64.561	723.083	107.456	1203.5	1.66441
Cntrl ErP	11262018_sp39_ErP	Sheet66	5	1	0	0	0		ErP	ErP	0			ErP	152	227	76	76	207	-131	207	-131	152	-262				12.6692	34.5069	0	0	0	0	0	12.6692	0	12.6692	84.8377	105.15	20.3121	667.11	582.127	715.708	526.173	74.1122	830.057	167.524	1876.26	2.2604
Cntrl ErP	11262018_sp39_ErP	Sheet67	6	1	0	0	0		ErP	ErP	0			ErP	228	288	61	61	268	-207	268	-207	122	-414				10.1687	44.6756	0	0	0	0	0	10.1687	0	10.1687	105.438	122.736	17.298	715.945	532.784	744.271	475.649	63.7717	714.243	111.355	1247.18	1.74615
Cntrl ErP	11262018_sp39_ErP	Sheet68	7	1	0	0	0		ErP	ErP	0			ErP	289	309	21	21	289	-268	289	-268	42	-536				3.5007	48.1763	0	0	0	0	0	3.5007	0	3.5007	123.024	128.79	5.766	750.021	480.832	696.522	482.572	53.5278	599.511	72.7661	814.98	1.35941
Cntrl ErP	11262018_sp39_ErP	Sheet69	8	1	0	0	0		ErP	ErP	0			ErP	310	397	88	88	377	-289	377	-289	176	-578				14.6696	62.8459	0	0	0	0	0	14.6696	0	14.6696	129.079	155.901	26.822	682.415	475.666	779.14	395.729	125.482	1405.39	633.326	7093.26	5.04717
Cntrl ErP	11262018_sp39_ErP	Sheet70	9	1	0	0	0		ErP	ErP	0			ErP	398	479	82	82	459	-377	459	-377	164	-754				13.6694	76.5153	0	0	0	0	0	13.6694	0	13.6694	156.217	181.862	25.6446	788.645	376.197	764.293	342.409	41.6492	466.471	400.284	4483.19	9.61085
Cntrl ErP	11262018_sp39_ErP	Sheet71	9	1	0	0	0		ErP	ErP	0			ErP	398	434	37	37	414	-377	414	-377	74	-754				6.1679	69.0138	0	0	0	0	0	6.1679	0	6.1679	156.217	167.615	11.3976	782.23	383.092	796.898	398.962	21.6108	242.041	253.433	2838.45	11.7271
Cntrl ErP	11262018_sp39_ErP	Sheet72	10	1	0	0	0		ErP	ErP	0			ErP	435	479	45	45	459	-414	459	-414	90	-828				7.5015	76.5153	0	0	0	0	0	7.5015	0	7.5015	167.932	181.862	13.9304	797.162	410.155	754.184	403.573	43.4789	486.964	230.943	2586.56	5.31161
Cntrl ErP	11262018_sp39_ErP	Sheet73	10	1	0	0	0		ErP	ErP	0			ErP	435	435	1	1	415	-414	415	-414	2	-828				0.1667	69.1805	0	0	0	0	0	0.1667	0	0.1667	167.932	167.932	0	815.659	412.402	815.659	412.402	0	0	0	0	#DIV/0!
Cntrl ErP	11262018_sp39_ErP	Sheet74	8	1	0	0	0		ErP	ErP	0			ErP	310	310	1	1	290	-289	290	-289	2	-578				0.1667	48.343	0	0	0	0	0	0.1667	0	0.1667	129.079	129.079	0	713.221	492.112	713.221	492.112	0	0	0	0	#DIV/0!
Cntrl ErP	11262018_sp39_ErP	Sheet75	7	1	0	0	0		ErP	ErP	0			ErP	289	289	1	1	269	-268	269	-268	2	-536				0.1667	44.8423	0	0	0	0	0	0.1667	0	0.1667	123.024	123.024	0	738.994	472.283	738.994	472.283	0	0	0	0	#DIV/0!
Cntrl ErP	11262018_sp39_ErP	Sheet76	6	1	0	0	0		ErP	ErP	0			ErP	228	436	209	209	416	-207	416	-207	418	-414				34.8403	69.3472	0	0	0	0	0	34.8403	0	34.8403	105.438	168.248	62.81	711.165	517.085	772.522	410.434	123.04	1378.05	857.034	9598.79	6.96547
Cntrl ErP	11262018_sp39_ErP	Sheet77	5	1	0	0	0		ErP	ErP	0			ErP	152	222	71	71	202	-131	202	-131	142	-262				11.8357	33.6734	0	0	0	0	0	11.8357	0	11.8357	84.8377	103.708	18.8706	680.912	591.819	713.137	554.682	49.1698	550.702	140.722	1576.08	2.86195
Cntrl ErP	11262018_sp39_ErP	Sheet78	6	1	0	0	0		ErP	ErP	0			ErP	223	289	67	67	269	-202	269	-202	134	-404				11.1689	44.8423	0	0	0	0	0	11.1689	0	11.1689	103.997	123.024	19.0278	718.049	528.2	720.169	476.666	51.5775	577.668	131.691	1474.94	2.55326
Cntrl ErP	11262018_sp39_ErP	Sheet79	7	1	0	0	0		ErP	ErP	0			ErP	290	479	190	190	459	-269	459	-269	380	-538				31.673	76.5153	0	0	0	0	0	31.673	0	31.673	123.313	181.862	58.5492	702.881	478.371	694.765	497.388	20.6769	231.582	822.898	9216.45	39.7979
Cntrl ErP	11262018_sp39_ErP	Sheet80	7	1	0	0	0		ErP	ErP	0			ErP	290	304	15	15	284	-269	284	-269	30	-538				2.5005	47.3428	0	0	0	0	0	2.5005	0	2.5005	123.313	127.349	4.0362	726.098	475.65	737.6	443.857	33.8098	378.67	50.9449	570.583	1.50681
Cntrl ErP	11262018_sp39_ErP	Sheet81	8	1	0	0	0		ErP	ErP	0			ErP	305	349	45	45	329	-284	329	-284	90	-568				7.5015	54.8443	0	0	0	0	0	7.5015	0	7.5015	127.637	140.704	13.0667	725.233	448.198	719.303	421.826	27.0311	302.748	241.059	2699.86	8.91785
Cntrl ErP	11262018_sp39_ErP	Sheet82	9	1	0	0	0		ErP	ErP	0			ErP	350	356	7	7	336	-329	336	-329	14	-658				1.1669	56.0112	0	0	0	0	0	1.1669	0	1.1669	141.021	142.92	1.8996	725.434	413.832	726.507	403.682	10.2068	114.316	34.3999	385.279	3.37031
Cntrl ErP	11262018_sp39_ErP	Sheet83	10	1	0	0	0		ErP	ErP	0			ErP	357	383	27	27	363	-336	363	-336	54	-672				4.5009	60.5121	0	0	0	0	0	4.5009	0	4.5009	143.237	151.468	8.2316	717.256	406.142	699.801	410.264	17.9352	200.875	200.404	2244.52	11.1737
Cntrl ErP	11262018_sp39_ErP	Sheet84	11	1	0	0	0		ErP	ErP	0			ErP	384	424	41	41	404	-363	404	-363	82	-726				6.8347	67.3468	0	0	0	0	0	6.8347	0	6.8347	151.785	164.449	12.664	699.648	394.262	746.617	385.786	47.7282	534.556	111.201	1245.45	2.32988
Cntrl ErP	11262018_sp39_ErP	Sheet85	12	1	0	0	0		ErP	ErP	0			ErP	425	479	55	55	459	-404	459	-404	110	-808				9.1685	76.5153	0	0	0	0	0	9.1685	0	9.1685	164.766	181.862	17.0964	730.602	347.197	666.792	392.423	78.212	875.974	372.869	4176.13	4.76741
Cntrl ErP	11262018_sp39_ErP	Sheet86	12	1	0	0	0		ErP	ErP	0			ErP	425	428	4	4	408	-404	408	-404	8	-808				0.6668	68.0136	0	0	0	0	0	0.6668	0	0.6668	164.766	165.715	0.9498	753.926	390.315	751.317	389.026	2.91045	32.5971	3.64745	40.8515	1.25322
Cntrl ErP	11262018_sp39_ErP	Sheet87	13	1	0	0	0		ErP	ErP	0			ErP	429	479	51	51	459	-408	459	-408	102	-816				8.5017	76.5153	0	0	0	0	0	8.5017	0	8.5017	166.032	181.862	15.83	735.154	404.91	618.597	403.05	116.572	1305.6	392.591	4397.02	3.36782
Cntrl ErP	11262018_sp39_ErP	Sheet88	13	1	0	0	0		ErP	ErP	0			ErP	429	479	51	51	459	-408	459	-408	102	-816				8.5017	76.5153	0	0	0	0	0	8.5017	0	8.5017	166.032	181.862	15.83	695.209	346.876	814.507	371.672	121.848	1364.69	297.367	3330.51	2.44048
Cntrl ErP	11262018_sp39_ErP	Sheet89	11	1	0	0	0		ErP	ErP	0			ErP	384	384	1	1	364	-363	364	-363	2	-726				0.1667	60.6788	0	0	0	0	0	0.1667	0	0.1667	151.785	151.785	0	689.952	442.876	689.952	442.876	0	0	0	0	#DIV/0!
Cntrl ErP	11262018_sp39_ErP	Sheet90	10	1	0	0	0		ErP	ErP	0			ErP	357	359	3	3	339	-336	339	-336	6	-672				0.5001	56.5113	0	0	0	0	0	0.5001	0	0.5001	143.237	143.87	0.6332	690.669	411.223	694.504	463.216	52.1345	583.907	40.1629	449.825	0.770371
Cntrl ErP	11262018_sp39_ErP	Sheet91	9	1	0	0	0		ErP	ErP	0			ErP	350	350	1	1	330	-329	330	-329	2	-658				0.1667	55.011	0	0	0	0	0	0.1667	0	0.1667	141.021	141.021	0	762.697	427.397	762.697	427.397	0	0	0	0	#DIV/0!
Cntrl ErP	11262018_sp39_ErP	Sheet92	8	1	0	0	0		ErP	ErP	0			ErP	305	305	1	1	285	-284	285	-284	2	-568				0.1667	47.5095	0	0	0	0	0	0.1667	0	0.1667	127.637	127.637	0	732.36	441.561	732.36	441.561	0	0	0	0	#DIV/0!
Cntrl ErP	11262018_sp39_ErP	Sheet93	6	1	0	0	0		ErP	ErP	0			ErP	223	280	58	58	260	-202	260	-202	116	-404				9.6686	43.342	0	0	0	0	0	9.6686	0	9.6686	103.997	120.43	16.4331	705.132	539.317	730.277	520.076	31.6618	354.612	118.472	1326.88	3.74179
Cntrl ErP	11262018_sp39_ErP	Sheet94	7	1	0	0	0		ErP	ErP	0			ErP	281	344	64	64	324	-260	324	-260	128	-520				10.6688	54.0108	0	0	0	0	0	10.6688	0	10.6688	120.718	139.121	18.4029	737.156	499.765	769.794	456.3	54.3543	608.769	158.791	1778.46	2.92141
Cntrl ErP	11262018_sp39_ErP	Sheet95	8	1	0	0	0		ErP	ErP	0			ErP	345	479	135	135	459	-324	459	-324	270	-648				22.5045	76.5153	0	0	0	0	0	22.5045	0	22.5045	139.438	181.862	42.4244	782.477	466.587	780.265	463.606	3.712	41.5744	611.768	6851.8	164.808
Cntrl ErP	11262018_sp39_ErP	Sheet96	8	1	0	0	0		ErP	ErP	0			ErP	345	345	1	1	325	-324	325	-324	2	-648				0.1667	54.1775	0	0	0	0	0	0.1667	0	0.1667	139.438	139.438	0	783.344	458.405	783.344	458.405	0	0	0	0	#DIV/0!
Cntrl ErP	11262018_sp39_ErP	Sheet97	7	1	0	0	0		ErP	ErP	0			ErP	281	344	64	64	324	-260	324	-260	128	-520				10.6688	54.0108	0	0	0	0	0	10.6688	0	10.6688	120.718	139.121	18.4029	730.949	520.169	725.203	401.047	119.26	1335.71	330.651	3703.29	2.77252
Cntrl ErP	11262018_sp39_ErP	Sheet98	4	1	0	0	0		ErP	ErP	0			ErP	78	146	69	69	126	-57	126	-57	138	-114				11.5023	21.0042	0	0	0	0	0	11.5023	0	11.5023	72.5019	83.8375	11.3356	632.667	523.611	659.283	577.981	60.5348	677.99	101.464	1136.4	1.67613
Cntrl ErP	11262018_sp39_ErP	Sheet99	5	1	0	0	0		ErP	ErP	0			ErP	147	232	86	86	212	-126	212	-126	172	-252				14.3362	35.3404	0	0	0	0	0	14.3362	0	14.3362	84.0042	106.591	22.5871	667.215	568.493	723.696	466.701	116.412	1303.81	237.822	2663.6	2.04293
Cntrl ErP	11262018_sp39_ErP	Sheet100	6	1	0	0	0		ErP	ErP	0			ErP	233	358	126	126	338	-212	338	-212	252	-424				21.0042	56.3446	0	0	0	0	0	21.0042	0	21.0042	106.88	143.553	36.6737	715.668	455.714	780.302	432.932	68.5323	767.561	564.205	6319.1	8.23269
Cntrl ErP	11262018_sp39_ErP	Sheet101	7	1	0	0	0		ErP	ErP	0			ErP	359	404	46	46	384	-338	384	-338	92	-676				7.6682	64.0128	0	0	0	0	0	7.6682	0	7.6682	143.87	158.117	14.247	784.177	427.785	807.468	453.194	34.4683	386.045	90.3267	1011.66	2.62057
Cntrl ErP	11262018_sp39_ErP	Sheet102	8	1	0	0	0		ErP	ErP	0			ErP	405	479	75	75	459	-384	459	-384	150	-768				12.5025	76.5153	0	0	0	0	0	12.5025	0	12.5025	158.434	181.862	23.4284	802.721	443.619	822.058	432.266	22.4231	251.138	342.406	3834.94	15.2702
Cntrl ErP	11262018_sp39_ErP	Sheet103	8	1	0	0	0		ErP	ErP	0			ErP	405	405	1	1	385	-384	385	-384	2	-768				0.1667	64.1795	0	0	0	0	0	0.1667	0	0.1667	158.434	158.434	0	811.753	456.712	811.753	456.712	0	0	0	0	#DIV/0!
Cntrl ErP	11262018_sp39_ErP	Sheet104	7	1	0	0	0		ErP	ErP	0			ErP	359	359	1	1	339	-338	339	-338	2	-676				0.1667	56.5113	0	0	0	0	0	0.1667	0	0.1667	143.87	143.87	0	731.457	482.932	731.457	482.932	0	0	0	0	#DIV/0!
Cntrl ErP	11262018_sp39_ErP	Sheet105	6	1	0	0	0		ErP	ErP	0			ErP	233	294	62	62	274	-212	274	-212	124	-424				10.3354	45.6758	0	0	0	0	0	10.3354	0	10.3354	106.88	124.466	17.5863	707.633	470.032	656.534	445.838	56.5366	633.21	166.042	1859.67	2.93689
Cntrl ErP	11262018_sp39_ErP	Sheet106	7	1	0	0	0		ErP	ErP	0			ErP	295	352	58	58	332	-274	332	-274	116	-548				9.6686	55.3444	0	0	0	0	0	9.6686	0	9.6686	124.754	141.654	16.8995	658.203	469.29	743.683	427.108	95.321	1067.6	541.091	6060.22	5.67651
Cntrl ErP	11262018_sp39_ErP	Sheet107	8	1	0	0	0		ErP	ErP	0			ErP	353	479	127	127	459	-332	459	-332	254	-664				21.1709	76.5153	0	0	0	0	0	21.1709	0	21.1709	141.97	181.862	39.8916	746.825	421.996	689.036	503.759	100.123	1121.38	758.207	8491.91	7.57273
Cntrl ErP	11262018_sp39_ErP	Sheet108	8	1	0	0	0		ErP	ErP	0			ErP	353	357	5	5	337	-332	337	-332	10	-664				0.8335	56.1779	0	0	0	0	0	0.8335	0	0.8335	141.97	143.237	1.2664	732.983	477.697	744.554	430.159	48.9263	547.975	76.665	858.648	1.56695
Cntrl ErP	11262018_sp39_ErP	Sheet109	9	1	0	0	0		ErP	ErP	0			ErP	358	412	55	55	392	-337	392	-337	110	-674				9.1685	65.3464	0	0	0	0	0	9.1685	0	9.1685	143.553	160.65	17.0964	728.312	406.676	756.233	343.415	69.149	774.469	387.83	4343.69	5.60861
Cntrl ErP	11262018_sp39_ErP	Sheet110	10	1	0	0	0		ErP	ErP	0			ErP	413	479	67	67	459	-392	459	-392	134	-784				11.1689	76.5153	0	0	0	0	0	11.1689	0	11.1689	160.966	181.862	20.8956	734.434	356.758	728.154	348.731	10.1921	114.151	421.113	4716.47	41.3177
Cntrl ErP	11262018_sp39_ErP	Sheet111	10	1	0	0	0		ErP	ErP	0			ErP	413	433	21	21	413	-392	413	-392	42	-784				3.5007	68.8471	0	0	0	0	0	3.5007	0	3.5007	160.966	167.298	6.332	742.233	331.756	656.896	369.442	93.2877	1044.82	190.444	2132.98	2.04147
Cntrl ErP	11262018_sp39_ErP	Sheet112	9	1	0	0	0		ErP	ErP	0			ErP	358	358	1	1	338	-337	338	-337	2	-674				0.1667	56.3446	0	0	0	0	0	0.1667	0	0.1667	143.553	143.553	0	745.32	493.844	745.32	493.844	0	0	0	0	#DIV/0!
Cntrl ErP	11262018_sp39_ErP	Sheet113	7	1	0	0	0		ErP	ErP	0			ErP	295	362	68	68	342	-274	342	-274	136	-548				11.3356	57.0114	0	0	0	0	0	11.3356	0	11.3356	124.754	144.82	20.0655	658.582	447.901	682.285	425.699	32.4762	363.733	279.409	3129.39	8.60352
Cntrl ErP	11262018_sp39_ErP	Sheet114	5	1	0	0	0		ErP	ErP	0			ErP	147	227	81	81	207	-126	207	-126	162	-252				13.5027	34.5069	0	0	0	0	0	13.5027	0	13.5027	84.0042	105.15	21.1456	659.257	581.924	696.829	545.265	52.4929	587.92	228.998	2564.77	4.36245
Cntrl ErP	11262018_sp39_ErP	Sheet115	6	1	0	0	0		ErP	ErP	0			ErP	228	372	145	145	352	-207	352	-207	290	-414				24.1715	58.6784	0	0	0	0	0	24.1715	0	24.1715	105.438	147.986	42.5476	696.923	546.292	800.242	410.615	170.537	1910.02	666.437	7464.09	3.90787
Cntrl ErP	11262018_sp39_ErP	Sheet116	6	1	0	0	0		ErP	ErP	0			ErP	228	305	78	78	285	-207	285	-207	156	-414				13.0026	47.5095	0	0	0	0	0	13.0026	0	13.0026	105.438	127.637	22.1991	700.18	530.949	734.808	452.888	85.3973	956.45	339.977	3807.75	3.98113
Cntrl ErP	11262018_sp39_ErP	Sheet117	2	1	0	0	0		ErP	ErP	0			ErP	9	17	9	9	-3	12	-3	12	18	24				1.5003	-0.5001	18	0	0	0	0	0	0	18	40	56	16	633.772	503.551	621.022	509.033	13.8787	155.442	71.0289	795.524	5.11782
Cntrl ErP	11262018_sp39_ErP	Sheet118	3	1	0	0	0		ErP	ErP	0			ErP	18	80	63	63	60	3	60	3	126	6				10.5021	10.002	0	6	0	0	0	0	10.002	16.002	58	72.8353	14.8353	625.284	515.194	660.208	416.473	104.716	1172.82	336.848	3772.69	3.21677
Cntrl ErP	11262018_sp39_ErP	Sheet119	4	1	0	0	0		ErP	ErP	0			ErP	81	169	89	89	149	-60	149	-60	178	-120				14.8363	24.8383	0	0	0	0	0	14.8363	0	14.8363	73.002	87.6716	14.6696	664.377	416.78	567.348	418.737	97.0488	1086.95	292.88	3280.25	3.01786
Cntrl ErP	11262018_sp39_ErP	Sheet120	5	1	0	0	0		ErP	ErP	0			ErP	170	250	81	81	230	-149	230	-149	162	-298				13.5027	38.341	0	0	0	0	0	13.5027	0	13.5027	87.8383	111.781	23.9424	570.546	420.269	622.149	296.506	134.09	1501.81	207.129	2319.85	1.5447
Cntrl ErP	11262018_sp39_ErP	Sheet121	6	1	0	0	0		ErP	ErP	0			ErP	251	479	229	229	459	-230	459	-230	458	-460				38.1743	76.5153	0	0	0	0	0	38.1743	0	38.1743	112.069	181.862	69.7929	628.209	285.116	653.345	314.158	38.4086	430.176	647.315	7249.93	16.8534
Cntrl ErP	11262018_sp39_ErP	Sheet122	6	1	0	0	0		ErP	ErP	0			ErP	251	308	58	58	288	-230	288	-230	116	-460				9.6686	48.0096	0	0	0	0	0	9.6686	0	9.6686	112.069	128.502	16.4331	620.052	298.938	609.84	294.296	11.2179	125.64	108.843	1219.04	9.70263
Cntrl ErP	11262018_sp39_ErP	Sheet123	7	1	0	0	0		ErP	ErP	0			ErP	309	479	171	171	459	-288	459	-288	342	-576				28.5057	76.5153	0	0	0	0	0	28.5057	0	28.5057	128.79	181.862	53.0715	610.431	289.512	665.433	254.569	65.1635	729.831	629.2	7047.04	9.65571
Cntrl ErP	11262018_sp39_ErP	Sheet124	7	1	0	0	0		ErP	ErP	0			ErP	309	312	4	4	292	-288	292	-288	8	-576				0.6668	48.6764	0	0	0	0	0	0.6668	0	0.6668	128.79	129.655	0.8649	596.53	301.298	601.054	302.566	4.69883	52.6269	4.60394	51.5641	0.979806
Cntrl ErP	11262018_sp39_ErP	Sheet125	8	1	0	0	0		ErP	ErP	0			ErP	313	479	167	167	459	-292	459	-292	334	-584				27.8389	76.5153	0	0	0	0	0	27.8389	0	27.8389	129.944	181.862	51.9183	620.711	311.867	615.607	311.955	5.10414	57.1663	849.702	9516.66	166.473
Cntrl ErP	11262018_sp39_ErP	Sheet126	8	1	0	0	0		ErP	ErP	0			ErP	313	333	21	21	313	-292	313	-292	42	-584				3.5007	52.1771	0	0	0	0	0	3.5007	0	3.5007	129.944	135.71	5.766	603.345	301.417	615.948	285.206	20.5335	229.975	89.1473	998.45	4.34156
Cntrl ErP	11262018_sp39_ErP	Sheet127	9	1	0	0	0		ErP	ErP	0			ErP	334	479	146	146	459	-313	459	-313	292	-626				24.3382	76.5153	0	0	0	0	0	24.3382	0	24.3382	135.998	181.862	45.864	619.498	284.5	635.511	227.655	59.057	661.438	330.476	3701.33	5.59589
Cntrl ErP	11262018_sp39_ErP	Sheet128	9	1	0	0	0		ErP	ErP	0			ErP	334	380	47	47	360	-313	360	-313	94	-626				7.8349	60.012	0	0	0	0	0	7.8349	0	7.8349	135.998	150.519	14.5206	618.125	267.152	617.117	265.45	1.97845	22.1587	234.15	2622.48	118.35
Cntrl ErP	11262018_sp39_ErP	Sheet129	10	1	0	0	0		ErP	ErP	0			ErP	381	479	99	99	459	-360	459	-360	198	-720				16.5033	76.5153	0	0	0	0	0	16.5033	0	16.5033	150.835	181.862	31.0268	626.537	285.371	644.768	271.618	22.8365	255.769	514.314	5760.32	22.5215
Cntrl ErP	11262018_sp39_ErP	Sheet130	10	1	0	0	0		ErP	ErP	0			ErP	381	479	99	99	459	-360	459	-360	198	-720				16.5033	76.5153	0	0	0	0	0	16.5033	0	16.5033	150.835	181.862	31.0268	644.222	264.89	613.122	288.064	38.7845	434.386	493.496	5527.16	12.7241
Cntrl ErP	11262018_sp39_ErP	Sheet131	5	1	0	0	0		ErP	ErP	0			ErP	170	236	67	67	216	-149	216	-149	134	-298				11.1689	36.0072	0	0	0	0	0	11.1689	0	11.1689	87.8383	107.745	19.9062	554.173	428.523	605.823	308.277	130.87	1465.74	191.152	2140.9	1.46062
Cntrl ErP	11262018_sp39_ErP	Sheet132	6	1	0	0	0		ErP	ErP	0			ErP	237	479	243	243	459	-216	459	-216	486	-432				40.5081	76.5153	0	0	0	0	0	40.5081	0	40.5081	108.033	181.862	73.8291	595.279	305.345	625.624	241.694	70.514	789.757	882.447	9883.41	12.5145
Cntrl ErP	11262018_sp39_ErP	Sheet133	6	1	0	0	0		ErP	ErP	0			ErP	237	441	205	205	421	-216	421	-216	410	-432				34.1735	70.1807	0	0	0	0	0	34.1735	0	34.1735	108.033	169.831	61.7983	611.702	312.42	614.997	268.982	43.5627	487.903	423.717	4745.63	9.72659
Cntrl ErP	11262018_sp39_ErP	Sheet134	7	1	0	0	0		ErP	ErP	0			ErP	442	479	38	38	459	-421	459	-421	76	-842				6.3346	76.5153	0	0	0	0	0	6.3346	0	6.3346	170.148	181.862	11.7142	625.195	267.439	607.479	244.912	28.6589	320.979	191.369	2143.33	6.67746
Cntrl ErP	11262018_sp39_ErP	Sheet135	7	1	0	0	0		ErP	ErP	0			ErP	442	479	38	38	459	-421	459	-421	76	-842				6.3346	76.5153	0	0	0	0	0	6.3346	0	6.3346	170.148	181.862	11.7142	610.764	278.252	611.397	263.369	14.8966	166.842	142.314	1593.92	9.55349
Cntrl ErP	11262018_sp39_ErP	Sheet136	4	1	0	0	0		ErP	ErP	0			ErP	81	169	89	89	149	-60	149	-60	178	-120				14.8363	24.8383	0	0	0	0	0	14.8363	0	14.8363	73.002	87.6716	14.6696	653.122	415.426	651.087	479.011	63.617	712.51	219.617	2459.72	3.45218
Cntrl ErP	11262018_sp39_ErP	Sheet137	5	1	0	0	0		ErP	ErP	0			ErP	170	253	84	84	233	-149	233	-149	168	-298				14.0028	38.8411	0	0	0	0	0	14.0028	0	14.0028	87.8383	112.646	24.8073	652.886	481.09	710.933	352.6	140.993	1579.13	203.802	2282.58	1.44547
Cntrl ErP	11262018_sp39_ErP	Sheet138	6	1	0	0	0		ErP	ErP	0			ErP	254	300	47	47	280	-233	280	-233	94	-466				7.8349	46.676	0	0	0	0	0	7.8349	0	7.8349	112.934	126.196	13.2618	707.578	347.367	731.302	348.283	23.7413	265.903	67.4263	755.174	2.84004
Cntrl ErP	11262018_sp39_ErP	Sheet139	7	1	0	0	0		ErP	ErP	0			ErP	301	313	13	13	293	-280	293	-280	26	-560				2.1671	48.8431	0	0	0	0	0	2.1671	0	2.1671	126.484	129.944	3.4596	714.782	352.547	714.785	350.992	1.55507	17.4168	11.541	129.259	7.4215
Cntrl ErP	11262018_sp39_ErP	Sheet140	8	1	0	0	0		ErP	ErP	0			ErP	314	358	45	45	338	-293	338	-293	90	-586				7.5015	56.3446	0	0	0	0	0	7.5015	0	7.5015	130.232	143.553	13.3214	731.588	356.716	697.991	378.938	40.2811	451.149	124.987	1399.85	3.10287
Cntrl ErP	11262018_sp39_ErP	Sheet141	9	1	0	0	0		ErP	ErP	0			ErP	359	479	121	121	459	-338	459	-338	242	-676				20.1707	76.5153	0	0	0	0	0	20.1707	0	20.1707	143.87	181.862	37.992	709.506	401.231	828.821	388.826	119.958	1343.53	697.834	7815.74	5.81734
Cntrl ErP	11262018_sp39_ErP	Sheet142	9	1	0	0	0		ErP	ErP	0			ErP	359	363	5	5	343	-338	343	-338	10	-676				0.8335	57.1781	0	0	0	0	0	0.8335	0	0.8335	143.87	145.136	1.2664	692.585	352.952	694.095	357.849	5.12464	57.396	9.70589	108.706	1.89397
Cntrl ErP	11262018_sp39_ErP	Sheet143	10	1	0	0	0		ErP	ErP	0			ErP	364	377	14	14	357	-343	357	-343	28	-686				2.3338	59.5119	0	0	0	0	0	2.3338	0	2.3338	145.453	149.569	4.1158	692.5	349.446	681.424	366.979	20.7389	232.275	61.3602	687.235	2.9587
Cntrl ErP	11262018_sp39_ErP	Sheet144	11	1	0	0	0		ErP	ErP	0			ErP	378	407	30	30	387	-357	387	-357	60	-714				5.001	64.5129	0	0	0	0	0	5.001	0	5.001	149.885	159.067	9.1814	674.061	350.388	733.673	466.589	130.6	1462.72	201.254	2254.04	1.54099
Cntrl ErP	11262018_sp39_ErP	Sheet145	12	1	0	0	0		ErP	ErP	0			ErP	408	435	28	28	415	-387	415	-387	56	-774				4.6676	69.1805	0	0	0	0	0	4.6676	0	4.6676	159.383	167.932	8.5482	764.077	439.479	754.794	405.661	35.0681	392.763	105.625	1183.01	3.01201
Cntrl ErP	11262018_sp39_ErP	Sheet146	13	1	0	0	0		ErP	ErP	0			ErP	436	479	44	44	459	-415	459	-415	88	-830				7.3348	76.5153	0	0	0	0	0	7.3348	0	7.3348	168.248	181.862	13.6138	771.006	400.875	732.755	451.005	63.0567	706.235	340.73	3816.17	5.40355
Cntrl ErP	11262018_sp39_ErP	Sheet147	13	1	0	0	0		ErP	ErP	0			ErP	436	479	44	44	459	-415	459	-415	88	-830				7.3348	76.5153	0	0	0	0	0	7.3348	0	7.3348	168.248	181.862	13.6138	753.283	406.516	722.846	314.42	96.9953	1086.35	149.426	1673.57	1.54054
Cntrl ErP	11262018_sp39_ErP	Sheet148	12	1	0	0	0		ErP	ErP	0			ErP	408	413	6	6	393	-387	393	-387	12	-774				1.0002	65.5131	0	0	0	0	0	1.0002	0	1.0002	159.383	160.966	1.583	743.254	488.313	721.857	461.574	34.2467	383.563	42.7709	479.034	1.2489
Cntrl ErP	11262018_sp39_ErP	Sheet149	11	1	0	0	0		ErP	ErP	0			ErP	378	378	1	1	358	-357	358	-357	2	-714				0.1667	59.6786	0	0	0	0	0	0.1667	0	0.1667	149.885	149.885	0	671.57	361.654	671.57	361.654	0	0	0	0	#DIV/0!
Cntrl ErP	11262018_sp39_ErP	Sheet150	10	1	0	0	0		ErP	ErP	0			ErP	364	364	1	1	344	-343	344	-343	2	-686				0.1667	57.3448	0	0	0	0	0	0.1667	0	0.1667	145.453	145.453	0	682.773	367.509	682.773	367.509	0	0	0	0	#DIV/0!
Cntrl ErP	11262018_sp39_ErP	Sheet151	8	1	0	0	0		ErP	ErP	0			ErP	314	325	12	12	305	-293	305	-293	24	-586				2.0004	50.8435	0	0	0	0	0	2.0004	0	2.0004	130.232	133.403	3.1713	728.707	334.36	733.143	330.761	5.71186	63.9728	10.6682	119.484	1.86773
Cntrl ErP	11262018_sp39_ErP	Sheet152	9	1	0	0	0		ErP	ErP	0			ErP	326	371	46	46	351	-305	351	-305	92	-610				7.6682	58.5117	0	0	0	0	0	7.6682	0	7.6682	133.692	147.669	13.9776	730.86	328.986	772.4	402.931	84.8142	949.919	240.637	2695.14	2.83723
Cntrl ErP	11262018_sp39_ErP	Sheet153	10	1	0	0	0		ErP	ErP	0			ErP	372	413	42	42	393	-351	393	-351	84	-702				7.0014	65.5131	0	0	0	0	0	7.0014	0	7.0014	147.986	160.966	12.9806	796.671	400.023	792.873	416.474	16.8835	189.095	208.546	2335.71	12.3521
Cntrl ErP	11262018_sp39_ErP	Sheet154	11	1	0	0	0		ErP	ErP	0			ErP	414	479	66	66	459	-393	459	-393	132	-786				11.0022	76.5153	0	0	0	0	0	11.0022	0	11.0022	161.283	181.862	20.579	793.743	418.585	782.996	433.434	18.3302	205.298	757.017	8478.59	41.2989
Cntrl ErP	11262018_sp39_ErP	Sheet155	11	1	0	0	0		ErP	ErP	0			ErP	414	479	66	66	459	-393	459	-393	132	-786				11.0022	76.5153	0	0	0	0	0	11.0022	0	11.0022	161.283	181.862	20.579	799.856	432.188	932.108	500.59	148.894	1667.62	603.354	6757.56	4.05223
Cntrl ErP	11262018_sp39_ErP	Sheet156	10	1	0	0	0		ErP	ErP	0			ErP	372	380	9	9	360	-351	360	-351	18	-702				1.5003	60.012	0	0	0	0	0	1.5003	0	1.5003	147.986	150.519	2.5328	782.905	413.184	754.529	415.609	28.4794	318.97	40.1851	450.073	1.41102
Cntrl ErP	11262018_sp39_ErP	Sheet157	11	1	0	0	0		ErP	ErP	0			ErP	381	397	17	17	377	-360	377	-360	34	-720				2.8339	62.8459	0	0	0	0	0	2.8339	0	2.8339	150.835	155.901	5.0656	770.442	421.285	744.383	487.772	71.412	799.814	127.693	1430.16	1.78811
Cntrl ErP	11262018_sp39_ErP	Sheet158	11	1	0	0	0		ErP	ErP	0			ErP	381	381	1	1	361	-360	361	-360	2	-720				0.1667	60.1787	0	0	0	0	0	0.1667	0	0.1667	150.835	150.835	0	767.44	431.601	767.44	431.601	0	0	0	0	#DIV/0!
Cntrl ErP	11262018_sp39_ErP	Sheet159	9	1	0	0	0		ErP	ErP	0			ErP	326	326	1	1	306	-305	306	-305	2	-610				0.1667	51.0102	0	0	0	0	0	0.1667	0	0.1667	133.692	133.692	0	719.768	326.915	719.768	326.915	0	0	0	0	#DIV/0!
Cntrl ErP	11262018_sp39_ErP	Sheet160	7	1	0	0	0		ErP	ErP	0			ErP	301	321	21	21	301	-280	301	-280	42	-560				3.5007	50.1767	0	0	0	0	0	3.5007	0	3.5007	126.484	132.25	5.766	733.664	362.491	748.309	350.042	19.2219	215.286	33.4383	374.509	1.73959
Cntrl ErP	11262018_sp39_ErP	Sheet161	8	1	0	0	0		ErP	ErP	0			ErP	322	356	35	35	336	-301	336	-301	70	-602				5.8345	56.0112	0	0	0	0	0	5.8345	0	5.8345	132.538	142.92	10.3818	751.632	341.768	698.983	363.285	56.8761	637.012	230.037	2576.42	4.04453
Cntrl ErP	11262018_sp39_ErP	Sheet162	8	1	0	0	0		ErP	ErP	0			ErP	322	322	1	1	302	-301	302	-301	2	-602				0.1667	50.3434	0	0	0	0	0	0.1667	0	0.1667	132.538	132.538	0	758.526	347.605	758.526	347.605	0	0	0	0	#DIV/0!
Cntrl ErP	11262018_sp39_ErP	Sheet163	6	1	0	0	0		ErP	ErP	0			ErP	254	356	103	103	336	-233	336	-233	206	-466				17.1701	56.0112	0	0	0	0	0	17.1701	0	17.1701	112.934	142.92	29.9862	724.186	362.297	747.019	384.747	32.0214	358.639	245.347	2747.89	7.66199
Cntrl ErP	11262018_sp39_ErP	Sheet164	7	1	0	0	0		ErP	ErP	0			ErP	357	366	10	10	346	-336	346	-336	20	-672				1.667	57.6782	0	0	0	0	0	1.667	0	1.667	143.237	146.086	2.8494	753.902	381.567	694.787	380.582	59.1232	662.18	111.546	1249.31	1.88666
Cntrl ErP	11262018_sp39_ErP	Sheet165	7	1	0	0	0		ErP	ErP	0			ErP	357	357	1	1	337	-336	337	-336	2	-672				0.1667	56.1779	0	0	0	0	0	0.1667	0	0.1667	143.237	143.237	0	753.429	393.429	753.429	393.429	0	0	0	0	#DIV/0!
Cntrl ErP	11262018_sp39_ErP	Sheet166	5	1	0	0	0		ErP	ErP	0			ErP	170	251	82	82	231	-149	231	-149	164	-298				13.6694	38.5077	0	0	0	0	0	13.6694	0	13.6694	87.8383	112.069	24.2307	666.522	496.105	728.995	375.151	136.135	1524.72	207.4	2322.88	1.52348
Cntrl ErP	11262018_sp39_ErP	Sheet167	6	1	0	0	0		ErP	ErP	0			ErP	252	288	37	37	268	-231	268	-231	74	-462				6.1679	44.6756	0	0	0	0	0	6.1679	0	6.1679	112.357	122.736	10.3788	717.894	377.012	698.796	409.595	37.7668	422.988	53.0157	593.775	1.40376
Cntrl ErP	11262018_sp39_ErP	Sheet168	7	1	0	0	0		ErP	ErP	0			ErP	289	355	67	67	335	-268	335	-268	134	-536				11.1689	55.8445	0	0	0	0	0	11.1689	0	11.1689	123.024	142.604	19.5791	707.011	414.787	711.178	367.308	47.662	533.815	221.61	2482.03	4.64961
Cntrl ErP	11262018_sp39_ErP	Sheet169	8	1	0	0	0		ErP	ErP	0			ErP	356	380	25	25	360	-335	360	-335	50	-670				4.1675	60.012	0	0	0	0	0	4.1675	0	4.1675	142.92	150.519	7.5984	722.546	337.963	713.149	339.705	9.55697	107.038	125.123	1401.38	13.0923
Cntrl ErP	11262018_sp39_ErP	Sheet170	9	1	0	0	0		ErP	ErP	0			ErP	381	393	13	13	373	-360	373	-360	26	-720				2.1671	62.1791	0	0	0	0	0	2.1671	0	2.1671	150.835	154.634	3.7992	726.304	326.414	734.024	324.788	7.88867	88.3531	78.6393	880.761	9.96865
Cntrl ErP	11262018_sp39_ErP	Sheet171	10	1	0	0	0		ErP	ErP	0			ErP	394	479	86	86	459	-373	459	-373	172	-746				14.3362	76.5153	0	0	0	0	0	14.3362	0	14.3362	154.951	181.862	26.911	717.262	319.819	650.925	293.925	71.2117	797.571	380.565	4262.32	5.34413
Cntrl ErP	11262018_sp39_ErP	Sheet172	10	1	0	0	0		ErP	ErP	0			ErP	394	395	2	2	375	-373	375	-373	4	-746				0.3334	62.5125	0	0	0	0	0	0.3334	0	0.3334	154.951	155.268	0.3166	742.049	321.128	755.995	341.491	24.6811	276.428	15.9193	178.296	0.645
Cntrl ErP	11262018_sp39_ErP	Sheet173	11	1	0	0	0		ErP	ErP	0			ErP	396	479	84	84	459	-375	459	-375	168	-750				14.0028	76.5153	0	0	0	0	0	14.0028	0	14.0028	155.584	181.862	26.2778	768.865	358.338	675.691	388.796	98.0256	1097.89	506.729	5675.37	5.16936
Cntrl ErP	11262018_sp39_ErP	Sheet174	11	1	0	0	0		ErP	ErP	0			ErP	396	429	34	34	409	-375	409	-375	68	-750				5.6678	68.1803	0	0	0	0	0	5.6678	0	5.6678	155.584	166.032	10.4478	758.33	343.555	721.387	476.296	137.786	1543.2	370.836	4153.36	2.6914
Cntrl ErP	11262018_sp39_ErP	Sheet175	9	1	0	0	0		ErP	ErP	0			ErP	381	385	5	5	365	-360	365	-360	10	-720				0.8335	60.8455	0	0	0	0	0	0.8335	0	0.8335	150.835	152.102	1.2664	703.528	348.613	713.164	362.591	16.9782	190.156	19.3243	216.433	1.13818
Cntrl ErP	11262018_sp39_ErP	Sheet176	10	1	0	0	0		ErP	ErP	0			ErP	386	399	14	14	379	-365	379	-365	28	-730				2.3338	63.1793	0	0	0	0	0	2.3338	0	2.3338	152.418	156.534	4.1158	743.186	361.464	734.71	459.91	98.8101	1106.67	182.072	2039.21	1.84265
Cntrl ErP	11262018_sp39_ErP	Sheet177	11	1	0	0	0		ErP	ErP	0			ErP	400	406	7	7	386	-379	386	-379	14	-758				1.1669	64.3462	0	0	0	0	0	1.1669	0	1.1669	156.851	158.75	1.8996	759.318	446.166	709.967	481.752	60.8426	681.438	105.103	1177.15	1.72745
Cntrl ErP	11262018_sp39_ErP	Sheet178	11	1	0	0	0		ErP	ErP	0			ErP	400	400	1	1	380	-379	380	-379	2	-758				0.1667	63.346	0	0	0	0	0	0.1667	0	0.1667	156.851	156.851	0	737.331	489.336	737.331	489.336	0	0	0	0	#DIV/0!
Cntrl ErP	11262018_sp39_ErP	Sheet179	10	1	0	0	0		ErP	ErP	0			ErP	386	394	9	9	374	-365	374	-365	18	-730				1.5003	62.3458	0	0	0	0	0	1.5003	0	1.5003	152.418	154.951	2.5328	706.329	352.389	711.378	338.587	14.6964	164.6	36.8111	412.285	2.50477
Cntrl ErP	11262018_sp39_ErP	Sheet180	8	1	0	0	0		ErP	ErP	0			ErP	356	381	26	26	361	-335	361	-335	52	-670				4.3342	60.1787	0	0	0	0	0	4.3342	0	4.3342	142.92	150.835	7.915	721.425	382.755	697.218	359.705	33.4255	374.366	177.644	1989.62	5.31463
Cntrl ErP	11262018_sp39_ErP	Sheet181	7	1	0	0	0		ErP	ErP	0			ErP	289	291	3	3	271	-268	271	-268	6	-536				0.5001	45.1757	0	0	0	0	0	0.5001	0	0.5001	123.024	123.601	0.5766	687.827	406.88	684.913	417.02	10.5506	118.167	8.29941	92.9534	0.786628
Cntrl ErP	11262018_sp39_ErP	Sheet182	8	1	0	0	0		ErP	ErP	0			ErP	292	479	188	188	459	-271	459	-271	376	-542				31.3396	76.5153	0	0	0	0	0	31.3396	0	31.3396	123.889	181.862	57.9726	677.16	413.755	640.767	318.954	101.546	1137.31	662.666	7421.86	6.52579
Cntrl ErP	11262018_sp39_ErP	Sheet183	8	1	0	0	0		ErP	ErP	0			ErP	292	383	92	92	363	-271	363	-271	184	-542				15.3364	60.5121	0	0	0	0	0	15.3364	0	15.3364	123.889	151.468	27.579	685.745	420.091	687.655	465.325	45.2744	507.073	482.927	5408.79	10.6667
Cntrl ErP	11262018_sp39_ErP	Sheet184	6	1	0	0	0		ErP	ErP	0			ErP	252	321	70	70	301	-231	301	-231	140	-462				11.669	50.1767	0	0	0	0	0	11.669	0	11.669	112.357	132.25	19.8927	737.575	380.276	756.845	373.214	20.523	229.857	122.418	1371.08	5.96491
Cntrl ErP	11262018_sp39_ErP	Sheet185	7	1	0	0	0		ErP	ErP	0			ErP	322	398	77	77	378	-301	378	-301	154	-602				12.8359	63.0126	0	0	0	0	0	12.8359	0	12.8359	132.538	156.217	23.679	752.786	352.881	790.845	383.634	48.9311	548.028	367.123	4111.78	7.50286
Cntrl ErP	11262018_sp39_ErP	Sheet186	7	1	0	0	0		ErP	ErP	0			ErP	322	322	1	1	302	-301	302	-301	2	-602				0.1667	50.3434	0	0	0	0	0	0.1667	0	0.1667	132.538	132.538	0	745.158	360.218	745.158	360.218	0	0	0	0	#DIV/0!
Cntrl ErP	11262018_sp39_ErP	Sheet187	3	1	0	0	0		ErP	ErP	0			ErP	18	74	57	57	54	3	54	3	114	6				9.5019	9.0018	0	6	0	0	0	0	9.0018	15.0018	58	71.8351	13.8351	636.992	504.202	638.363	513.076	8.97889	100.564	67.8022	759.384	7.55128
Cntrl ErP	11262018_sp39_ErP	Sheet188	4	1	0	0	0		ErP	ErP	0			ErP	75	159	85	85	139	-54	139	-54	170	-108				14.1695	23.1713	0	0	0	0	0	14.1695	0	14.1695	72.0018	86.0046	14.0028	627.799	518.691	647.628	578.326	62.8447	703.861	134.671	1508.32	2.14292
Cntrl ErP	11262018_sp39_ErP	Sheet189	5	1	0	0	0		ErP	ErP	0			ErP	160	233	74	74	213	-139	213	-139	148	-278				12.3358	35.5071	0	0	0	0	0	12.3358	0	12.3358	86.1713	106.88	20.7083	645.495	606.921	695.488	489.927	127.228	1424.95	241.274	2702.27	1.8964
Cntrl ErP	11262018_sp39_ErP	Sheet190	6	1	0	0	0		ErP	ErP	0			ErP	234	281	48	48	261	-213	261	-213	96	-426				8.0016	43.5087	0	0	0	0	0	8.0016	0	8.0016	107.168	120.718	13.5501	696	496	677.373	461.023	39.6278	443.831	214.291	2400.06	5.4076
Cntrl ErP	11262018_sp39_ErP	Sheet191	7	1	0	0	0		ErP	ErP	0			ErP	282	361	80	80	341	-261	341	-261	160	-522				13.336	56.8447	0	0	0	0	0	13.336	0	13.336	121.006	144.503	23.4968	673.279	467.745	667.551	427.899	40.2561	450.868	390.029	4368.33	9.68871
Cntrl ErP	11262018_sp39_ErP	Sheet192	8	1	0	0	0		ErP	ErP	0			ErP	362	374	13	13	354	-341	354	-341	26	-682				2.1671	59.0118	0	0	0	0	0	2.1671	0	2.1671	144.82	148.619	3.7992	686.715	415.709	666.038	396.744	28.0572	314.241	49.0282	549.116	1.74744
Cntrl ErP	11262018_sp39_ErP	Sheet193	9	1	0	0	0		ErP	ErP	0			ErP	375	437	63	63	417	-354	417	-354	126	-708				10.5021	69.5139	0	0	0	0	0	10.5021	0	10.5021	148.936	168.565	19.6292	665.248	391.466	736.524	423.437	78.1182	874.924	422.125	4727.8	5.40366
Cntrl ErP	11262018_sp39_ErP	Sheet194	10	1	0	0	0		ErP	ErP	0			ErP	438	479	42	42	459	-417	459	-417	84	-834				7.0014	76.5153	0	0	0	0	0	7.0014	0	7.0014	168.881	181.862	12.9806	718.207	433.45	677.55	448.15	43.2331	484.21	229.136	2566.33	5.30002
Cntrl ErP	11262018_sp39_ErP	Sheet195	10	1	0	0	0		ErP	ErP	0			ErP	438	479	42	42	459	-417	459	-417	84	-834				7.0014	76.5153	0	0	0	0	0	7.0014	0	7.0014	168.881	181.862	12.9806	702.121	363.881	738.601	412.859	61.071	683.996	649.768	7277.4	10.6395
Cntrl ErP	11262018_sp39_ErP	Sheet196	9	1	0	0	0		ErP	ErP	0			ErP	375	378	4	4	358	-354	358	-354	8	-708				0.6668	59.6786	0	0	0	0	0	0.6668	0	0.6668	148.936	149.885	0.9498	664.899	428.013	664.356	433.256	5.27136	59.0392	14.7857	165.6	2.80492
Cntrl ErP	11262018_sp39_ErP	Sheet197	10	1	0	0	0		ErP	ErP	0			ErP	379	426	48	48	406	-358	406	-358	96	-716				8.0016	67.6802	0	0	0	0	0	8.0016	0	8.0016	150.202	165.082	14.8802	660.598	425.327	637.008	358.471	70.8958	794.033	282.944	3168.97	3.99098
Cntrl ErP	11262018_sp39_ErP	Sheet198	11	1	0	0	0		ErP	ErP	0			ErP	427	479	53	53	459	-406	459	-406	106	-812				8.8351	76.5153	0	0	0	0	0	8.8351	0	8.8351	165.399	181.862	16.4632	641.006	343.292	624.473	328.233	22.3629	250.465	145.944	1634.57	6.52616
Cntrl ErP	11262018_sp39_ErP	Sheet199	11	1	0	0	0		ErP	ErP	0			ErP	427	430	4	4	410	-406	410	-406	8	-812				0.6668	68.347	0	0	0	0	0	0.6668	0	0.6668	165.399	166.349	0.9498	636.669	360.512	629.13	369.327	11.6001	129.921	7.64379	85.6105	0.658941
Cntrl ErP	11262018_sp39_ErP	Sheet200	12	1	0	0	0		ErP	ErP	0			ErP	431	479	49	49	459	-410	459	-410	98	-820				8.1683	76.5153	0	0	0	0	0	8.1683	0	8.1683	166.665	181.862	15.1968	634.468	367.029	708.921	343.275	78.1508	875.289	208.027	2329.9	2.66187
Cntrl ErP	11262018_sp39_ErP	Sheet201	12	1	0	0	0		ErP	ErP	0			ErP	431	479	49	49	459	-410	459	-410	98	-820				8.1683	76.5153	0	0	0	0	0	8.1683	0	8.1683	166.665	181.862	15.1968	638.794	392.949	607.963	374.503	35.9277	402.391	378.92	4243.91	10.5467
Cntrl ErP	11262018_sp39_ErP	Sheet202	10	1	0	0	0		ErP	ErP	0			ErP	379	425	47	47	405	-358	405	-358	94	-716				7.8349	67.5135	0	0	0	0	0	7.8349	0	7.8349	150.202	164.766	14.5636	666.247	444.881	722.884	469.694	61.834	692.54	563.373	6309.77	9.11106
Cntrl ErP	11262018_sp39_ErP	Sheet203	8	1	0	0	0		ErP	ErP	0			ErP	362	386	25	25	366	-341	366	-341	50	-682				4.1675	61.0122	0	0	0	0	0	4.1675	0	4.1675	144.82	152.418	7.5984	671.992	422.492	741.651	368.415	88.1854	987.677	407.431	4563.23	4.62016
Cntrl ErP	11262018_sp39_ErP	Sheet204	7	1	0	0	0		ErP	ErP	0			ErP	282	288	7	7	268	-261	268	-261	14	-522				1.1669	44.6756	0	0	0	0	0	1.1669	0	1.1669	121.006	122.736	1.7298	663.247	451.187	661.209	450.312	2.21771	24.8383	7.29055	81.6541	3.28742
Cntrl ErP	11262018_sp39_ErP	Sheet205	8	1	0	0	0		ErP	ErP	0			ErP	289	356	68	68	336	-268	336	-268	136	-536				11.3356	56.0112	0	0	0	0	0	11.3356	0	11.3356	123.024	142.92	19.8957	685.244	447.82	757.034	451.922	71.9068	805.357	223.829	2506.88	3.11276
Cntrl ErP	11262018_sp39_ErP	Sheet206	9	1	0	0	0		ErP	ErP	0			ErP	357	365	9	9	345	-336	345	-336	18	-672				1.5003	57.5115	0	0	0	0	0	1.5003	0	1.5003	143.237	145.77	2.5328	755.963	452.574	760.536	423.848	29.088	325.786	29.3095	328.266	1.00761
Cntrl ErP	11262018_sp39_ErP	Sheet207	10	1	0	0	0		ErP	ErP	0			ErP	366	432	67	67	412	-345	412	-345	134	-690				11.1689	68.6804	0	0	0	0	0	11.1689	0	11.1689	146.086	166.982	20.8956	755.338	395.582	685.28	384.9	70.8681	793.723	522.347	5850.28	7.37069
Cntrl ErP	11262018_sp39_ErP	Sheet208	11	1	0	0	0		ErP	ErP	0			ErP	433	479	47	47	459	-412	459	-412	94	-824				7.8349	76.5153	0	0	0	0	0	7.8349	0	7.8349	167.298	181.862	14.5636	683.737	425.305	605.318	401.241	82.0282	918.716	173.559	1943.87	2.11585
Cntrl ErP	11262018_sp39_ErP	Sheet209	11	1	0	0	0		ErP	ErP	0			ErP	433	479	47	47	459	-412	459	-412	94	-824				7.8349	76.5153	0	0	0	0	0	7.8349	0	7.8349	167.298	181.862	14.5636	739.945	349.352	749.175	429.006	80.1871	898.096	462.168	5176.28	5.76361
Cntrl ErP	11262018_sp39_ErP	Sheet210	10	1	0	0	0		ErP	ErP	0			ErP	366	396	31	31	376	-345	376	-345	62	-690				5.1677	62.6792	0	0	0	0	0	5.1677	0	5.1677	146.086	155.584	9.498	759.197	421.807	768.057	441.534	21.6245	242.195	199.069	2229.57	9.20569
Cntrl ErP	11262018_sp39_ErP	Sheet211	11	1	0	0	0		ErP	ErP	0			ErP	397	479	83	83	459	-376	459	-376	166	-752				13.8361	76.5153	0	0	0	0	0	13.8361	0	13.8361	155.901	181.862	25.9612	748.29	438.553	763.2	451.894	20.0078	224.087	356.21	3989.55	17.8036
Cntrl ErP	11262018_sp39_ErP	Sheet212	11	1	0	0	0		ErP	ErP	0			ErP	397	414	18	18	394	-376	394	-376	36	-752				3.0006	65.6798	0	0	0	0	0	3.0006	0	3.0006	155.901	161.283	5.3822	770.602	430.488	800.432	441.316	31.7351	355.434	134.12	1502.15	4.22624
Cntrl ErP	11262018_sp39_ErP	Sheet213	9	1	0	0	0		ErP	ErP	0			ErP	357	357	1	1	337	-336	337	-336	2	-672				0.1667	56.1779	0	0	0	0	0	0.1667	0	0.1667	143.237	143.237	0	730.496	392.844	730.496	392.844	0	0	0	0	#DIV/0!
Cntrl ErP	11262018_sp39_ErP	Sheet214	8	1	0	0	0		ErP	ErP	0			ErP	289	309	21	21	289	-268	289	-268	42	-536				3.5007	48.1763	0	0	0	0	0	3.5007	0	3.5007	123.024	128.79	5.766	661.287	446.177	694.902	420.039	42.5824	476.922	102.249	1145.19	2.40122
Cntrl ErP	11262018_sp39_ErP	Sheet215	9	1	0	0	0		ErP	ErP	0			ErP	310	479	170	170	459	-289	459	-289	340	-578				28.339	76.5153	0	0	0	0	0	28.339	0	28.339	129.079	181.862	52.7832	700.867	419.107	756.455	511.114	107.495	1203.94	886.357	9927.2	8.24558
Cntrl ErP	11262018_sp39_ErP	Sheet216	9	1	0	0	0		ErP	ErP	0			ErP	310	479	170	170	459	-289	459	-289	340	-578				28.339	76.5153	0	0	0	0	0	28.339	0	28.339	129.079	181.862	52.7832	704.106	400.906	672.928	418.495	35.7977	400.934	1013.71	11353.5	28.3177
Cntrl ErP	11262018_sp39_ErP	Sheet217	6	1	0	0	0		ErP	ErP	0			ErP	234	310	77	77	290	-213	290	-213	154	-426				12.8359	48.343	0	0	0	0	0	12.8359	0	12.8359	107.168	129.079	21.9108	684	482	698.7	437.968	46.4207	519.912	333.95	3740.24	7.19399
Cntrl ErP	11262018_sp39_ErP	Sheet218	5	1	0	0	0		ErP	ErP	0			ErP	160	224	65	65	204	-139	204	-139	130	-278				10.8355	34.0068	0	0	0	0	0	10.8355	0	10.8355	86.1713	104.285	18.1136	634.899	592.462	668.556	506.838	92.0011	1030.41	163.883	1835.49	1.78131
Cntrl ErP	11262018_sp39_ErP	Sheet219	6	1	0	0	0		ErP	ErP	0			ErP	225	396	172	172	376	-204	376	-204	344	-408				28.6724	62.6792	0	0	0	0	0	28.6724	0	28.6724	104.573	155.584	51.0109	665.643	502.671	760.739	367.261	165.467	1853.23	643.533	7207.57	3.8892
Cntrl ErP	11262018_sp39_ErP	Sheet220	6	1	0	0	0		ErP	ErP	0			ErP	225	347	123	123	327	-204	327	-204	246	-408				20.5041	54.5109	0	0	0	0	0	20.5041	0	20.5041	104.573	140.071	35.4975	667.987	517.706	751.785	506.185	84.5855	947.358	475.623	5326.97	5.62298
Cntrl ErP	11262018_sp39_ErP	Sheet221	4	1	0	0	0		ErP	ErP	0			ErP	75	150	76	76	130	-54	130	-54	152	-108				12.6692	21.671	0	0	0	0	0	12.6692	0	12.6692	72.0018	84.5043	12.5025	641.195	510.36	657.452	551.362	44.1073	494.002	116.297	1302.53	2.63669
Cntrl ErP	11262018_sp39_ErP	Sheet222	5	1	0	0	0		ErP	ErP	0			ErP	151	223	73	73	203	-130	203	-130	146	-260				12.1691	33.8401	0	0	0	0	0	12.1691	0	12.1691	84.671	103.997	19.3256	656.54	551.254	683.966	472.006	83.8597	939.228	168.782	1890.35	2.01267
Cntrl ErP	11262018_sp39_ErP	Sheet223	6	1	0	0	0		ErP	ErP	0			ErP	224	282	59	59	262	-203	262	-203	118	-406				9.8353	43.6754	0	0	0	0	0	9.8353	0	9.8353	104.285	121.006	16.7214	685.133	476.299	733.576	437.296	62.1925	696.555	131.962	1477.97	2.12183
Cntrl ErP	11262018_sp39_ErP	Sheet224	7	1	0	0	0		ErP	ErP	0			ErP	283	392	110	110	372	-262	372	-262	220	-524				18.337	62.0124	0	0	0	0	0	18.337	0	18.337	121.295	154.318	33.0231	736.517	424.533	724.748	466.837	43.91	491.792	648.176	7259.57	14.7615
Cntrl ErP	11262018_sp39_ErP	Sheet225	8	1	0	0	0		ErP	ErP	0			ErP	393	479	87	87	459	-372	459	-372	174	-744				14.5029	76.5153	0	0	0	0	0	14.5029	0	14.5029	154.634	181.862	27.2276	719.749	370.54	644.191	376.853	75.8211	849.196	689.96	7727.55	9.09984
Cntrl ErP	11262018_sp39_ErP	Sheet226	8	1	0	0	0		ErP	ErP	0			ErP	393	393	1	1	373	-372	373	-372	2	-744				0.1667	62.1791	0	0	0	0	0	0.1667	0	0.1667	154.634	154.634	0	728.943	481.945	728.943	481.945	0	0	0	0	#DIV/0!
Cntrl ErP	11262018_sp39_ErP	Sheet227	7	1	0	0	0		ErP	ErP	0			ErP	283	353	71	71	333	-262	333	-262	142	-524				11.8357	55.5111	0	0	0	0	0	11.8357	0	11.8357	121.295	141.97	20.6757	727.433	439.939	690.094	460.709	42.7266	478.538	388.537	4351.61	9.09356
Cntrl ErP	11262018_sp39_ErP	Sheet228	6	1	0	0	0		ErP	ErP	0			ErP	224	281	58	58	261	-203	261	-203	116	-406				9.6686	43.5087	0	0	0	0	0	9.6686	0	9.6686	104.285	120.718	16.4331	688.719	495.245	697.886	444.811	51.2606	574.119	261.877	2933.02	5.10873
Cntrl ErP	11262018_sp39_ErP	Sheet229	7	1	0	0	0		ErP	ErP	0			ErP	282	346	65	65	326	-261	326	-261	130	-522				10.8355	54.3442	0	0	0	0	0	10.8355	0	10.8355	121.006	139.754	18.7478	707.67	434.161	741.905	482.834	59.507	666.478	326.782	3659.96	5.49149
Cntrl ErP	11262018_sp39_ErP	Sheet230	8	1	0	0	0		ErP	ErP	0			ErP	347	382	36	36	362	-326	362	-326	72	-652				6.0012	60.3454	0	0	0	0	0	6.0012	0	6.0012	140.071	151.152	11.081	760.379	503.798	668.088	446.906	108.417	1214.27	197.197	2208.6	1.81887
Cntrl ErP	11262018_sp39_ErP	Sheet231	9	1	0	0	0		ErP	ErP	0			ErP	383	479	97	97	459	-362	459	-362	194	-724				16.1699	76.5153	0	0	0	0	0	16.1699	0	16.1699	151.468	181.862	30.3936	693.418	444.693	671.407	441.667	22.2179	248.841	710.242	7954.71	31.967
Cntrl ErP	11262018_sp39_ErP	Sheet232	9	1	0	0	0		ErP	ErP	0			ErP	383	405	23	23	385	-362	385	-362	46	-724				3.8341	64.1795	0	0	0	0	0	3.8341	0	3.8341	151.468	158.434	6.9652	662.892	437.41	717.902	436.249	55.0222	616.249	255.28	2859.13	4.63957
Cntrl ErP	11262018_sp39_ErP	Sheet233	10	1	0	0	0		ErP	ErP	0			ErP	406	479	74	74	459	-385	459	-385	148	-770				12.3358	76.5153	0	0	0	0	0	12.3358	0	12.3358	158.75	181.862	23.1118	668.675	355.719	631.209	414.262	69.5055	778.462	504.651	5652.09	7.26058
Cntrl ErP	11262018_sp39_ErP	Sheet234	10	1	0	0	0		ErP	ErP	0			ErP	406	408	3	3	388	-385	388	-385	6	-770				0.5001	64.6796	0	0	0	0	0	0.5001	0	0.5001	158.75	159.383	0.6332	717.955	433.987	693.697	451.246	29.7715	333.44	21.6731	242.739	0.727982
Cntrl ErP	11262018_sp39_ErP	Sheet235	8	1	0	0	0		ErP	ErP	0			ErP	347	359	13	13	339	-326	339	-326	26	-652				2.1671	56.5113	0	0	0	0	0	2.1671	0	2.1671	140.071	143.87	3.7992	752.872	488.869	762.175	466.517	24.2111	271.164	70.6018	790.74	2.91609
Cntrl ErP	11262018_sp39_ErP	Sheet236	9	1	0	0	0		ErP	ErP	0			ErP	360	479	120	120	459	-339	459	-339	240	-678				20.004	76.5153	0	0	0	0	0	20.004	0	20.004	144.187	181.862	37.6754	777.919	455.16	687.34	394.531	108.997	1220.77	744.655	8340.13	6.83186
Cntrl ErP	11262018_sp39_ErP	Sheet237	9	1	0	0	0		ErP	ErP	0			ErP	360	360	1	1	340	-339	340	-339	2	-678				0.1667	56.678	0	0	0	0	0	0.1667	0	0.1667	144.187	144.187	0	760.007	453.578	760.007	453.578	0	0	0	0	#DIV/0!
Cntrl ErP	11262018_sp39_ErP	Sheet238	7	1	0	0	0		ErP	ErP	0			ErP	282	357	76	76	337	-261	337	-261	152	-522				12.6692	56.1779	0	0	0	0	0	12.6692	0	12.6692	121.006	143.237	22.2304	688.497	448	681.356	446.502	7.29635	81.7191	458.461	5134.77	62.8343
Cntrl ErP	11262018_sp39_ErP	Sheet239	5	1	0	0	0		ErP	ErP	0			ErP	151	223	73	73	203	-130	203	-130	146	-260				12.1691	33.8401	0	0	0	0	0	12.1691	0	12.1691	84.671	103.997	19.3256	671.268	550.034	708.25	484.7	75.0753	840.844	172.227	1928.94	2.29405
Cntrl ErP	11262018_sp39_ErP	Sheet240	6	1	0	0	0		ErP	ErP	0			ErP	224	407	184	184	387	-203	387	-203	368	-406				30.6728	64.5129	0	0	0	0	0	30.6728	0	30.6728	104.285	159.067	54.7818	706.853	490.548	785.945	456.7	86.0306	963.543	928.425	10398.4	10.7918
Cntrl ErP	11262018_sp39_ErP	Sheet241	7	1	0	0	0		ErP	ErP	0			ErP	408	479	72	72	459	-387	459	-387	144	-774				12.0024	76.5153	0	0	0	0	0	12.0024	0	12.0024	159.383	181.862	22.4786	775.477	459.499	758.393	490.327	35.2455	394.75	260.239	2914.67	7.3836
Cntrl ErP	11262018_sp39_ErP	Sheet242	7	1	0	0	0		ErP	ErP	0			ErP	408	419	12	12	399	-387	399	-387	24	-774				2.0004	66.5133	0	0	0	0	0	2.0004	0	2.0004	159.383	162.866	3.4826	794.038	459.937	818.12	452.452	25.2181	282.442	65.1166	729.306	2.58214
Cntrl ErP	11262018_sp39_ErP	Sheet243	8	1	0	0	0		ErP	ErP	0			ErP	420	479	60	60	459	-399	459	-399	120	-798				10.002	76.5153	0	0	0	0	0	10.002	0	10.002	163.183	181.862	18.6794	818.065	451.041	737.471	441.122	81.2021	909.463	438.493	4911.12	5.40002
Cntrl ErP	11262018_sp39_ErP	Sheet244	8	1	0	0	0		ErP	ErP	0			ErP	420	420	1	1	400	-399	400	-399	2	-798				0.1667	66.68	0	0	0	0	0	0.1667	0	0.1667	163.183	163.183	0	827.239	414.248	827.239	414.248	0	0	0	0	#DIV/0!
Cntrl ErP	11262018_sp39_ErP	Sheet245	6	1	0	0	0		ErP	ErP	0			ErP	224	291	68	68	271	-203	271	-203	136	-406				11.3356	45.1757	0	0	0	0	0	11.3356	0	11.3356	104.285	123.601	19.3161	711.383	507.836	696.769	464.651	45.5903	510.611	302.791	3391.26	6.64158
Cntrl ErP	11262018_sp39_ErP	Sheet246	7	1	0	0	0		ErP	ErP	0			ErP	292	354	63	63	334	-271	334	-271	126	-542				10.5021	55.6778	0	0	0	0	0	10.5021	0	10.5021	123.889	142.287	18.3976	716.673	456.484	699.268	414.004	45.908	514.17	440.944	4938.57	9.60494
Cntrl ErP	11262018_sp39_ErP	Sheet247	8	1	0	0	0		ErP	ErP	0			ErP	355	356	2	2	336	-334	336	-334	4	-668				0.3334	56.0112	0	0	0	0	0	0.3334	0	0.3334	142.604	142.92	0.3166	698.204	430.004	699.92	439.092	9.24944	103.594	5.96589	66.818	0.645
Cntrl ErP	11262018_sp39_ErP	Sheet248	9	1	0	0	0		ErP	ErP	0			ErP	357	381	25	25	361	-336	361	-336	50	-672				4.1675	60.1787	0	0	0	0	0	4.1675	0	4.1675	143.237	150.835	7.5984	670.531	449.927	703.006	428.003	39.1825	438.845	150.002	1680.02	3.82829
Cntrl ErP	11262018_sp39_ErP	Sheet249	10	1	0	0	0		ErP	ErP	0			ErP	382	438	57	57	418	-361	418	-361	114	-722				9.5019	69.6806	0	0	0	0	0	9.5019	0	9.5019	151.152	168.881	17.7296	706.164	449.76	718.218	464.413	18.9739	212.507	396.622	4442.17	20.9036
Cntrl ErP	11262018_sp39_ErP	Sheet251	9	1	0	0	0		ErP	ErP	0			ErP	357	357	1	1	337	-336	337	-336	2	-672				0.1667	56.1779	0	0	0	0	0	0.1667	0	0.1667	151.152	151.152	0	705.317	440.27	705.317	440.27	0	0	0	0	#DIV/0!
Cntrl ErP	11262018_sp39_ErP	Sheet252	8	1	0	0	0		ErP	ErP	0			ErP	355	355	1	1	335	-334	335	-334	2	-668				0.1667	55.8445	0	0	0	0	0	0.1667	0	0.1667	142.604	142.604	0	697.204	397.873	697.204	397.873	0	0	0	0	#DIV/0!
Cntrl ErP	11262018_sp39_ErP	Sheet253	7	1	0	0	0		ErP	ErP	0			ErP	292	292	1	1	272	-271	272	-271	2	-542				0.1667	45.3424	0	0	0	0	0	0.1667	0	0.1667	123.889	123.889	0	665.38	466.323	665.38	466.323	0	0	0	0	#DIV/0!
Cntrl ErP	11262018_sp53_ErP	Sheet1	1	1	0	0	0		ErP	ErP	0			ErP	1	2	2	2	-18	20	-18	20	4	40				0.3334	-3.0006	4	0	0	0	0	0	0	4	24	26	2	712.389	471.371	713.182	479.438	8.10553	90.7819	5.22807	58.5543	0.645
Cntrl ErP	11262018_sp53_ErP	Sheet2	2	1	0	0	0		ErP	ErP	0			ErP	3	10	8	8	-10	18	-10	18	16	36				1.3336	-1.667	16	0	0	0	0	0	0	16	28	42	14	699.297	474.677	699.297	476.528	1.85135	20.7351	12.4673	139.634	6.73416
Cntrl ErP	11262018_sp53_ErP	Sheet3	3	1	0	0	0		ErP	ErP	0			ErP	11	17	7	7	-3	10	-3	10	14	20				1.1669	-0.5001	14	0	0	0	0	0	0	14	44	56	12	675.89	476.132	675.097	481.289	5.21801	58.4417	6.92429	77.552	1.327
Cntrl ErP	11262018_sp53_ErP	Sheet4	4	1	0	0	0		ErP	ErP	0			ErP	18	49	32	32	29	3	29	3	64	6				5.3344	4.8343	0	6	0	0	0	0	4.8343	10.8343	58	67.6676	9.6676	695.859	483.273	730	478	34.5462	386.917	48.7013	545.454	1.40975
Cntrl ErP	11262018_sp53_ErP	Sheet5	5	1	0	0	0		ErP	ErP	0			ErP	50	116	67	67	96	-29	96	-29	134	-58				11.1689	16.0032	0	0	0	0	0	11.1689	0	11.1689	67.8343	78.8365	11.0022	732	473	730	463	10.198	114.218	82.9233	928.74	8.13129
Cntrl ErP	11262018_sp53_ErP	Sheet6	6	1	0	0	0		ErP	ErP	0			ErP	117	173	57	57	153	-96	153	-96	114	-192				9.5019	25.5051	0	0	0	0	0	9.5019	0	9.5019	79.0032	89.5816	10.5784	733	451	727.668	437.183	14.8108	165.881	15.8009	176.97	1.06685
Cntrl ErP	11262018_sp53_ErP	Sheet7	7	1	0	0	0		ErP	ErP	0			ErP	174	240	67	67	220	-153	220	-153	134	-306				11.1689	36.674	0	0	0	0	0	11.1689	0	11.1689	89.8699	108.898	19.0278	731	432	723.327	428.067	8.62159	96.5618	11.3118	126.692	1.31203
Cntrl ErP	11262018_sp53_ErP	Sheet8	8	1	0	0	0		ErP	ErP	0			ErP	241	251	11	11	231	-220	231	-220	22	-440				1.8337	38.5077	0	0	0	0	0	1.8337	0	1.8337	109.186	112.069	2.883	720	417	719.098	421.848	4.9313	55.2305	3.86711	43.3116	0.784197
Cntrl ErP	11262018_sp53_ErP	Sheet9	8	1	0	0	0		ErP	ErP	0			ErP	241	249	9	9	229	-220	229	-220	18	-440				1.5003	38.1743	0	0	0	0	0	1.5003	0	1.5003	109.186	111.492	2.3064	724	429	726.073	432.659	4.20581	47.1051	2.8263	31.6545	0.671998
Cntrl ErP	11262018_sp53_ErP	Sheet10	7	1	0	0	0		ErP	ErP	0			ErP	174	248	75	75	228	-153	228	-153	150	-306				12.5025	38.0076	0	0	0	0	0	12.5025	0	12.5025	89.8699	111.204	21.3342	714	437	707.589	436.844	6.41251	71.8202	8.98469	100.629	1.40112
Cntrl ErP	11262018_sp53_ErP	Sheet11	8	1	0	0	0		ErP	ErP	0			ErP	249	249	1	1	229	-228	229	-228	2	-456				0.1667	38.1743	0	0	0	0	0	0.1667	0	0.1667	111.492	111.492	0	712	443	712	443	0	0	0	0	#DIV/0!
Cntrl ErP	11262018_sp53_ErP	Sheet12	8	1	0	0	0		ErP	ErP	0			ErP	249	249	1	1	229	-228	229	-228	2	-456				0.1667	38.1743	0	0	0	0	0	0.1667	0	0.1667	111.492	111.492	0	696	434	696	434	0	0	0	0	#DIV/0!
Cntrl ErP	11262018_sp53_ErP	Sheet13	6	1	0	0	0		ErP	ErP	0			ErP	117	177	61	61	157	-96	157	-96	122	-192				10.1687	26.1719	0	0	0	0	0	10.1687	0	10.1687	79.0032	90.7348	11.7316	730	469	725	454	15.8114	177.088	20.6116	230.85	1.30359
Cntrl ErP	11262018_sp53_ErP	Sheet14	7	1	0	0	0		ErP	ErP	0			ErP	178	227	50	50	207	-157	207	-157	100	-314				8.335	34.5069	0	0	0	0	0	8.335	0	8.335	91.0231	105.15	14.1267	728	448	729.212	447.656	1.25986	14.1104	2.60531	29.1795	2.06795
Cntrl ErP	11262018_sp53_ErP	Sheet15	8	1	0	0	0		ErP	ErP	0			ErP	228	249	22	22	229	-207	229	-207	44	-414				3.6674	38.1743	0	0	0	0	0	3.6674	0	3.6674	105.438	111.492	6.0543	729.212	447.656	725.027	452.189	6.17002	69.1042	8.75183	98.0205	1.41845
Cntrl ErP	11262018_sp53_ErP	Sheet16	8	1	0	0	0		ErP	ErP	0			ErP	228	249	22	22	229	-207	229	-207	44	-414				3.6674	38.1743	0	0	0	0	0	3.6674	0	3.6674	105.438	111.492	6.0543	737	444	737.931	450.446	6.51246	72.9396	5.08104	56.9076	0.780202
Cntrl ErP	11262018_sp53_ErP	Sheet17	7	1	0	0	0		ErP	ErP	0			ErP	178	248	71	71	228	-157	228	-157	142	-314				11.8357	38.0076	0	0	0	0	0	11.8357	0	11.8357	91.0231	111.204	20.181	732	464	734.443	461.954	3.18645	35.6882	22.4996	251.995	7.06102
Cntrl ErP	11262018_sp53_ErP	Sheet18	5	1	0	0	0		ErP	ErP	0			ErP	50	115	66	66	95	-29	95	-29	132	-58				11.0022	15.8365	0	0	0	0	0	11.0022	0	11.0022	67.8343	78.6698	10.8355	735	489	755	497	21.5407	241.255	75.068	840.761	3.48494
Cntrl ErP	11262018_sp53_ErP	Sheet19	6	1	0	0	0		ErP	ErP	0			ErP	116	249	134	134	229	-95	229	-95	268	-190				22.3378	38.1743	0	0	0	0	0	22.3378	0	22.3378	78.8365	111.492	32.6559	762	502	761.994	513.569	11.5694	129.577	44.0524	493.387	3.80767
Cntrl ErP	11262018_sp53_ErP	Sheet20	6	1	0	0	0		ErP	ErP	0			ErP	116	179	64	64	159	-95	159	-95	128	-190				10.6688	26.5053	0	0	0	0	0	10.6688	0	10.6688	78.8365	91.3114	12.4749	748	492	764	492	16	179.2	31.3224	350.81	1.95765
Cntrl ErP	11262018_sp53_ErP	Sheet21	7	1	0	0	0		ErP	ErP	0			ErP	180	249	70	70	229	-159	229	-159	140	-318				11.669	38.1743	0	0	0	0	0	11.669	0	11.669	91.5997	111.492	19.8927	770	490	775.596	495.434	7.80022	87.3625	13.1953	147.787	1.69165
Cntrl ErP	11262018_sp53_ErP	Sheet22	7	1	0	0	0		ErP	ErP	0			ErP	180	249	70	70	229	-159	229	-159	140	-318				11.669	38.1743	0	0	0	0	0	11.669	0	11.669	91.5997	111.492	19.8927	760	495	748.393	513.221	21.6035	241.959	26.7522	299.625	1.23833
Cntrl ErP	11262018_sp53_ErP	Sheet23	4	1	0	0	0		ErP	ErP	0			ErP	18	46	29	29	26	3	26	3	58	6				4.8343	4.3342	0	6	0	0	0	0	4.3342	10.3342	58	67.1675	9.1675	673.51	479.57	679	478	5.70994	63.9514	40.5098	453.709	7.0946
Cntrl ErP	11262018_sp53_ErP	Sheet24	5	1	0	0	0		ErP	ErP	0			ErP	47	108	62	62	88	-26	88	-26	124	-52				10.3354	14.6696	0	0	0	0	0	10.3354	0	10.3354	67.3342	77.5029	10.1687	683	489	705	471	28.4253	318.364	91.8354	1028.56	3.23076
Cntrl ErP	11262018_sp53_ErP	Sheet25	6	1	0	0	0		ErP	ErP	0			ErP	109	172	64	64	152	-88	152	-88	128	-176				10.6688	25.3384	0	0	0	0	0	10.6688	0	10.6688	77.6696	89.2933	11.6237	703	480	712	486	10.8167	121.147	33.5706	375.991	3.10361
Cntrl ErP	11262018_sp53_ErP	Sheet26	7	1	0	0	0		ErP	ErP	0			ErP	173	204	32	32	184	-152	184	-152	64	-304				5.3344	30.6728	0	0	0	0	0	5.3344	0	5.3344	89.5816	98.5189	8.9373	705	495	702.827	492.038	3.67371	41.1456	10.92	122.304	2.97246
Cntrl ErP	11262018_sp53_ErP	Sheet27	8	1	0	0	0		ErP	ErP	0			ErP	205	250	46	46	230	-184	230	-184	92	-368				7.6682	38.341	0	0	0	0	0	7.6682	0	7.6682	98.8072	111.781	12.9735	702.138	494.108	681.433	506.246	24.0001	268.801	25.55	286.16	1.06458
Cntrl ErP	11262018_sp53_ErP	Sheet28	8	1	0	0	0		ErP	ErP	0			ErP	205	231	27	27	211	-184	211	-184	54	-368				4.5009	35.1737	0	0	0	0	0	4.5009	0	4.5009	98.8072	106.303	7.4958	694	492	681.782	497.876	13.5575	151.844	11.1496	124.876	0.822397
Cntrl ErP	11262018_sp53_ErP	Sheet29	9	1	0	0	0		ErP	ErP	0			ErP	232	249	18	18	229	-211	229	-211	36	-422				3.0006	38.1743	0	0	0	0	0	3.0006	0	3.0006	106.591	111.492	4.9011	669	498	665.739	496.829	3.4644	38.8012	3.45976	38.7493	0.998662
Cntrl ErP	11262018_sp53_ErP	Sheet30	9	1	0	0	0		ErP	ErP	0			ErP	232	249	18	18	229	-211	229	-211	36	-422				3.0006	38.1743	0	0	0	0	0	3.0006	0	3.0006	106.591	111.492	4.9011	684	495	681.084	491.598	4.48036	50.18	3.28857	36.8319	0.733996
Cntrl ErP	11262018_sp53_ErP	Sheet31	7	1	0	0	0		ErP	ErP	0			ErP	173	249	77	77	229	-152	229	-152	154	-304				12.8359	38.1743	0	0	0	0	0	12.8359	0	12.8359	89.5816	111.492	21.9108	708	482	715.959	488.808	10.4739	117.307	32.3884	362.75	3.0923
Cntrl ErP	11262018_sp53_ErP	Sheet32	6	1	0	0	0		ErP	ErP	0			ErP	109	169	61	61	149	-88	149	-88	122	-176				10.1687	24.8383	0	0	0	0	0	10.1687	0	10.1687	77.6696	87.6716	10.002	713	465	734.912	494.108	36.4336	408.056	42.567	476.751	1.16835
Cntrl ErP	11262018_sp53_ErP	Sheet33	7	1	0	0	0		ErP	ErP	0			ErP	170	172	3	3	152	-149	152	-149	6	-298				0.5001	25.3384	0	0	0	0	0	0.5001	0	0.5001	87.8383	89.2933	1.455	734	494	732	494	2	22.4	2.58	28.896	1.29
Cntrl ErP	11262018_sp53_ErP	Sheet34	8	1	0	0	0		ErP	ErP	0			ErP	173	241	69	69	221	-152	221	-152	138	-304				11.5023	36.8407	0	0	0	0	0	11.5023	0	11.5023	89.5816	109.186	19.6044	742	495	733.746	508.687	15.9833	179.013	25.7905	288.854	1.61359
Cntrl ErP	11262018_sp53_ErP	Sheet35	9	1	0	0	0		ErP	ErP	0			ErP	242	250	9	9	230	-221	230	-221	18	-442				1.5003	38.341	0	0	0	0	0	1.5003	0	1.5003	109.474	111.781	2.3064	736	497	738.628	496.481	2.67895	30.0043	2.48876	27.8741	0.929004
Cntrl ErP	11262018_sp53_ErP	Sheet36	9	1	0	0	0		ErP	ErP	0			ErP	242	249	8	8	229	-221	229	-221	16	-442				1.3336	38.1743	0	0	0	0	0	1.3336	0	1.3336	109.474	111.492	2.0181	733.746	508.687	731.304	508.338	2.46603	27.6196	1.59059	17.8146	0.645
Cntrl ErP	11262018_sp53_ErP	Sheet37	8	1	0	0	0		ErP	ErP	0			ErP	173	249	77	77	229	-152	229	-152	154	-304				12.8359	38.1743	0	0	0	0	0	12.8359	0	12.8359	89.5816	111.492	21.9108	724	494	711.774	511.128	21.0437	235.69	25.9535	290.68	1.23331
Cntrl ErP	11262018_sp53_ErP	Sheet38	7	1	0	0	0		ErP	ErP	0			ErP	170	249	80	80	229	-149	229	-149	160	-298				13.336	38.1743	0	0	0	0	0	13.336	0	13.336	87.8383	111.492	23.6541	741	509	735.838	533.448	24.9871	279.856	32.0604	359.077	1.28308
Cntrl ErP	11262018_sp53_ErP	Sheet39	5	1	0	0	0		ErP	ErP	0			ErP	47	106	60	60	86	-26	86	-26	120	-52				10.002	14.3362	0	0	0	0	0	10.002	0	10.002	67.3342	77.1695	9.8353	674	474	676	485	11.1803	125.22	92.149	1032.07	8.24206
Cntrl ErP	11262018_sp53_ErP	Sheet40	6	1	0	0	0		ErP	ErP	0			ErP	107	171	65	65	151	-86	151	-86	130	-172				10.8355	25.1717	0	0	0	0	0	10.8355	0	10.8355	77.3362	89.005	11.6688	689	490	694	486	6.40312	71.715	34.6489	388.068	5.41125
Cntrl ErP	11262018_sp53_ErP	Sheet41	7	1	0	0	0		ErP	ErP	0			ErP	172	229	58	58	209	-151	209	-151	116	-302				9.6686	34.8403	0	0	0	0	0	9.6686	0	9.6686	89.2933	105.726	16.4331	696	475	700	480	6.40312	71.715	25.0511	280.572	3.91232
Cntrl ErP	11262018_sp53_ErP	Sheet42	8	1	0	0	0		ErP	ErP	0			ErP	230	250	21	21	230	-209	230	-209	42	-418				3.5007	38.341	0	0	0	0	0	3.5007	0	3.5007	106.015	111.781	5.766	696	491	693.291	495.783	5.49718	61.5684	5.61078	62.8407	1.02066
Cntrl ErP	11262018_sp53_ErP	Sheet43	8	1	0	0	0		ErP	ErP	0			ErP	230	249	20	20	229	-209	229	-209	40	-418				3.334	38.1743	0	0	0	0	0	3.334	0	3.334	106.015	111.492	5.4777	701	474	695.732	475.904	5.60177	62.7398	6.66736	74.6744	1.19022
Cntrl ErP	11262018_sp53_ErP	Sheet44	7	1	0	0	0		ErP	ErP	0			ErP	172	249	78	78	229	-151	229	-151	156	-302				13.0026	38.1743	0	0	0	0	0	13.0026	0	13.0026	89.2933	111.492	22.1991	689	487	665.739	487.762	23.2731	260.659	32.198	360.617	1.38348
Cntrl ErP	11262018_sp53_ErP	Sheet45	6	1	0	0	0		ErP	ErP	0			ErP	107	249	143	143	229	-86	229	-86	286	-172				23.8381	38.1743	0	0	0	0	0	23.8381	0	23.8381	77.3362	111.492	34.1562	675	477	670.971	476.253	4.09801	45.8977	42.2992	473.751	10.3219
Cntrl ErP	11262018_sp53_ErP	Sheet46	3	1	0	0	0		ErP	ErP	0			ErP	11	16	6	6	-4	10	-4	10	12	20				1.0002	-0.6668	12	0	0	0	0	0	0	12	44	54	10	703.264	448.494	702.735	455.767	7.29238	81.6746	6.6511	74.4923	0.912062
Cntrl ErP	11262018_sp53_ErP	Sheet47	4	1	0	0	0		ErP	ErP	0			ErP	17	43	27	27	23	4	23	4	54	8				4.5009	3.8341	0	8	0	0	0	0	3.8341	11.8341	56	66.6674	10.6674	688.585	469.388	694.151	482	13.7857	154.399	38.0532	426.196	2.76035
Cntrl ErP	11262018_sp53_ErP	Sheet48	5	1	0	0	0		ErP	ErP	0			ErP	44	111	68	68	91	-23	91	-23	136	-46				11.3356	15.1697	0	0	0	0	0	11.3356	0	11.3356	66.8341	78.003	11.1689	706.151	471	745	481	40.1158	449.297	92.8229	1039.62	2.31387
Cntrl ErP	11262018_sp53_ErP	Sheet49	6	1	0	0	0		ErP	ErP	0			ErP	112	249	138	138	229	-91	229	-91	276	-182				23.0046	38.1743	0	0	0	0	0	23.0046	0	23.0046	78.1697	111.492	33.3227	736	480	765.133	481.484	29.1709	326.714	76.4967	856.763	2.62236
Cntrl ErP	11262018_sp53_ErP	Sheet50	6	1	0	0	0		ErP	ErP	0			ErP	112	171	60	60	151	-91	151	-91	120	-182				10.002	25.1717	0	0	0	0	0	10.002	0	10.002	78.1697	89.005	10.8353	745	469	744	478	9.05539	101.42	19.5907	219.416	2.16343
Cntrl ErP	11262018_sp53_ErP	Sheet51	7	1	0	0	0		ErP	ErP	0			ErP	172	241	70	70	221	-151	221	-151	140	-302				11.669	36.8407	0	0	0	0	0	11.669	0	11.669	89.2933	109.186	19.8927	744	479	746.301	484.623	6.07556	68.0463	21.6466	242.442	3.5629
Cntrl ErP	11262018_sp53_ErP	Sheet52	8	1	0	0	0		ErP	ErP	0			ErP	242	249	8	8	229	-221	229	-221	16	-442				1.3336	38.1743	0	0	0	0	0	1.3336	0	1.3336	109.474	111.492	2.0181	754	481	754.671	480.438	0.874895	9.79882	1.11077	12.4406	1.2696
Cntrl ErP	11262018_sp53_ErP	Sheet53	8	1	0	0	0		ErP	ErP	0			ErP	242	249	8	8	229	-221	229	-221	16	-442				1.3336	38.1743	0	0	0	0	0	1.3336	0	1.3336	109.474	111.492	2.0181	754	497	757.461	496.829	3.46483	38.8061	2.76114	30.9247	0.796904
Cntrl ErP	11262018_sp53_ErP	Sheet54	7	1	0	0	0		ErP	ErP	0			ErP	172	221	50	50	201	-151	201	-151	100	-302				8.335	33.5067	0	0	0	0	0	8.335	0	8.335	89.2933	103.42	14.1267	744	466	747	456	10.4403	116.931	14.0065	156.873	1.34158
Cntrl ErP	11262018_sp53_ErP	Sheet55	8	1	0	0	0		ErP	ErP	0			ErP	222	249	28	28	229	-201	229	-201	56	-402				4.6676	38.1743	0	0	0	0	0	4.6676	0	4.6676	103.708	111.492	7.7841	750	450	753.276	446.261	4.97118	55.6772	3.62598	40.611	0.7294
Cntrl ErP	11262018_sp53_ErP	Sheet56	8	1	0	0	0		ErP	ErP	0			ErP	222	249	28	28	229	-201	229	-201	56	-402				4.6676	38.1743	0	0	0	0	0	4.6676	0	4.6676	103.708	111.492	7.7841	745	463	746.998	462.652	2.02822	22.7161	3.92886	44.0032	1.93709
Cntrl ErP	11262018_sp53_ErP	Sheet57	5	1	0	0	0		ErP	ErP	0			ErP	44	106	63	63	86	-23	86	-23	126	-46				10.5021	14.3362	0	0	0	0	0	10.5021	0	10.5021	66.8341	77.1695	10.3354	694	483	721	478	27.4591	307.541	70.5692	790.375	2.56998
Cntrl ErP	11262018_sp53_ErP	Sheet58	6	1	0	0	0		ErP	ErP	0			ErP	107	249	143	143	229	-86	229	-86	286	-172				23.8381	38.1743	0	0	0	0	0	23.8381	0	23.8381	77.3362	111.492	34.1562	723	480	690.501	526.473	56.7094	635.146	89.8044	1005.81	1.58359
Cntrl ErP	11262018_sp53_ErP	Sheet59	6	1	0	0	0		ErP	ErP	0			ErP	107	171	65	65	151	-86	151	-86	130	-172				10.8355	25.1717	0	0	0	0	0	10.8355	0	10.8355	77.3362	89.005	11.6688	734	495	727	528	33.7343	377.824	45.4781	509.355	1.34813
Cntrl ErP	11262018_sp53_ErP	Sheet60	7	1	0	0	0		ErP	ErP	0			ErP	172	249	78	78	229	-151	229	-151	156	-302				13.0026	38.1743	0	0	0	0	0	13.0026	0	13.0026	89.2933	111.492	22.1991	718	519	721.191	526.473	8.12574	91.0083	24.6905	276.534	3.03856
Cntrl ErP	11262018_sp53_ErP	Sheet61	7	1	0	0	0		ErP	ErP	0			ErP	172	249	78	78	229	-151	229	-151	156	-302				13.0026	38.1743	0	0	0	0	0	13.0026	0	13.0026	89.2933	111.492	22.1991	726	525	727.468	548.793	23.8384	266.99	23.2744	260.674	0.976344
Cntrl ErP	11262018_sp53_ErP	Sheet62	4	1	0	0	0		ErP	ErP	0			ErP	17	43	27	27	23	4	23	4	54	8				4.5009	3.8341	0	8	0	0	0	0	3.8341	11.8341	56	66.6674	10.6674	703.132	456.957	691	458	12.1765	136.377	27.3006	305.766	2.24207
Cntrl ErP	11262018_sp53_ErP	Sheet63	5	1	0	0	0		ErP	ErP	0			ErP	44	249	206	206	229	-23	229	-23	412	-46				34.3402	38.1743	0	0	0	0	0	34.3402	0	34.3402	66.8341	111.492	44.6583	686	463	732.351	475.207	47.9311	536.828	171.868	1924.92	3.58572
Cntrl ErP	11262018_sp53_ErP	Sheet64	5	1	0	0	0		ErP	ErP	0			ErP	44	108	65	65	88	-23	88	-23	130	-46				10.8355	14.6696	0	0	0	0	0	10.8355	0	10.8355	66.8341	77.5029	10.6688	698	453	697	452	1.41421	15.8392	81.2942	910.495	57.4837
Cntrl ErP	11262018_sp53_ErP	Sheet65	6	1	0	0	0		ErP	ErP	0			ErP	109	169	61	61	149	-88	149	-88	122	-176				10.1687	24.8383	0	0	0	0	0	10.1687	0	10.1687	77.6696	87.6716	10.002	698.325	448.928	697.308	452.018	3.25311	36.4348	25.5993	286.712	7.86919
Cntrl ErP	11262018_sp53_ErP	Sheet66	7	1	0	0	0		ErP	ErP	0			ErP	170	220	51	51	200	-149	200	-149	102	-298				8.5017	33.34	0	0	0	0	0	8.5017	0	8.5017	87.8383	103.132	15.2934	689	445	691.097	443.738	2.44814	27.4192	9.43127	105.63	3.85241
Cntrl ErP	11262018_sp53_ErP	Sheet67	8	1	0	0	0		ErP	ErP	0			ErP	221	249	29	29	229	-200	229	-200	58	-400				4.8343	38.1743	0	0	0	0	0	4.8343	0	4.8343	103.42	111.492	8.0724	688	428	687.013	431.613	3.74548	41.9493	2.49746	27.9716	0.666794
Cntrl ErP	11262018_sp53_ErP	Sheet68	8	1	0	0	0		ErP	ErP	0			ErP	221	249	29	29	229	-200	229	-200	58	-400				4.8343	38.1743	0	0	0	0	0	4.8343	0	4.8343	103.42	111.492	8.0724	691.097	443.738	693.988	443.819	2.89178	32.388	7.6619	85.8133	2.64954
Cntrl ErP	11262018_sp53_ErP	Sheet69	7	1	0	0	0		ErP	ErP	0			ErP	170	177	8	8	157	-149	157	-149	16	-298				1.3336	26.1719	0	0	0	0	0	1.3336	0	1.3336	87.8383	90.7348	2.8965	704	452	706	453	2.23607	25.044	10.5266	117.898	4.70764
Cntrl ErP	11262018_sp53_ErP	Sheet70	8	1	0	0	0		ErP	ErP	0			ErP	178	241	64	64	221	-157	221	-157	128	-314				10.6688	36.8407	0	0	0	0	0	10.6688	0	10.6688	91.0231	109.186	18.1629	711	453	708.636	456.723	4.41043	49.3969	9.88777	110.743	2.2419
Cntrl ErP	11262018_sp53_ErP	Sheet71	9	1	0	0	0		ErP	ErP	0			ErP	242	249	8	8	229	-221	229	-221	16	-442				1.3336	38.1743	0	0	0	0	0	1.3336	0	1.3336	109.474	111.492	2.0181	708.636	456.723	703.056	459.164	6.09066	68.2154	6.87399	76.9887	1.12861
Cntrl ErP	11262018_sp53_ErP	Sheet72	9	1	0	0	0		ErP	ErP	0			ErP	242	249	8	8	229	-221	229	-221	16	-442				1.3336	38.1743	0	0	0	0	0	1.3336	0	1.3336	109.474	111.492	2.0181	718.966	465.483	703.056	467.883	16.0899	180.207	13.1576	147.365	0.817754
Cntrl ErP	11262018_sp53_ErP	Sheet73	8	1	0	0	0		ErP	ErP	0			ErP	178	225	48	48	205	-157	205	-157	96	-314				8.0016	34.1735	0	0	0	0	0	8.0016	0	8.0016	91.0231	104.573	13.5501	700	458	693.988	452.538	8.12248	90.9718	13.1132	146.868	1.61444
Cntrl ErP	11262018_sp53_ErP	Sheet74	9	1	0	0	0		ErP	ErP	0			ErP	226	249	24	24	229	-205	229	-205	48	-410				4.0008	38.1743	0	0	0	0	0	4.0008	0	4.0008	104.862	111.492	6.6309	693.639	452.538	686.316	457.072	8.61349	96.4711	6.76033	75.7156	0.784853
Cntrl ErP	11262018_sp53_ErP	Sheet75	9	1	0	0	0		ErP	ErP	0			ErP	226	249	24	24	229	-205	229	-205	48	-410				4.0008	38.1743	0	0	0	0	0	4.0008	0	4.0008	104.862	111.492	6.6309	679	446	678.294	444.168	1.96308	21.9865	1.62405	18.1894	0.827299
Cntrl ErP	11262018_sp53_ErP	Sheet76	6	1	0	0	0		ErP	ErP	0			ErP	109	109	1	1	89	-88	89	-88	2	-176				0.1667	14.8363	0	0	0	0	0	0.1667	0	0.1667	77.6696	77.6696	0	686	449	686	449	0	0	0	0	#DIV/0!
Cntrl ErP	11262018_sp53_ErP	Sheet77	7	1	0	0	0		ErP	ErP	0			ErP	110	249	140	140	229	-89	229	-89	280	-178				23.338	38.1743	0	0	0	0	0	23.338	0	23.338	77.8363	111.492	33.6561	679	455	712.821	469.627	36.8481	412.698	86.3685	967.327	2.34391
Cntrl ErP	11262018_sp53_ErP	Sheet78	7	1	0	0	0		ErP	ErP	0			ErP	110	247	138	138	227	-89	227	-89	276	-178				23.0046	37.8409	0	0	0	0	0	23.0046	0	23.0046	77.8363	110.916	33.0795	691	443	681.433	465.442	24.396	273.235	41.11	460.432	1.68512
Cntrl ErP	11262018_sp53_ErP	Sheet79	8	1	0	0	0		ErP	ErP	0			ErP	248	249	2	2	229	-227	229	-227	4	-454				0.3334	38.1743	0	0	0	0	0	0.3334	0	0.3334	111.204	111.492	0.2883	681.433	465.442	681.433	465.442	0	0	0	0	#DIV/0!
Cntrl ErP	11262018_sp53_ErP	Sheet80	8	1	0	0	0		ErP	ErP	0			ErP	248	249	2	2	229	-227	229	-227	4	-454				0.3334	38.1743	0	0	0	0	0	0.3334	0	0.3334	111.204	111.492	0.2883	659	463	659.113	460.908	2.09493	23.4632	1.35123	15.1338	0.645
Cntrl ErP	11262018_sp53_ErP	Sheet81	2	1	0	0	0		ErP	ErP	0			ErP	3	10	8	8	-10	18	-10	18	16	36				1.3336	-1.667	16	0	0	0	0	0	0	16	28	42	14	725.48	460.131	734.869	462.643	9.71937	108.857	16.298	182.537	1.67685
Cntrl ErP	11262018_sp53_ErP	Sheet82	3	1	0	0	0		ErP	ErP	0			ErP	11	16	6	6	-4	10	-4	10	12	20				1.0002	-0.6668	12	0	0	0	0	0	0	12	44	54	10	714.24	459.999	712.389	469.917	10.0893	113	9.16285	102.624	0.908178
Cntrl ErP	11262018_sp53_ErP	Sheet83	4	1	0	0	0		ErP	ErP	0			ErP	17	51	35	35	31	4	31	4	70	8				5.8345	5.1677	0	8	0	0	0	0	5.1677	13.1677	56	68.001	12.001	696.52	483.669	756	489	59.7186	668.848	63.0162	705.782	1.05522
Cntrl ErP	11262018_sp53_ErP	Sheet84	5	1	0	0	0		ErP	ErP	0			ErP	52	119	68	68	99	-31	99	-31	136	-62				11.3356	16.5033	0	0	0	0	0	11.3356	0	11.3356	68.1677	79.3366	11.1689	753	496	748	532	36.3456	407.07	106.358	1191.21	2.92631
Cntrl ErP	11262018_sp53_ErP	Sheet85	6	1	0	0	0		ErP	ErP	0			ErP	120	171	52	52	151	-99	151	-99	104	-198				8.6684	25.1717	0	0	0	0	0	8.6684	0	8.6684	79.5033	89.005	9.5017	743	528	741.5	534	6.18466	69.2682	10.3845	116.307	1.67908
Cntrl ErP	11262018_sp53_ErP	Sheet86	7	1	0	0	0		ErP	ErP	0			ErP	172	239	68	68	219	-151	219	-151	136	-302				11.3356	36.5073	0	0	0	0	0	11.3356	0	11.3356	89.2933	108.609	19.3161	754	547	768.272	558.209	18.1476	203.253	35.6105	398.838	1.96227
Cntrl ErP	11262018_sp53_ErP	Sheet87	8	1	0	0	0		ErP	ErP	0			ErP	240	250	11	11	230	-219	230	-219	22	-438				1.8337	38.341	0	0	0	0	0	1.8337	0	1.8337	108.898	111.781	2.883	760	553	760.599	559.604	6.63152	74.273	4.86404	54.4772	0.733473
Cntrl ErP	11262018_sp53_ErP	Sheet88	8	1	0	0	0		ErP	ErP	0			ErP	240	249	10	10	229	-219	229	-219	20	-438				1.667	38.1743	0	0	0	0	0	1.667	0	1.667	108.898	111.492	2.5947	768.272	558.209	775.596	558.209	7.32375	82.026	4.72382	52.9068	0.645
Cntrl ErP	11262018_sp53_ErP	Sheet89	7	1	0	0	0		ErP	ErP	0			ErP	172	249	78	78	229	-151	229	-151	156	-302				13.0026	38.1743	0	0	0	0	0	13.0026	0	13.0026	89.2933	111.492	22.1991	745	534	746.301	549.491	15.5451	174.105	46.2346	517.828	2.97422
Cntrl ErP	11262018_sp53_ErP	Sheet90	6	1	0	0	0		ErP	ErP	0			ErP	120	249	130	130	229	-99	229	-99	260	-198				21.671	38.1743	0	0	0	0	0	21.671	0	21.671	79.5033	111.492	31.9891	760	536	787.104	565.882	40.3432	451.844	61.8827	693.086	1.53391
Cntrl ErP	11262018_sp53_ErP	Sheet91	5	1	0	0	0		ErP	ErP	0			ErP	52	114	63	63	94	-31	94	-31	126	-62				10.5021	15.6698	0	0	0	0	0	10.5021	0	10.5021	68.1677	78.5031	10.3354	768.151	483	774	499	17.0357	190.8	71.7573	803.682	4.21217
Cntrl ErP	11262018_sp53_ErP	Sheet92	6	1	0	0	0		ErP	ErP	0			ErP	115	232	118	118	212	-94	212	-94	236	-188				19.6706	35.3404	0	0	0	0	0	19.6706	0	19.6706	78.6698	106.591	27.9215	776	488	791.987	491.947	16.4669	184.429	27.0811	303.309	1.64458
Cntrl ErP	11262018_sp53_ErP	Sheet93	7	1	0	0	0		ErP	ErP	0			ErP	233	249	17	17	229	-212	229	-212	34	-424				2.8339	38.1743	0	0	0	0	0	2.8339	0	2.8339	106.88	111.492	4.6128	789	481	792.336	482.879	3.82863	42.8807	3.85823	43.2122	1.00773
Cntrl ErP	11262018_sp53_ErP	Sheet94	7	1	0	0	0		ErP	ErP	0			ErP	233	249	17	17	229	-212	229	-212	34	-424				2.8339	38.1743	0	0	0	0	0	2.8339	0	2.8339	106.88	111.492	4.6128	791.987	491.947	793.382	501.712	9.86414	110.478	6.37289	71.3764	0.646067
Cntrl ErP	11262018_sp53_ErP	Sheet95	6	1	0	0	0		ErP	ErP	0			ErP	115	178	64	64	158	-94	158	-94	128	-188				10.6688	26.3386	0	0	0	0	0	10.6688	0	10.6688	78.6698	91.0231	12.3533	777	506	784.592	518.603	14.7129	164.784	19.9255	223.166	1.35429
Cntrl ErP	11262018_sp53_ErP	Sheet96	7	1	0	0	0		ErP	ErP	0			ErP	179	249	71	71	229	-158	229	-158	142	-316				11.8357	38.1743	0	0	0	0	0	11.8357	0	11.8357	91.3114	111.492	20.181	771	508	780.827	515.662	12.4608	139.561	20.5568	230.236	1.64972
Cntrl ErP	11262018_sp53_ErP	Sheet97	7	1	0	0	0		ErP	ErP	0			ErP	179	249	71	71	229	-158	229	-158	142	-316				11.8357	38.1743	0	0	0	0	0	11.8357	0	11.8357	91.3114	111.492	20.181	783	516	798.613	520.196	16.167	181.071	16.6514	186.496	1.02996
Cntrl ErP	11262018_sp53_ErP	Sheet98	4	1	0	0	0		ErP	ErP	0			ErP	17	51	35	35	31	4	31	4	70	8				5.8345	5.1677	0	8	0	0	0	0	5.1677	13.1677	56	68.001	12.001	712.785	471.107	754	467	41.4189	463.891	55.3708	620.153	1.33685
Cntrl ErP	11262018_sp53_ErP	Sheet99	5	1	0	0	0		ErP	ErP	0			ErP	52	110	59	59	90	-31	90	-31	118	-62				9.8353	15.003	0	0	0	0	0	9.8353	0	9.8353	68.1677	77.8363	9.6686	760	464	748	459	13	145.6	89.4059	1001.35	6.87738
Cntrl ErP	11262018_sp53_ErP	Sheet100	6	1	0	0	0		ErP	ErP	0			ErP	111	234	124	124	214	-90	214	-90	248	-180				20.6708	35.6738	0	0	0	0	0	20.6708	0	20.6708	78.003	107.168	29.1649	760	455	743.162	427.428	32.3068	361.836	50.203	562.273	1.55394
Cntrl ErP	11262018_sp53_ErP	Sheet101	7	1	0	0	0		ErP	ErP	0			ErP	235	249	15	15	229	-214	229	-214	30	-428				2.5005	38.1743	0	0	0	0	0	2.5005	0	2.5005	107.456	111.492	4.0362	744	422	742.116	420.453	2.43797	27.3052	1.73964	19.484	0.713563
Cntrl ErP	11262018_sp53_ErP	Sheet102	7	1	0	0	0		ErP	ErP	0			ErP	235	249	15	15	229	-214	229	-214	30	-428				2.5005	38.1743	0	0	0	0	0	2.5005	0	2.5005	107.456	111.492	4.0362	745	435	744.208	434.403	0.991628	11.1062	0.6396	7.16352	0.645
Cntrl ErP	11262018_sp53_ErP	Sheet103	6	1	0	0	0		ErP	ErP	0			ErP	111	224	114	114	204	-90	204	-90	228	-180				19.0038	34.0068	0	0	0	0	0	19.0038	0	19.0038	78.003	104.285	26.2819	754	465	764.928	448.568	19.7342	221.023	36.8741	412.99	1.86854
Cntrl ErP	11262018_sp53_ErP	Sheet104	7	1	0	0	0		ErP	ErP	0			ErP	225	249	25	25	229	-204	229	-204	50	-408				4.1675	38.1743	0	0	0	0	0	4.1675	0	4.1675	104.573	111.492	6.9192	763	437	759.902	431.264	6.51888	73.0114	4.56807	51.1624	0.700745
Cntrl ErP	11262018_sp53_ErP	Sheet105	7	1	0	0	0		ErP	ErP	0			ErP	225	249	25	25	229	-204	229	-204	50	-408				4.1675	38.1743	0	0	0	0	0	4.1675	0	4.1675	104.573	111.492	6.9192	770	450	769.318	446.609	3.45851	38.7353	3.42044	38.3089	0.988992
Cntrl ErP	11262018_sp53_ErP	Sheet106	5	1	0	0	0		ErP	ErP	0			ErP	52	110	59	59	90	-31	90	-31	118	-62				9.8353	15.003	0	0	0	0	0	9.8353	0	9.8353	68.1677	77.8363	9.6686	747	475	768	472	21.2132	237.588	80.0143	896.161	3.77191
Cntrl ErP	11262018_sp53_ErP	Sheet107	6	1	0	0	0		ErP	ErP	0			ErP	111	249	139	139	229	-90	229	-90	278	-180				23.1713	38.1743	0	0	0	0	0	23.1713	0	23.1713	78.003	111.492	33.4894	761	478	763.041	465.093	13.0672	146.353	37.3655	418.494	2.85949
Cntrl ErP	11262018_sp53_ErP	Sheet108	6	1	0	0	0		ErP	ErP	0			ErP	111	171	61	61	151	-90	151	-90	122	-180				10.1687	25.1717	0	0	0	0	0	10.1687	0	10.1687	78.003	89.005	11.002	776	471	779	472	3.16228	35.4175	17.6394	197.561	5.57807
Cntrl ErP	11262018_sp53_ErP	Sheet109	7	1	0	0	0		ErP	ErP	0			ErP	172	249	78	78	229	-151	229	-151	156	-302				13.0026	38.1743	0	0	0	0	0	13.0026	0	13.0026	89.2933	111.492	22.1991	778	461	787.104	463.349	9.40262	105.309	13.6488	152.867	1.4516
Cntrl ErP	11262018_sp53_ErP	Sheet110	7	1	0	0	0		ErP	ErP	0			ErP	172	249	78	78	229	-151	229	-151	156	-302				13.0026	38.1743	0	0	0	0	0	13.0026	0	13.0026	89.2933	111.492	22.1991	787	476	774.201	479.043	13.1562	147.349	16.814	188.317	1.27804
Cntrl ErP	11262018_sp53_ErP	Sheet111	3	1	0	0	0		ErP	ErP	0			ErP	11	16	6	6	-4	10	-4	10	12	20				1.0002	-0.6668	12	0	0	0	0	0	0	12	44	54	10	744.919	481.686	740.423	489.091	8.66345	97.0306	8.76629	98.1825	1.01187
Cntrl ErP	11262018_sp53_ErP	Sheet112	4	1	0	0	0		ErP	ErP	0			ErP	17	47	31	31	27	4	27	4	62	8				5.1677	4.5009	0	8	0	0	0	0	4.5009	12.5009	56	67.3342	11.3342	716.752	491.736	723	498	8.84703	99.0868	35.6019	398.742	4.02417
Cntrl ErP	11262018_sp53_ErP	Sheet113	5	1	0	0	0		ErP	ErP	0			ErP	48	117	70	70	97	-27	97	-27	140	-54				11.669	16.1699	0	0	0	0	0	11.669	0	11.669	67.5009	79.0032	11.5023	717	493	713	504	11.7047	131.093	98.9731	1108.5	8.45584
Cntrl ErP	11262018_sp53_ErP	Sheet114	6	1	0	0	0		ErP	ErP	0			ErP	118	185	68	68	165	-97	165	-97	136	-194				11.3356	27.5055	0	0	0	0	0	11.3356	0	11.3356	79.1699	93.0412	13.8713	703	498	693.168	512.738	17.7164	198.424	22.5226	252.253	1.27128
Cntrl ErP	11262018_sp53_ErP	Sheet115	7	1	0	0	0		ErP	ErP	0			ErP	186	249	64	64	229	-165	229	-165	128	-330				10.6688	38.1743	0	0	0	0	0	10.6688	0	10.6688	93.3295	111.492	18.1629	693	504	665.391	521.242	32.5509	364.57	27.5001	308.001	0.844835
Cntrl ErP	11262018_sp53_ErP	Sheet116	7	1	0	0	0		ErP	ErP	0			ErP	186	239	54	54	219	-165	219	-165	108	-330				9.0018	36.5073	0	0	0	0	0	9.0018	0	9.0018	93.3295	108.609	15.2799	693.513	520.673	669.924	547.049	35.3856	396.318	26.0495	291.754	0.736161
Cntrl ErP	11262018_sp53_ErP	Sheet117	8	1	0	0	0		ErP	ErP	0			ErP	240	249	10	10	229	-219	229	-219	20	-438				1.667	38.1743	0	0	0	0	0	1.667	0	1.667	108.898	111.492	2.5947	663	533	660.508	534.146	2.74261	30.7172	3.75768	42.086	1.37011
Cntrl ErP	11262018_sp53_ErP	Sheet118	8	1	0	0	0		ErP	ErP	0			ErP	240	249	10	10	229	-219	229	-219	20	-438				1.667	38.1743	0	0	0	0	0	1.667	0	1.667	108.898	111.492	2.5947	670	549	667.483	548.096	2.67443	29.9536	2.24565	25.1512	0.839674
Cntrl ErP	11262018_sp53_ErP	Sheet119	6	1	0	0	0		ErP	ErP	0			ErP	118	181	64	64	161	-97	161	-97	128	-194				10.6688	26.8387	0	0	0	0	0	10.6688	0	10.6688	79.1699	91.888	12.7181	715	513	704.898	533.783	23.1079	258.808	20.6226	230.974	0.892452
Cntrl ErP	11262018_sp53_ErP	Sheet120	7	1	0	0	0		ErP	ErP	0			ErP	182	249	68	68	229	-161	229	-161	136	-322				11.3356	38.1743	0	0	0	0	0	11.3356	0	11.3356	92.1763	111.492	19.3161	707	531	695.034	540.074	15.0173	168.194	16.6375	186.34	1.10788
Cntrl ErP	11262018_sp53_ErP	Sheet121	7	1	0	0	0		ErP	ErP	0			ErP	182	238	57	57	218	-161	218	-161	114	-322				9.5019	36.3406	0	0	0	0	0	9.5019	0	9.5019	92.1763	108.321	16.1448	697	541	693.291	558.209	17.6046	197.172	14.2224	159.291	0.807882
Cntrl ErP	11262018_sp53_ErP	Sheet122	8	1	0	0	0		ErP	ErP	0			ErP	239	249	11	11	229	-218	229	-218	22	-436				1.8337	38.1743	0	0	0	0	0	1.8337	0	1.8337	108.609	111.492	2.883	697	564	697.824	564.138	0.835866	9.3617	0.539134	6.0383	0.645
Cntrl ErP	11262018_sp53_ErP	Sheet123	8	1	0	0	0		ErP	ErP	0			ErP	239	249	11	11	229	-218	229	-218	22	-436				1.8337	38.1743	0	0	0	0	0	1.8337	0	1.8337	108.609	111.492	2.883	685	555	682.479	557.512	3.55852	39.8554	3.04381	34.0907	0.85536
Cntrl ErP	11262018_sp53_ErP	Sheet124	5	1	0	0	0		ErP	ErP	0			ErP	48	112	65	65	92	-27	92	-27	130	-54				10.8355	15.3364	0	0	0	0	0	10.8355	0	10.8355	67.5009	78.1697	10.6688	734	500	738	517	17.4642	195.6	80.26	898.912	4.59567
Cntrl ErP	11262018_sp53_ErP	Sheet125	6	1	0	0	0		ErP	ErP	0			ErP	113	249	137	137	229	-92	229	-92	274	-184				22.8379	38.1743	0	0	0	0	0	22.8379	0	22.8379	78.3364	111.492	33.156	746	517	754.322	531.704	16.8959	189.234	61.1598	684.989	3.61979
Cntrl ErP	11262018_sp53_ErP	Sheet126	6	1	0	0	0		ErP	ErP	0			ErP	113	182	70	70	162	-92	162	-92	140	-184				11.669	27.0054	0	0	0	0	0	11.669	0	11.669	78.3364	92.1763	13.8399	729	516	717.317	550.688	36.602	409.942	43.8969	491.646	1.19931
Cntrl ErP	11262018_sp53_ErP	Sheet127	7	1	0	0	0		ErP	ErP	0			ErP	183	249	67	67	229	-162	229	-162	134	-324				11.1689	38.1743	0	0	0	0	0	11.1689	0	11.1689	92.4646	111.492	19.0278	714	541	709.333	543.911	5.50013	61.6015	21.464	240.397	3.90245
Cntrl ErP	11262018_sp53_ErP	Sheet128	7	1	0	0	0		ErP	ErP	0			ErP	183	249	67	67	229	-162	229	-162	134	-324				11.1689	38.1743	0	0	0	0	0	11.1689	0	11.1689	92.4646	111.492	19.0278	719	554	714.913	565.882	12.5651	140.729	13.2161	148.021	1.05181
Cntrl ErP	11262018_sp53_ErP	Sheet129	4	1	0	0	0		ErP	ErP	0			ErP	17	44	28	28	24	4	24	4	56	8				4.6676	4.0008	0	8	0	0	0	0	4.0008	12.0008	56	66.8341	10.8341	740.423	489.091	752.654	503	18.5214	207.439	31.6535	354.52	1.70903
Cntrl ErP	11262018_sp53_ErP	Sheet130	5	1	0	0	0		ErP	ErP	0			ErP	45	110	66	66	90	-24	90	-24	132	-48				11.0022	15.003	0	0	0	0	0	11.0022	0	11.0022	67.0008	77.8363	10.8355	747	505	759	550	46.5725	521.612	92.8081	1039.45	1.99276
Cntrl ErP	11262018_sp53_ErP	Sheet131	6	1	0	0	0		ErP	ErP	0			ErP	111	249	139	139	229	-90	229	-90	278	-180				23.1713	38.1743	0	0	0	0	0	23.1713	0	23.1713	78.003	111.492	33.4894	743	545	734.792	565.882	22.4372	251.296	35.3073	395.442	1.57361
Cntrl ErP	11262018_sp53_ErP	Sheet132	6	1	0	0	0		ErP	ErP	0			ErP	111	176	66	66	156	-90	156	-90	132	-180				11.0022	26.0052	0	0	0	0	0	11.0022	0	11.0022	78.003	90.4465	12.4435	761	549	767	561	13.4164	150.264	25.359	284.021	1.89015
Cntrl ErP	11262018_sp53_ErP	Sheet133	7	1	0	0	0		ErP	ErP	0			ErP	177	249	73	73	229	-156	229	-156	146	-312				12.1691	38.1743	0	0	0	0	0	12.1691	0	12.1691	90.7348	111.492	20.7576	758	558	753.276	579.483	21.9965	246.36	20.0368	224.413	0.910912
Cntrl ErP	11262018_sp53_ErP	Sheet134	7	1	0	0	0		ErP	ErP	0			ErP	177	219	43	43	199	-156	199	-156	86	-312				7.1681	33.1733	0	0	0	0	0	7.1681	0	7.1681	90.7348	102.843	12.1086	771	568	773.207	570.697	3.48562	39.039	4.34124	48.6219	1.24547
Cntrl ErP	11262018_sp53_ErP	Sheet135	8	1	0	0	0		ErP	ErP	0			ErP	220	249	30	30	229	-199	229	-199	60	-398				5.001	38.1743	0	0	0	0	0	5.001	0	5.001	103.132	111.492	8.3607	778	574	789.197	581.227	13.3266	149.258	10.0235	112.264	0.752147
Cntrl ErP	11262018_sp53_ErP	Sheet136	8	1	0	0	0		ErP	ErP	0			ErP	220	249	30	30	229	-199	229	-199	60	-398				5.001	38.1743	0	0	0	0	0	5.001	0	5.001	103.132	111.492	8.3607	767	570	770.364	573.554	4.89414	54.8144	14.0846	157.747	2.87784
Cntrl ErP	11262018_sp53_ErP	Sheet137	5	1	0	0	0		ErP	ErP	0			ErP	45	109	65	65	89	-24	89	-24	130	-48				10.8355	14.8363	0	0	0	0	0	10.8355	0	10.8355	67.0008	77.6696	10.6688	769	495	775.103	518.954	24.7194	276.857	86.3793	967.449	3.4944
Cntrl ErP	11262018_sp53_ErP	Sheet138	6	1	0	0	0		ErP	ErP	0			ErP	110	249	140	140	229	-89	229	-89	280	-178				23.338	38.1743	0	0	0	0	0	23.338	0	23.338	77.8363	111.492	33.6561	767	513	773.154	535.889	23.7023	265.466	49.0902	549.81	2.07111
Cntrl ErP	11262018_sp53_ErP	Sheet139	6	1	0	0	0		ErP	ErP	0			ErP	110	175	66	66	155	-89	155	-89	132	-178				11.0022	25.8385	0	0	0	0	0	11.0022	0	11.0022	77.8363	90.1582	12.3219	776.815	514.87	778	541	26.1573	292.962	24.0689	269.572	0.920161
Cntrl ErP	11262018_sp53_ErP	Sheet140	7	1	0	0	0		ErP	ErP	0			ErP	176	249	74	74	229	-155	229	-155	148	-310				12.3358	38.1743	0	0	0	0	0	12.3358	0	12.3358	90.4465	111.492	21.0459	779	533	796.521	538.331	18.3136	205.112	24.8041	277.806	1.35441
Cntrl ErP	11262018_sp53_ErP	Sheet141	7	1	0	0	0		ErP	ErP	0			ErP	176	239	64	64	219	-155	219	-155	128	-310				10.6688	36.5073	0	0	0	0	0	10.6688	0	10.6688	90.4465	108.609	18.1629	775	549	788.151	552.978	13.7392	153.879	16.8	188.16	1.22278
Cntrl ErP	11262018_sp53_ErP	Sheet142	8	1	0	0	0		ErP	ErP	0			ErP	240	249	10	10	229	-219	229	-219	20	-438				1.667	38.1743	0	0	0	0	0	1.667	0	1.667	108.898	111.492	2.5947	788.151	553.327	791.987	554.024	3.89914	43.6704	4.57037	51.1881	1.17215
Cntrl ErP	11262018_sp53_ErP	Sheet143	8	1	0	0	0		ErP	ErP	0			ErP	240	249	10	10	229	-219	229	-219	20	-438				1.667	38.1743	0	0	0	0	0	1.667	0	1.667	108.898	111.492	2.5947	803	570	803.496	570.067	0.500116	5.6013	0.322575	3.61284	0.645
Cntrl ErP	11262018_sp57_ErP	Sheet1	1	1	0	0	0		ErP	ErP	0			ErP	1	7	7	7	-13	20	-13	20	14	40				1.1669	-2.1671	14	0	0	0	0	0	0	14	24	36	12	463	326	489.54	350.88	36.3784	407.438	42.4969	475.965	1.16819
Cntrl ErP	11262018_sp57_ErP	Sheet2	2	1	0	0	0		ErP	ErP	0			ErP	8	15	8	8	-5	13	-5	13	16	26				1.3336	-0.8335	16	0	0	0	0	0	0	16	38	52	14	479	319	334.554	296.5	146.188	1637.3	354.983	3975.81	2.42827
Cntrl ErP	11262018_sp57_ErP	Sheet3	3	1	0	0	0		ErP	ErP	0			ErP	16	51	36	36	31	5	31	5	72	10				6.0012	5.1677	0	10	0	0	0	0	5.1677	15.1677	54	68.001	14.001	322	297	581.041	469.041	310.966	3482.82	371.717	4163.23	1.19536
Cntrl ErP	11262018_sp57_ErP	Sheet4	4	1	0	0	0		ErP	ErP	0			ErP	52	123	72	72	103	-31	103	-31	144	-62				12.0024	17.1701	0	0	0	0	0	12.0024	0	12.0024	68.1677	80.0034	11.8357	605	460	603.408	559.442	99.4553	1113.9	300.39	3364.36	3.02035
Cntrl ErP	11262018_sp57_ErP	Sheet5	5	1	0	0	0		ErP	ErP	0			ErP	124	198	75	75	178	-103	178	-103	150	-206				12.5025	29.6726	0	0	0	0	0	12.5025	0	12.5025	80.1701	96.7891	16.619	609	549	679.952	660.59	132.237	1481.05	269.279	3015.92	2.03633
Cntrl ErP	11262018_sp57_ErP	Sheet6	6	1	0	0	0		ErP	ErP	0			ErP	199	262	64	64	242	-178	242	-178	128	-356				10.6688	40.3414	0	0	0	0	0	10.6688	0	10.6688	97.0774	115.24	18.1629	679.952	660.59	693.707	648.211	18.5052	207.259	18.8506	211.127	1.01867
Cntrl ErP	11262018_sp57_ErP	Sheet7	7	1	0	0	0		ErP	ErP	0			ErP	263	315	53	53	295	-242	295	-242	106	-484				8.8351	49.1765	0	0	0	0	0	8.8351	0	8.8351	115.529	130.52	14.9916	685	650	694.919	647.321	10.2749	115.079	16.2638	182.155	1.58287
Cntrl ErP	11262018_sp57_ErP	Sheet8	8	1	0	0	0		ErP	ErP	0			ErP	316	353	38	38	333	-295	333	-295	76	-590				6.3346	55.5111	0	0	0	0	0	6.3346	0	6.3346	130.809	141.97	11.1618	694.919	647.321	697.316	642.068	5.77328	64.6607	4.22112	47.2766	0.731148
Cntrl ErP	11262018_sp57_ErP	Sheet9	8	1	0	0	0		ErP	ErP	0			ErP	316	350	35	35	330	-295	330	-295	70	-590				5.8345	55.011	0	0	0	0	0	5.8345	0	5.8345	130.809	141.021	10.212	703.504	662.712	713.917	658.087	11.3941	127.614	12.0156	134.574	1.05454
Cntrl ErP	11262018_sp57_ErP	Sheet10	7	1	0	0	0		ErP	ErP	0			ErP	263	325	63	63	305	-242	305	-242	126	-484				10.5021	50.8435	0	0	0	0	0	10.5021	0	10.5021	115.529	133.403	17.8746	693.707	648.211	722.363	648.184	28.6561	320.948	31.3811	351.469	1.09509
Cntrl ErP	11262018_sp57_ErP	Sheet11	8	1	0	0	0		ErP	ErP	0			ErP	326	351	26	26	331	-305	331	-305	52	-610				4.3342	55.1777	0	0	0	0	0	4.3342	0	4.3342	133.692	141.337	7.6456	722.363	648.184	717.994	638.282	10.8234	121.222	8.64487	96.8226	0.798722
Cntrl ErP	11262018_sp57_ErP	Sheet12	8	1	0	0	0		ErP	ErP	0			ErP	326	350	25	25	330	-305	330	-305	50	-610				4.1675	55.011	0	0	0	0	0	4.1675	0	4.1675	133.692	141.021	7.329	731	650	732.266	649.058	1.57764	17.6695	1.39337	15.6058	0.883203
Cntrl ErP	11262018_sp57_ErP	Sheet13	6	1	0	0	0		ErP	ErP	0			ErP	199	263	65	65	243	-178	243	-178	130	-356				10.8355	40.5081	0	0	0	0	0	10.8355	0	10.8355	97.0774	115.529	18.4512	673	670	673.075	665.634	4.36695	48.9099	12.721	142.475	2.91302
Cntrl ErP	11262018_sp57_ErP	Sheet14	7	1	0	0	0		ErP	ErP	0			ErP	264	326	63	63	306	-243	306	-243	126	-486				10.5021	51.0102	0	0	0	0	0	10.5021	0	10.5021	115.817	133.692	17.8746	663	662	674.307	667.989	12.7952	143.307	14.6832	164.451	1.14755
Cntrl ErP	11262018_sp57_ErP	Sheet15	8	1	0	0	0		ErP	ErP	0			ErP	327	350	24	24	330	-306	330	-306	48	-612				4.0008	55.011	0	0	0	0	0	4.0008	0	4.0008	133.98	141.021	7.0407	674.307	667.989	679.549	670.319	5.73696	64.2539	3.70083	41.4493	0.645085
Cntrl ErP	11262018_sp57_ErP	Sheet16	8	1	0	0	0		ErP	ErP	0			ErP	327	350	24	24	330	-306	330	-306	48	-612				4.0008	55.011	0	0	0	0	0	4.0008	0	4.0008	133.98	141.021	7.0407	666	664	665.569	663.038	1.05387	11.8033	1.36216	15.2562	1.29253
Cntrl ErP	11262018_sp57_ErP	Sheet17	7	1	0	0	0		ErP	ErP	0			ErP	264	325	62	62	305	-243	305	-243	124	-486				10.3354	50.8435	0	0	0	0	0	10.3354	0	10.3354	115.817	133.403	17.5863	673.075	665.634	678.093	652.844	13.7386	153.873	21.5246	241.076	1.56672
Cntrl ErP	11262018_sp57_ErP	Sheet18	8	1	0	0	0		ErP	ErP	0			ErP	326	350	25	25	330	-305	330	-305	50	-610				4.1675	55.011	0	0	0	0	0	4.1675	0	4.1675	133.692	141.021	7.329	692	657	699.063	661.873	8.58109	96.1082	5.85553	65.5819	0.682376
Cntrl ErP	11262018_sp57_ErP	Sheet19	8	1	0	0	0		ErP	ErP	0			ErP	326	350	25	25	330	-305	330	-305	50	-610				4.1675	55.011	0	0	0	0	0	4.1675	0	4.1675	133.692	141.021	7.329	678.093	652.844	680.714	655.174	3.50711	39.2797	4.25269	47.6301	1.21259
Cntrl ErP	11262018_sp57_ErP	Sheet20	5	1	0	0	0		ErP	ErP	0			ErP	124	208	85	85	188	-103	188	-103	170	-206				14.1695	31.3396	0	0	0	0	0	14.1695	0	14.1695	80.1701	99.6721	19.502	600.168	556.202	633.186	444.181	116.786	1308.01	159.274	1783.87	1.36381
Cntrl ErP	11262018_sp57_ErP	Sheet21	6	1	0	0	0		ErP	ErP	0			ErP	209	275	67	67	255	-188	255	-188	134	-376				11.1689	42.5085	0	0	0	0	0	11.1689	0	11.1689	99.9604	118.988	19.0278	634.103	442.806	593.164	398.767	60.1278	673.432	81.9397	917.725	1.36276
Cntrl ErP	11262018_sp57_ErP	Sheet22	7	1	0	0	0		ErP	ErP	0			ErP	276	338	63	63	318	-255	318	-255	126	-510				10.5021	53.0106	0	0	0	0	0	10.5021	0	10.5021	119.277	137.151	17.8746	593	388	596.608	396.392	9.13468	102.308	16.4789	184.563	1.80399
Cntrl ErP	11262018_sp57_ErP	Sheet23	8	1	0	0	0		ErP	ErP	0			ErP	339	350	12	12	330	-318	330	-318	24	-636				2.0004	55.011	0	0	0	0	0	2.0004	0	2.0004	137.439	141.021	3.5811	592.716	404.176	595.311	404.176	2.59459	29.0595	1.67351	18.7434	0.645
Cntrl ErP	11262018_sp57_ErP	Sheet24	8	1	0	0	0		ErP	ErP	0			ErP	339	349	11	11	329	-318	329	-318	22	-636				1.8337	54.8443	0	0	0	0	0	1.8337	0	1.8337	137.439	140.704	3.2645	595	382	592.716	382.122	2.28702	25.6146	1.47513	16.5214	0.645
Cntrl ErP	11262018_sp57_ErP	Sheet25	7	1	0	0	0		ErP	ErP	0			ErP	276	337	62	62	317	-255	317	-255	124	-510				10.3354	52.8439	0	0	0	0	0	10.3354	0	10.3354	119.277	136.863	17.5863	593.164	398.767	575.851	405.473	18.5664	207.944	31.4244	351.953	1.69254
Cntrl ErP	11262018_sp57_ErP	Sheet26	8	1	0	0	0		ErP	ErP	0			ErP	338	349	12	12	329	-317	329	-317	24	-634				2.0004	54.8443	0	0	0	0	0	2.0004	0	2.0004	137.151	140.704	3.5528	575.851	405.473	577.149	418.446	13.0377	146.022	8.41391	94.2358	0.645354
Cntrl ErP	11262018_sp57_ErP	Sheet27	8	1	0	0	0		ErP	ErP	0			ErP	338	349	12	12	329	-317	329	-317	24	-634				2.0004	54.8443	0	0	0	0	0	2.0004	0	2.0004	137.151	140.704	3.5528	569	396	571.959	398.986	4.20446	47.09	2.71188	30.373	0.645
Cntrl ErP	11262018_sp57_ErP	Sheet28	6	1	0	0	0		ErP	ErP	0			ErP	209	277	69	69	257	-188	257	-188	138	-376				11.5023	42.8419	0	0	0	0	0	11.5023	0	11.5023	99.9604	119.565	19.6044	640	449	641.864	463.294	14.4154	161.453	96.8974	1085.25	6.72178
Cntrl ErP	11262018_sp57_ErP	Sheet29	7	1	0	0	0		ErP	ErP	0			ErP	278	333	56	56	313	-257	313	-257	112	-514				9.3352	52.1771	0	0	0	0	0	9.3352	0	9.3352	119.853	135.71	15.8565	641.864	463.294	645.029	463.831	3.2096	35.9475	7.06942	79.1775	2.20259
Cntrl ErP	11262018_sp57_ErP	Sheet30	7	1	0	0	0		ErP	ErP	0			ErP	278	302	25	25	282	-257	282	-257	50	-514				4.1675	47.0094	0	0	0	0	0	4.1675	0	4.1675	119.853	126.772	6.9192	634	469	610.209	468.773	23.7917	266.467	25.5263	285.894	1.07291
Cntrl ErP	11262018_sp57_ErP	Sheet31	4	1	0	0	0		ErP	ErP	0			ErP	52	146	95	95	126	-31	126	-31	190	-62				15.8365	21.0042	0	0	0	0	0	15.8365	0	15.8365	68.1677	83.8375	15.6698	584.932	469.041	633.154	455.738	50.0227	560.255	250.375	2804.21	5.00523
Cntrl ErP	11262018_sp57_ErP	Sheet32	5	1	0	0	0		ErP	ErP	0			ErP	147	220	74	74	200	-126	200	-126	148	-252				12.3358	33.34	0	0	0	0	0	12.3358	0	12.3358	84.0042	103.132	19.1275	640.141	482.759	635.937	484.987	4.75758	53.2848	49.9004	558.885	10.4886
Cntrl ErP	11262018_sp57_ErP	Sheet33	6	1	0	0	0		ErP	ErP	0			ErP	221	277	57	57	257	-200	257	-200	114	-400				9.5019	42.8419	0	0	0	0	0	9.5019	0	9.5019	103.42	119.565	16.1448	628	467	621.167	465.121	7.08686	79.3729	8.14351	91.2073	1.1491
Cntrl ErP	11262018_sp57_ErP	Sheet34	7	1	0	0	0		ErP	ErP	0			ErP	278	349	72	72	329	-257	329	-257	144	-514				12.0024	54.8443	0	0	0	0	0	12.0024	0	12.0024	119.853	140.704	20.8508	612	472	580.744	465.734	31.8775	357.027	40.4024	452.507	1.26743
Cntrl ErP	11262018_sp57_ErP	Sheet35	7	1	0	0	0		ErP	ErP	0			ErP	278	336	59	59	316	-257	316	-257	118	-514				9.8353	52.6772	0	0	0	0	0	9.8353	0	9.8353	119.853	136.575	16.7214	621.167	465.121	612.267	461.648	9.55344	106.999	10.7319	120.197	1.12335
Cntrl ErP	11262018_sp57_ErP	Sheet36	6	1	0	0	0		ErP	ErP	0			ErP	221	277	57	57	257	-200	257	-200	114	-400				9.5019	42.8419	0	0	0	0	0	9.5019	0	9.5019	103.42	119.565	16.1448	635.937	484.987	637.603	482.774	2.76989	31.0228	18.6309	208.666	6.72622
Cntrl ErP	11262018_sp57_ErP	Sheet37	7	1	0	0	0		ErP	ErP	0			ErP	278	349	72	72	329	-257	329	-257	144	-514				12.0024	54.8443	0	0	0	0	0	12.0024	0	12.0024	119.853	140.704	20.8508	638.091	492.414	623.939	498.241	15.3053	171.42	44.2063	495.111	2.8883
Cntrl ErP	11262018_sp57_ErP	Sheet38	7	1	0	0	0		ErP	ErP	0			ErP	278	301	24	24	281	-257	281	-257	48	-514				4.0008	46.8427	0	0	0	0	0	4.0008	0	4.0008	119.853	126.484	6.6309	637.603	482.774	633.929	479.094	5.20077	58.2486	15.3749	172.199	2.95627
Cntrl ErP	11262018_sp57_ErP	Sheet39	5	1	0	0	0		ErP	ErP	0			ErP	147	225	79	79	205	-126	205	-126	158	-252				13.1693	34.1735	0	0	0	0	0	13.1693	0	13.1693	84.0042	104.573	20.569	621.383	473.019	605.786	468.532	16.2301	181.777	38.2617	428.531	2.35746
Cntrl ErP	11262018_sp57_ErP	Sheet40	6	1	0	0	0		ErP	ErP	0			ErP	226	326	101	101	306	-205	306	-205	202	-410				16.8367	51.0102	0	0	0	0	0	16.8367	0	16.8367	104.862	133.692	28.83	617	484	605.624	487.696	11.9617	133.971	26.7421	299.511	2.23565
Cntrl ErP	11262018_sp57_ErP	Sheet41	6	1	0	0	0		ErP	ErP	0			ErP	226	299	74	74	279	-205	279	-205	148	-410				12.3358	46.5093	0	0	0	0	0	12.3358	0	12.3358	104.862	125.907	21.0459	606	469	599.252	472.426	7.56783	84.7597	11.4894	128.682	1.51819
Cntrl ErP	11262018_sp57_ErP	Sheet42	3	1	0	0	0		ErP	ErP	0			ErP	16	65	50	50	45	5	45	5	100	10				8.335	7.5015	0	10	0	0	0	0	7.5015	17.5015	54	70.3348	16.3348	342	309	662.77	494.986	370.789	4152.84	322.222	3608.88	0.869016
Cntrl ErP	11262018_sp57_ErP	Sheet43	4	1	0	0	0		ErP	ErP	0			ErP	66	142	77	77	122	-45	122	-45	154	-90				12.8359	20.3374	0	0	0	0	0	12.8359	0	12.8359	70.5015	83.1707	12.6692	653	499	662.538	495.048	10.3241	115.629	9.85349	110.359	0.954421
Cntrl ErP	11262018_sp57_ErP	Sheet44	5	1	0	0	0		ErP	ErP	0			ErP	143	215	73	73	195	-122	195	-122	146	-244				12.1691	32.5065	0	0	0	0	0	12.1691	0	12.1691	83.3374	101.69	18.3528	662.538	495.048	629.059	516.623	39.8283	446.077	87.8047	983.413	2.20458
Cntrl ErP	11262018_sp57_ErP	Sheet45	6	1	0	0	0		ErP	ErP	0			ErP	216	282	67	67	262	-195	262	-195	134	-390				11.1689	43.6754	0	0	0	0	0	11.1689	0	11.1689	101.979	121.006	19.0278	618	521	622.384	519.908	4.51829	50.6048	11.1233	124.58	2.46183
Cntrl ErP	11262018_sp57_ErP	Sheet46	7	1	0	0	0		ErP	ErP	0			ErP	283	339	57	57	319	-262	319	-262	114	-524				9.5019	53.1773	0	0	0	0	0	9.5019	0	9.5019	121.295	137.439	16.1448	622.384	519.908	619.856	524.693	5.4121	60.6155	4.43681	49.6922	0.819794
Cntrl ErP	11262018_sp57_ErP	Sheet47	8	1	0	0	0		ErP	ErP	0			ErP	340	345	6	6	325	-319	325	-319	12	-638				1.0002	54.1775	0	0	0	0	0	1.0002	0	1.0002	137.728	139.438	1.7098	622	543	622.774	545.708	2.81666	31.5466	1.92353	21.5435	0.682909
Cntrl ErP	11262018_sp57_ErP	Sheet48	9	1	0	0	0		ErP	ErP	0			ErP	346	351	6	6	331	-325	331	-325	12	-650				1.0002	55.1777	0	0	0	0	0	1.0002	0	1.0002	139.754	141.337	1.583	622.774	545.708	622.774	546.292	0.58375	6.538	0.376519	4.21701	0.645
Cntrl ErP	11262018_sp57_ErP	Sheet49	9	1	0	0	0		ErP	ErP	0			ErP	346	349	4	4	329	-325	329	-325	8	-650				0.6668	54.8443	0	0	0	0	0	0.6668	0	0.6668	139.754	140.704	0.9498	609	538	605.262	538.703	3.80368	42.6012	2.89976	32.4774	0.762358
Cntrl ErP	11262018_sp57_ErP	Sheet50	8	1	0	0	0		ErP	ErP	0			ErP	340	349	10	10	329	-319	329	-319	20	-638				1.667	54.8443	0	0	0	0	0	1.667	0	1.667	137.728	140.704	2.9762	622	525	621.607	525.861	0.946162	10.597	0.610275	6.83507	0.645
Cntrl ErP	11262018_sp57_ErP	Sheet51	7	1	0	0	0		ErP	ErP	0			ErP	283	330	48	48	310	-262	310	-262	96	-524				8.0016	51.677	0	0	0	0	0	8.0016	0	8.0016	121.295	134.845	13.5501	631	514	619.272	504.846	14.8779	166.632	12.675	141.96	0.851937
Cntrl ErP	11262018_sp57_ErP	Sheet52	6	1	0	0	0		ErP	ErP	0			ErP	216	277	62	62	257	-195	257	-195	124	-390				10.3354	42.8419	0	0	0	0	0	10.3354	0	10.3354	101.979	119.565	17.5863	629.059	516.623	642.473	515.647	13.4492	150.631	13.4301	150.417	0.998576
Cntrl ErP	11262018_sp57_ErP	Sheet53	7	1	0	0	0		ErP	ErP	0			ErP	278	349	72	72	329	-257	329	-257	144	-514				12.0024	54.8443	0	0	0	0	0	12.0024	0	12.0024	119.853	140.704	20.8508	642.473	515.647	639.119	522.358	7.50257	84.0288	13.9656	156.414	1.86144
Cntrl ErP	11262018_sp57_ErP	Sheet54	7	1	0	0	0		ErP	ErP	0			ErP	278	318	41	41	298	-257	298	-257	82	-514				6.8347	49.6766	0	0	0	0	0	6.8347	0	6.8347	119.853	131.385	11.532	641	504	639.119	503.678	1.90797	21.3693	4.22852	47.3594	2.21624
Cntrl ErP	11262018_sp57_ErP	Sheet55	5	1	0	0	0		ErP	ErP	0			ErP	143	223	81	81	203	-122	203	-122	162	-244				13.5027	33.8401	0	0	0	0	0	13.5027	0	13.5027	83.3374	103.997	20.6592	657	481	658.953	490.424	9.62463	107.796	49.1422	550.393	5.10588
Cntrl ErP	11262018_sp57_ErP	Sheet56	6	1	0	0	0		ErP	ErP	0			ErP	224	273	50	50	253	-203	253	-203	100	-406				8.335	42.1751	0	0	0	0	0	8.335	0	8.335	104.285	118.412	14.1267	661	499	658.301	493.732	5.91944	66.2977	9.6424	107.995	1.62894
Cntrl ErP	11262018_sp57_ErP	Sheet57	7	1	0	0	0		ErP	ErP	0			ErP	274	334	61	61	314	-253	314	-253	122	-506				10.1687	52.3438	0	0	0	0	0	10.1687	0	10.1687	118.7	135.998	17.298	656.406	484.089	656.961	488.529	4.47455	50.115	26.0845	292.147	5.82952
Cntrl ErP	11262018_sp57_ErP	Sheet58	7	1	0	0	0		ErP	ErP	0			ErP	274	327	54	54	307	-253	307	-253	108	-506				9.0018	51.1769	0	0	0	0	0	9.0018	0	9.0018	118.7	133.98	15.2799	658.301	493.732	659.551	508.932	15.2513	170.815	17.5684	196.766	1.15193
Cntrl ErP	11262018_sp57_ErP	Sheet59	6	1	0	0	0		ErP	ErP	0			ErP	224	278	55	55	258	-203	258	-203	110	-406				9.1685	43.0086	0	0	0	0	0	9.1685	0	9.1685	104.285	119.853	15.5682	658.953	490.424	664.388	473.034	18.2195	204.059	14.1808	158.824	0.778327
Cntrl ErP	11262018_sp57_ErP	Sheet60	7	1	0	0	0		ErP	ErP	0			ErP	279	333	55	55	313	-258	313	-258	110	-516				9.1685	52.1771	0	0	0	0	0	9.1685	0	9.1685	120.141	135.71	15.5682	664.388	473.034	661.401	467.994	5.85912	65.6222	25.3557	283.984	4.32756
Cntrl ErP	11262018_sp57_ErP	Sheet61	7	1	0	0	0		ErP	ErP	0			ErP	279	312	34	34	292	-258	292	-258	68	-516				5.6678	48.6764	0	0	0	0	0	5.6678	0	5.6678	120.141	129.655	9.5139	677	469	671.809	467.486	5.40703	60.5587	5.68096	63.6268	1.05066
Cntrl ErP	11262018_sp57_ErP	Sheet62	4	1	0	0	0		ErP	ErP	0			ErP	66	150	85	85	130	-45	130	-45	170	-90				14.1695	21.671	0	0	0	0	0	14.1695	0	14.1695	70.5015	84.5043	14.0028	666	482	619.228	480.937	46.7838	523.979	118.556	1327.83	2.53413
Cntrl ErP	11262018_sp57_ErP	Sheet63	5	1	0	0	0		ErP	ErP	0			ErP	151	246	96	96	226	-130	226	-130	192	-260				16.0032	37.6742	0	0	0	0	0	16.0032	0	16.0032	84.671	110.628	25.9565	626.308	479.485	589.629	499.659	41.8613	468.847	94.3205	1056.39	2.25317
Cntrl ErP	11262018_sp57_ErP	Sheet64	6	1	0	0	0		ErP	ErP	0			ErP	247	307	61	61	287	-226	287	-226	122	-452				10.1687	47.8429	0	0	0	0	0	10.1687	0	10.1687	110.916	128.214	17.298	604	504	595.361	523.263	21.1118	236.452	15.7762	176.694	0.747271
Cntrl ErP	11262018_sp57_ErP	Sheet65	7	1	0	0	0		ErP	ErP	0			ErP	308	350	43	43	330	-287	330	-287	86	-574				7.1681	55.011	0	0	0	0	0	7.1681	0	7.1681	128.502	141.021	12.5184	602	511	597.089	524.109	13.9989	156.788	11.9805	134.182	0.855818
Cntrl ErP	11262018_sp57_ErP	Sheet66	7	1	0	0	0		ErP	ErP	0			ErP	308	349	42	42	329	-287	329	-287	84	-574				7.0014	54.8443	0	0	0	0	0	7.0014	0	7.0014	128.502	140.704	12.2018	595.361	523.263	602.343	556.216	33.6842	377.263	22.8179	255.56	0.677406
Cntrl ErP	11262018_sp57_ErP	Sheet67	6	1	0	0	0		ErP	ErP	0			ErP	247	304	58	58	284	-226	284	-226	116	-452				9.6686	47.3428	0	0	0	0	0	9.6686	0	9.6686	110.916	127.349	16.4331	589.629	499.659	587.021	497.201	3.58405	40.1414	15.5299	173.935	4.33305
Cntrl ErP	11262018_sp57_ErP	Sheet68	7	1	0	0	0		ErP	ErP	0			ErP	305	350	46	46	330	-284	330	-284	92	-568				7.6682	55.011	0	0	0	0	0	7.6682	0	7.6682	127.637	141.021	13.3833	601	499	597.089	495.506	5.24439	58.7372	3.96483	44.4061	0.756013
Cntrl ErP	11262018_sp57_ErP	Sheet69	7	1	0	0	0		ErP	ErP	0			ErP	305	349	45	45	329	-284	329	-284	90	-568				7.5015	54.8443	0	0	0	0	0	7.5015	0	7.5015	127.637	140.704	13.0667	587.021	497.201	583.079	504.846	8.60113	96.3327	7.12461	79.7956	0.828334
Cntrl ErP	11262018_sp57_ErP	Sheet70	5	1	0	0	0		ErP	ErP	0			ErP	151	264	114	114	244	-130	244	-130	228	-260				19.0038	40.6748	0	0	0	0	0	19.0038	0	19.0038	84.671	115.817	31.1459	611	475	633.951	441.988	40.2059	450.306	180.956	2026.7	4.50072
Cntrl ErP	11262018_sp57_ErP	Sheet71	6	1	0	0	0		ErP	ErP	0			ErP	265	331	67	67	311	-244	311	-244	134	-488				11.1689	51.8437	0	0	0	0	0	11.1689	0	11.1689	116.105	135.133	19.0278	629.689	443.814	638.536	445.887	9.08578	101.761	24.6622	276.217	2.71438
Cntrl ErP	11262018_sp57_ErP	Sheet72	6	1	0	0	0		ErP	ErP	0			ErP	265	320	56	56	300	-244	300	-244	112	-488				9.3352	50.01	0	0	0	0	0	9.3352	0	9.3352	116.105	131.962	15.8565	644	436	621.607	433.044	22.5873	252.978	15.4603	173.156	0.684469
Cntrl ErP	11262018_sp57_ErP	Sheet73	2	1	0	0	0		ErP	ErP	0			ErP	8	16	9	9	-4	13	-4	13	18	26				1.5003	-0.6668	18	0	0	0	0	0	0	18	38	54	16	459	361	382.554	321.149	86.2097	965.549	251.257	2814.07	2.91448
Cntrl ErP	11262018_sp57_ErP	Sheet74	3	1	0	0	0		ErP	ErP	0			ErP	17	62	46	46	42	4	42	4	92	8				7.6682	7.0014	0	8	0	0	0	0	7.0014	15.0014	56	69.8347	13.8347	390	314	686.122	531.311	367.304	4113.8	325.17	3641.9	0.885288
Cntrl ErP	11262018_sp57_ErP	Sheet75	4	1	0	0	0		ErP	ErP	0			ErP	63	135	73	73	115	-42	115	-42	146	-84				12.1691	19.1705	0	0	0	0	0	12.1691	0	12.1691	70.0014	82.0038	12.0024	674.446	531.311	674.931	545.26	13.9578	156.327	63.8826	715.485	4.57685
Cntrl ErP	11262018_sp57_ErP	Sheet76	5	1	0	0	0		ErP	ErP	0			ErP	136	214	79	79	194	-115	194	-115	158	-230				13.1693	32.3398	0	0	0	0	0	13.1693	0	13.1693	82.1705	101.402	19.2314	692	545	710.213	536.797	19.975	223.72	26.5788	297.683	1.33061
Cntrl ErP	11262018_sp57_ErP	Sheet77	6	1	0	0	0		ErP	ErP	0			ErP	215	272	58	58	252	-194	252	-194	116	-388				9.6686	42.0084	0	0	0	0	0	9.6686	0	9.6686	101.69	118.123	16.4331	701	537	716.741	532.083	16.4907	184.696	14.7471	165.167	0.894267
Cntrl ErP	11262018_sp57_ErP	Sheet78	7	1	0	0	0		ErP	ErP	0			ErP	273	333	61	61	313	-252	313	-252	122	-504				10.1687	52.1771	0	0	0	0	0	10.1687	0	10.1687	118.412	135.71	17.298	722.219	528.431	738.941	531.114	16.9353	189.675	18.3886	205.953	1.08582
Cntrl ErP	11262018_sp57_ErP	Sheet79	8	1	0	0	0		ErP	ErP	0			ErP	334	350	17	17	330	-313	330	-313	34	-626				2.8339	55.011	0	0	0	0	0	2.8339	0	2.8339	135.998	141.021	5.0226	737.189	531.114	759.956	528.196	22.9526	257.069	20.0494	224.553	0.873514
Cntrl ErP	11262018_sp57_ErP	Sheet80	8	1	0	0	0		ErP	ErP	0			ErP	334	349	16	16	329	-313	329	-313	32	-626				2.6672	54.8443	0	0	0	0	0	2.6672	0	2.6672	135.998	140.704	4.706	731	522	731.936	520.607	1.67815	18.7953	2.57944	28.8898	1.53708
Cntrl ErP	11262018_sp57_ErP	Sheet81	7	1	0	0	0		ErP	ErP	0			ErP	273	311	39	39	291	-252	291	-252	78	-504				6.5013	48.5097	0	0	0	0	0	6.5013	0	6.5013	118.412	129.367	10.9554	706	531	716.174	530.531	10.1852	114.074	13.3628	149.664	1.31198
Cntrl ErP	11262018_sp57_ErP	Sheet82	6	1	0	0	0		ErP	ErP	0			ErP	215	273	59	59	253	-194	253	-194	118	-388				9.8353	42.1751	0	0	0	0	0	9.8353	0	9.8353	101.69	118.412	16.7214	717.549	538.631	715.523	556.433	17.9172	200.673	15.5164	173.784	0.866008
Cntrl ErP	11262018_sp57_ErP	Sheet83	7	1	0	0	0		ErP	ErP	0			ErP	274	322	49	49	302	-253	302	-253	98	-506				8.1683	50.3434	0	0	0	0	0	8.1683	0	8.1683	118.7	132.538	13.8384	719.176	565.564	716.174	565.556	3.00126	33.6141	4.77087	53.4338	1.58962
Cntrl ErP	11262018_sp57_ErP	Sheet84	7	1	0	0	0		ErP	ErP	0			ErP	274	321	48	48	301	-253	301	-253	96	-506				8.0016	50.1767	0	0	0	0	0	8.0016	0	8.0016	118.7	132.25	13.5501	712	544	728.433	552.713	18.6002	208.322	12.9924	145.515	0.698511
Cntrl ErP	11262018_sp57_ErP	Sheet85	5	1	0	0	0		ErP	ErP	0			ErP	136	202	67	67	182	-115	182	-115	134	-230				11.1689	30.3394	0	0	0	0	0	11.1689	0	11.1689	82.1705	97.9423	15.7718	674	539	678.577	546.884	9.11587	102.098	12.6473	141.65	1.3874
Cntrl ErP	11262018_sp57_ErP	Sheet86	6	1	0	0	0		ErP	ErP	0			ErP	203	261	59	59	241	-182	241	-182	118	-364				9.8353	40.1747	0	0	0	0	0	9.8353	0	9.8353	98.2306	114.952	16.7214	690	541	697.261	536.344	8.62505	96.6006	19.3234	216.422	2.24038
Cntrl ErP	11262018_sp57_ErP	Sheet87	7	1	0	0	0		ErP	ErP	0			ErP	262	330	69	69	310	-241	310	-241	138	-482				11.5023	51.677	0	0	0	0	0	11.5023	0	11.5023	115.24	134.845	19.6044	694	524	690.261	530.986	7.92376	88.7461	17.647	197.646	2.2271
Cntrl ErP	11262018_sp57_ErP	Sheet88	7	1	0	0	0		ErP	ErP	0			ErP	262	318	57	57	298	-241	298	-241	114	-482				9.5019	49.6766	0	0	0	0	0	9.5019	0	9.5019	115.24	131.385	16.1448	697.261	536.344	704.969	544.584	11.2828	126.368	14.4399	161.727	1.27981
Cntrl ErP	11262018_sp57_ErP	Sheet89	6	1	0	0	0		ErP	ErP	0			ErP	203	262	60	60	242	-182	242	-182	120	-364				10.002	40.3414	0	0	0	0	0	10.002	0	10.002	98.2306	115.24	17.0097	674	550	676.563	553.998	4.74917	53.1907	9.75181	109.22	2.05337
Cntrl ErP	11262018_sp57_ErP	Sheet90	7	1	0	0	0		ErP	ErP	0			ErP	263	301	39	39	281	-242	281	-242	78	-484				6.5013	46.8427	0	0	0	0	0	6.5013	0	6.5013	115.529	126.484	10.9554	666	548	666.214	552.172	4.17738	46.7866	7.25064	81.2072	1.73569
Cntrl ErP	11262018_sp57_ErP	Sheet91	7	1	0	0	0		ErP	ErP	0			ErP	263	299	37	37	279	-242	279	-242	74	-484				6.1679	46.5093	0	0	0	0	0	6.1679	0	6.1679	115.529	125.907	10.3788	676.563	553.998	682.651	567.391	14.7111	164.764	16.5239	185.068	1.12323
Cntrl ErP	11262018_sp57_ErP	Sheet92	4	1	0	0	0		ErP	ErP	0			ErP	63	133	71	71	113	-42	113	-42	142	-84				11.8357	18.8371	0	0	0	0	0	11.8357	0	11.8357	70.0014	81.6704	11.669	690	521	686.867	523.377	3.9324	44.0428	33.0638	370.315	8.40805
Cntrl ErP	11262018_sp57_ErP	Sheet93	5	1	0	0	0		ErP	ErP	0			ErP	134	197	64	64	177	-113	177	-113	128	-226				10.6688	29.5059	0	0	0	0	0	10.6688	0	10.6688	81.8371	96.5008	14.6637	676	519	681	525	7.81025	87.4748	13.5549	151.815	1.73552
Cntrl ErP	11262018_sp57_ErP	Sheet94	6	1	0	0	0		ErP	ErP	0			ErP	198	248	51	51	228	-177	228	-177	102	-354				8.5017	38.0076	0	0	0	0	0	8.5017	0	8.5017	96.7891	111.204	14.415	672	523	673.075	522.125	1.38594	15.5225	10.8109	121.083	7.80043
Cntrl ErP	11262018_sp57_ErP	Sheet95	7	1	0	0	0		ErP	ErP	0			ErP	249	327	79	79	307	-228	307	-228	158	-456				13.1693	51.1769	0	0	0	0	0	13.1693	0	13.1693	111.492	133.98	22.4874	679	537	673.561	541.622	7.13782	79.9436	7.83605	87.7638	1.09782
Cntrl ErP	11262018_sp57_ErP	Sheet96	7	1	0	0	0		ErP	ErP	0			ErP	249	303	55	55	283	-228	283	-228	110	-456				9.1685	47.1761	0	0	0	0	0	9.1685	0	9.1685	111.492	127.061	15.5682	673.075	522.125	670.642	522.942	2.56641	28.7438	3.7619	42.1333	1.46582
Cntrl ErP	11262018_sp57_ErP	Sheet97	8	1	0	0	0		ErP	ErP	0			ErP	304	321	18	18	301	-283	301	-283	36	-566				3.0006	50.1767	0	0	0	0	0	3.0006	0	3.0006	127.349	132.25	4.9011	670.642	522.942	663.637	522.942	7.005	78.456	4.51822	50.6041	0.645
Cntrl ErP	11262018_sp57_ErP	Sheet98	8	1	0	0	0		ErP	ErP	0			ErP	304	317	14	14	297	-283	297	-283	28	-566				2.3338	49.5099	0	0	0	0	0	2.3338	0	2.3338	127.349	131.097	3.7479	679	517	679.398	516.521	0.62314	6.97917	0.401926	4.50157	0.645
Cntrl ErP	11262018_sp57_ErP	Sheet99	6	1	0	0	0		ErP	ErP	0			ErP	198	252	55	55	232	-177	232	-177	110	-354				9.1685	38.6744	0	0	0	0	0	9.1685	0	9.1685	96.7891	112.357	15.5682	691	526	694.826	513.821	12.7661	142.98	12.2515	137.216	0.959689
Cntrl ErP	11262018_sp57_ErP	Sheet100	7	1	0	0	0		ErP	ErP	0			ErP	253	314	62	62	294	-232	294	-232	124	-464				10.3354	49.0098	0	0	0	0	0	10.3354	0	10.3354	112.646	130.232	17.5863	684	516	689.984	507.121	10.7069	119.917	12.5525	140.588	1.17237
Cntrl ErP	11262018_sp57_ErP	Sheet101	7	1	0	0	0		ErP	ErP	0			ErP	253	301	49	49	281	-232	281	-232	98	-464				8.1683	46.8427	0	0	0	0	0	8.1683	0	8.1683	112.646	126.484	13.8384	693.608	513.821	717.734	511.284	24.2586	271.697	20.7479	232.377	0.85528
Cntrl ErP	11262018_sp57_ErP	Sheet102	5	1	0	0	0		ErP	ErP	0			ErP	134	207	74	74	187	-113	187	-113	148	-226				12.3358	31.1729	0	0	0	0	0	12.3358	0	12.3358	81.8371	99.3838	17.5467	694.825	529.345	693.707	503.327	26.0423	291.674	19.2832	215.972	0.740457
Cntrl ErP	11262018_sp57_ErP	Sheet103	6	1	0	0	0		ErP	ErP	0			ErP	208	264	57	57	244	-187	244	-187	114	-374				9.5019	40.6748	0	0	0	0	0	9.5019	0	9.5019	99.6721	115.817	16.1448	693.707	504.244	683.973	485.212	21.3766	239.418	30.3127	339.502	1.41803
Cntrl ErP	11262018_sp57_ErP	Sheet104	7	1	0	0	0		ErP	ErP	0			ErP	265	318	54	54	298	-244	298	-244	108	-488				9.0018	49.6766	0	0	0	0	0	9.0018	0	9.0018	116.105	131.385	15.2799	686.579	484.169	692.759	476.596	9.7743	109.472	18.0501	202.161	1.84669
Cntrl ErP	11262018_sp57_ErP	Sheet105	7	1	0	0	0		ErP	ErP	0			ErP	265	311	47	47	291	-244	291	-244	94	-488				7.8349	48.5097	0	0	0	0	0	7.8349	0	7.8349	116.105	129.367	13.2618	675	489	675.276	488.806	0.337421	3.77912	7.04624	78.9179	20.8826
Cntrl ErP	11262018_sp57_ErP	Sheet106	6	1	0	0	0		ErP	ErP	0			ErP	208	262	55	55	242	-187	242	-187	110	-374				9.1685	40.3414	0	0	0	0	0	9.1685	0	9.1685	99.6721	115.24	15.5682	691	514	696.652	501.646	13.5858	152.161	25.9576	290.726	1.91064
Cntrl ErP	11262018_sp57_ErP	Sheet107	7	1	0	0	0		ErP	ErP	0			ErP	263	305	43	43	285	-242	285	-242	86	-484				7.1681	47.5095	0	0	0	0	0	7.1681	0	7.1681	115.529	127.637	12.1086	700	517	699.419	516.001	1.15557	12.9424	3.93157	44.0336	3.40227
Cntrl ErP	11262018_sp57_ErP	Sheet108	7	1	0	0	0		ErP	ErP	0			ErP	263	292	30	30	272	-242	272	-242	60	-484				5.001	45.3424	0	0	0	0	0	5.001	0	5.001	115.529	123.889	8.3607	696.652	502.254	697.261	496.167	6.11786	68.5201	7.83782	87.7836	1.28114
Cntrl ErP	11262018_sp57_ErP	Sheet109	8	1	0	0	0		ErP	ErP	0			ErP	293	301	9	9	281	-272	281	-272	18	-544				1.5003	46.8427	0	0	0	0	0	1.5003	0	1.5003	124.178	126.484	2.3064	697.261	496.167	696.652	497.993	1.92504	21.5604	1.57058	17.5904	0.815868
Cntrl ErP	11262018_sp57_ErP	Sheet110	8	1	0	0	0		ErP	ErP	0			ErP	293	299	7	7	279	-272	279	-272	14	-544				1.1669	46.5093	0	0	0	0	0	1.1669	0	1.1669	124.178	125.907	1.7298	708	491	710.044	489.471	2.55313	28.595	2.17436	24.3528	0.851646
Cntrl ErP	11262018_sp57_ErP	Sheet111	3	1	0	0	0		ErP	ErP	0			ErP	17	58	42	42	38	4	38	4	84	8				7.0014	6.3346	0	8	0	0	0	0	6.3346	14.3346	56	69.1679	13.1679	372	321	635.527	520.932	330.786	3704.8	272.886	3056.33	0.824963
Cntrl ErP	11262018_sp57_ErP	Sheet112	4	1	0	0	0		ErP	ErP	0			ErP	59	128	70	70	108	-38	108	-38	140	-76				11.669	18.0036	0	0	0	0	0	11.669	0	11.669	69.3346	80.8369	11.5023	635.527	520.932	518.358	621.003	154.087	1725.77	238.176	2667.58	1.54573
Cntrl ErP	11262018_sp57_ErP	Sheet113	5	1	0	0	0		ErP	ErP	0			ErP	129	194	66	66	174	-108	174	-108	132	-216				11.0022	29.0058	0	0	0	0	0	11.0022	0	11.0022	81.0036	95.6359	14.6323	518.358	621.003	602.65	616.215	84.4285	945.599	148.593	1664.24	1.75999
Cntrl ErP	11262018_sp57_ErP	Sheet114	6	1	0	0	0		ErP	ErP	0			ErP	195	253	59	59	233	-174	233	-174	118	-348				9.8353	38.8411	0	0	0	0	0	9.8353	0	9.8353	95.9242	112.646	16.7214	602.65	616.215	603.842	620.701	4.64216	51.9922	7.46836	83.6456	1.60881
Cntrl ErP	11262018_sp57_ErP	Sheet115	7	1	0	0	0		ErP	ErP	0			ErP	254	318	65	65	298	-233	298	-233	130	-466				10.8355	49.6766	0	0	0	0	0	10.8355	0	10.8355	112.934	131.385	18.4512	603.842	620.701	603.179	621.779	1.26557	14.1743	4.766	53.3792	3.7659
Cntrl ErP	11262018_sp57_ErP	Sheet116	8	1	0	0	0		ErP	ErP	0			ErP	319	350	32	32	330	-298	330	-298	64	-596				5.3344	55.011	0	0	0	0	0	5.3344	0	5.3344	131.673	141.021	9.3471	600	632	597.668	633.474	2.75864	30.8968	2.05611	23.0284	0.745334
Cntrl ErP	11262018_sp57_ErP	Sheet117	8	1	0	0	0		ErP	ErP	0			ErP	319	349	31	31	329	-298	329	-298	62	-596				5.1677	54.8443	0	0	0	0	0	5.1677	0	5.1677	131.673	140.704	9.0305	603.179	621.779	607.415	617.372	6.11236	68.4584	8.26603	92.5796	1.35235
Cntrl ErP	11262018_sp57_ErP	Sheet118	7	1	0	0	0		ErP	ErP	0			ErP	254	319	66	66	299	-233	299	-233	132	-466				11.0022	49.8433	0	0	0	0	0	11.0022	0	11.0022	112.934	131.673	18.7395	593	614	589.617	600.422	13.9927	156.719	17.6235	197.383	1.25947
Cntrl ErP	11262018_sp57_ErP	Sheet119	8	1	0	0	0		ErP	ErP	0			ErP	320	349	30	30	329	-299	329	-299	60	-598				5.001	54.8443	0	0	0	0	0	5.001	0	5.001	131.962	140.704	8.7422	589.617	600.422	595.126	606.355	8.09564	90.6712	6.42699	71.9823	0.793882
Cntrl ErP	11262018_sp57_ErP	Sheet120	8	1	0	0	0		ErP	ErP	0			ErP	320	349	30	30	329	-299	329	-299	60	-598				5.001	54.8443	0	0	0	0	0	5.001	0	5.001	131.962	140.704	8.7422	581	595	583.261	596.185	2.55273	28.5906	2.26856	25.4079	0.88868
Cntrl ErP	11262018_sp57_ErP	Sheet121	6	1	0	0	0		ErP	ErP	0			ErP	195	247	53	53	227	-174	227	-174	106	-348				8.8351	37.8409	0	0	0	0	0	8.8351	0	8.8351	95.9242	110.916	14.9916	592	606	590.546	601.444	4.78196	53.558	6.69709	75.0074	1.40049
Cntrl ErP	11262018_sp57_ErP	Sheet122	7	1	0	0	0		ErP	ErP	0			ErP	248	309	62	62	289	-227	289	-227	124	-454				10.3354	48.1763	0	0	0	0	0	10.3354	0	10.3354	111.204	128.79	17.5863	590.546	601.444	564.086	591.026	28.4376	318.501	25.7296	288.172	0.904775
Cntrl ErP	11262018_sp57_ErP	Sheet123	8	1	0	0	0		ErP	ErP	0			ErP	310	350	41	41	330	-289	330	-289	82	-578				6.8347	55.011	0	0	0	0	0	6.8347	0	6.8347	129.079	141.021	11.9418	570	577	573.515	570.336	7.53383	84.3789	11.7328	131.407	1.55734
Cntrl ErP	11262018_sp57_ErP	Sheet124	8	1	0	0	0		ErP	ErP	0			ErP	310	349	40	40	329	-289	329	-289	80	-578				6.668	54.8443	0	0	0	0	0	6.668	0	6.668	129.079	140.704	11.6252	564.086	591.026	562.921	592.371	1.77932	19.9284	5.67464	63.556	3.18922
Cntrl ErP	11262018_sp57_ErP	Sheet125	7	1	0	0	0		ErP	ErP	0			ErP	248	310	63	63	290	-227	290	-227	126	-454				10.5021	48.343	0	0	0	0	0	10.5021	0	10.5021	111.204	129.079	17.8746	582	613	581.808	619.694	6.69712	75.0078	8.12856	91.0399	1.21374
Cntrl ErP	11262018_sp57_ErP	Sheet126	8	1	0	0	0		ErP	ErP	0			ErP	311	349	39	39	329	-290	329	-290	78	-580				6.5013	54.8443	0	0	0	0	0	6.5013	0	6.5013	129.367	140.704	11.3369	581.808	619.694	582.414	622.881	3.24343	36.3265	3.27503	36.6804	1.00974
Cntrl ErP	11262018_sp57_ErP	Sheet127	8	1	0	0	0		ErP	ErP	0			ErP	311	349	39	39	329	-290	329	-290	78	-580				6.5013	54.8443	0	0	0	0	0	6.5013	0	6.5013	129.367	140.704	11.3369	575	608	573.939	609.321	1.69447	18.9781	2.32568	26.0476	1.37251
Cntrl ErP	11262018_sp57_ErP	Sheet128	5	1	0	0	0		ErP	ErP	0			ErP	129	190	62	62	170	-108	170	-108	124	-216				10.3354	28.339	0	0	0	0	0	10.3354	0	10.3354	81.0036	94.4827	13.4791	529	612	527.054	606.931	5.42987	60.8146	185.38	2076.26	34.1409
Cntrl ErP	11262018_sp57_ErP	Sheet129	6	1	0	0	0		ErP	ErP	0			ErP	191	250	60	60	230	-170	230	-170	120	-340				10.002	38.341	0	0	0	0	0	10.002	0	10.002	94.771	111.781	17.0097	541	614	530.025	612.907	11.0297	123.533	58.0201	649.825	5.26035
Cntrl ErP	11262018_sp57_ErP	Sheet130	7	1	0	0	0		ErP	ErP	0			ErP	251	312	62	62	292	-230	292	-230	124	-460				10.3354	48.6764	0	0	0	0	0	10.3354	0	10.3354	112.069	129.655	17.5863	542	605	543.236	614.482	9.56205	107.095	12.2066	136.713	1.27656
Cntrl ErP	11262018_sp57_ErP	Sheet131	8	1	0	0	0		ErP	ErP	0			ErP	313	350	38	38	330	-292	330	-292	76	-584				6.3346	55.011	0	0	0	0	0	6.3346	0	6.3346	129.944	141.021	11.0769	543.236	614.482	549.785	602.541	13.6192	152.534	8.81826	98.7645	0.647489
Cntrl ErP	11262018_sp57_ErP	Sheet132	8	1	0	0	0		ErP	ErP	0			ErP	313	349	37	37	329	-292	329	-292	74	-584				6.1679	54.8443	0	0	0	0	0	6.1679	0	6.1679	129.944	140.704	10.7603	538	622	543.005	622.033	5.00542	56.0607	4.79361	53.6884	0.957683
Cntrl ErP	11262018_sp57_ErP	Sheet133	7	1	0	0	0		ErP	ErP	0			ErP	251	311	61	61	291	-230	291	-230	122	-460				10.1687	48.5097	0	0	0	0	0	10.1687	0	10.1687	112.069	129.367	17.298	530.025	612.907	529.162	598.844	14.0889	157.796	16.1585	180.975	1.1469
Cntrl ErP	11262018_sp57_ErP	Sheet134	8	1	0	0	0		ErP	ErP	0			ErP	312	349	38	38	329	-291	329	-291	76	-582				6.3346	54.8443	0	0	0	0	0	6.3346	0	6.3346	129.655	140.704	11.0486	534	588	543.005	577.964	13.4841	151.022	11.5894	129.801	0.859483
Cntrl ErP	11262018_sp57_ErP	Sheet135	8	1	0	0	0		ErP	ErP	0			ErP	312	349	38	38	329	-291	329	-291	76	-582				6.3346	54.8443	0	0	0	0	0	6.3346	0	6.3346	129.655	140.704	11.0486	529.162	598.844	531.14	592.795	6.36483	71.2861	15.8564	177.591	2.49125
Cntrl ErP	11262018_sp57_ErP	Sheet136	6	1	0	0	0		ErP	ErP	0			ErP	191	256	66	66	236	-170	236	-170	132	-340				11.0022	39.3412	0	0	0	0	0	11.0022	0	11.0022	94.771	113.511	18.7395	527.054	608.257	523.428	636.896	28.867	323.31	53.1835	595.656	1.84237
Cntrl ErP	11262018_sp57_ErP	Sheet137	7	1	0	0	0		ErP	ErP	0			ErP	257	333	77	77	313	-236	313	-236	154	-472				12.8359	52.1771	0	0	0	0	0	12.8359	0	12.8359	113.799	135.71	21.9108	527.077	641.066	523.513	638.983	4.12769	46.2302	8.23577	92.2407	1.99525
Cntrl ErP	11262018_sp57_ErP	Sheet138	8	1	0	0	0		ErP	ErP	0			ErP	334	349	16	16	329	-313	329	-313	32	-626				2.6672	54.8443	0	0	0	0	0	2.6672	0	2.6672	135.998	140.704	4.706	523.089	637.712	523.937	641.949	4.32137	48.3993	5.25927	58.9038	1.21704
Cntrl ErP	11262018_sp57_ErP	Sheet139	8	1	0	0	0		ErP	ErP	0			ErP	334	349	16	16	329	-313	329	-313	32	-626				2.6672	54.8443	0	0	0	0	0	2.6672	0	2.6672	135.998	140.704	4.706	518	626	515.886	626.271	2.13165	23.8744	1.8589	20.8197	0.872051
Cntrl ErP	11262018_sp57_ErP	Sheet140	7	1	0	0	0		ErP	ErP	0			ErP	257	314	58	58	294	-236	294	-236	116	-472				9.6686	49.0098	0	0	0	0	0	9.6686	0	9.6686	113.799	130.232	16.4331	515	628	517.581	622.033	6.50084	72.8095	5.23176	58.5957	0.804781
Cntrl ErP	11262018_sp57_ErP	Sheet141	8	1	0	0	0		ErP	ErP	0			ErP	315	349	35	35	329	-294	329	-294	70	-588				5.8345	54.8443	0	0	0	0	0	5.8345	0	5.8345	130.52	140.704	10.1837	517.157	621.61	509.953	606.778	16.488	184.665	12.0518	134.98	0.730945
Cntrl ErP	11262018_sp57_ErP	Sheet142	8	1	0	0	0		ErP	ErP	0			ErP	315	349	35	35	329	-294	329	-294	70	-588				5.8345	54.8443	0	0	0	0	0	5.8345	0	5.8345	130.52	140.704	10.1837	527	618	530.293	611.863	6.96428	77.9999	9.1747	102.757	1.31739
Cntrl ErP	11262018_sp57_ErP	Sheet143	4	1	0	0	0		ErP	ErP	0			ErP	59	168	110	110	148	-38	148	-38	220	-76				18.337	24.6716	0	0	0	0	0	18.337	0	18.337	69.3346	87.5049	18.1703	626	516	696.458	558.805	82.4413	923.342	136.909	1533.38	1.66069
Cntrl ErP	11262018_sp57_ErP	Sheet144	5	1	0	0	0		ErP	ErP	0			ErP	169	283	115	115	263	-148	263	-148	230	-296				19.1705	43.8421	0	0	0	0	0	19.1705	0	19.1705	87.6716	121.295	33.623	687	551	692.999	558.868	9.89444	110.818	70.5189	789.811	7.12712
Cntrl ErP	11262018_sp57_ErP	Sheet145	6	1	0	0	0		ErP	ErP	0			ErP	284	325	42	42	305	-263	305	-263	84	-526				7.0014	50.8435	0	0	0	0	0	7.0014	0	7.0014	121.583	133.403	11.8203	692.999	558.868	697.476	562.066	5.50186	61.6208	15.6222	174.969	2.83944
Cntrl ErP	11262018_sp57_ErP	Sheet146	6	1	0	0	0		ErP	ErP	0			ErP	284	320	37	37	300	-263	300	-263	74	-526				6.1679	50.01	0	0	0	0	0	6.1679	0	6.1679	121.583	131.962	10.3788	690.261	552.354	683.601	555.684	7.44611	83.3964	22.0767	247.259	2.96487
Cntrl ErP	11262018_sp57_ErP	Sheet147	5	1	0	0	0		ErP	ErP	0			ErP	169	228	60	60	208	-148	208	-148	120	-296				10.002	34.6736	0	0	0	0	0	10.002	0	10.002	87.6716	105.438	17.7665	700.126	565.682	638.229	541.382	66.4959	744.754	148.641	1664.77	2.23534
Cntrl ErP	11262018_sp61_ErP	Sheet1	1	1	0	0	0		ErP	ErP	0			ErP	1	7	7	7	-13	20	-13	20	14	40				1.1669	-2.1671	14	0	0	0	0	0	0	14	24	36	12	584	473	489.54	350.88	154.389	1729.16	42.4969	475.965	0.275258
Cntrl ErP	11262018_sp61_ErP	Sheet2	2	1	0	0	0		ErP	ErP	0			ErP	4	15	12	12	-5	17	-5	17	24	34				2.0004	-0.8335	24	0	0	0	0	0	0	24	30	52	22	561.581	456.068	334.554	296.5	277.494	3107.94	354.983	3975.81	1.27925
Cntrl ErP	11262018_sp61_ErP	Sheet3	3	1	0	0	0		ErP	ErP	0			ErP	10	51	42	42	31	11	31	11	84	22				7.0014	5.1677	0	22	0	0	0	0	5.1677	27.1677	42	68.001	26.001	558	482	581.041	469.041	26.4351	296.073	371.717	4163.23	14.0615
Cntrl ErP	11262018_sp61_ErP	Sheet4	4	1	0	0	0		ErP	ErP	0			ErP	16	123	108	108	103	5	103	5	216	10				18.0036	17.1701	0	10	0	0	0	0	17.1701	27.1701	54	80.0034	26.0034	425.365	334.122	603.408	559.442	287.174	3216.34	352.186	3944.48	1.22639
Cntrl ErP	11262018_sp61_ErP	Sheet5	5	1	0	0	0		ErP	ErP	0			ErP	52	137	86	86	117	-31	117	-31	172	-62				14.3362	19.5039	0	0	0	0	0	14.3362	0	14.3362	68.1677	82.3372	14.1695	805.473	465.149	822.071	480.353	22.5091	252.102	55.4886	621.473	2.46517
Cntrl ErP	11262018_sp61_ErP	Sheet6	6	1	0	0	0		ErP	ErP	0			ErP	138	211	74	74	191	-117	191	-117	148	-234				12.3358	31.8397	0	0	0	0	0	12.3358	0	12.3358	82.5039	100.537	18.0331	821	478	817.633	468.689	9.90083	110.889	31.5508	353.369	3.18668
Cntrl ErP	11262018_sp61_ErP	Sheet7	7	1	0	0	0		ErP	ErP	0			ErP	212	273	62	62	253	-191	253	-191	124	-382				10.3354	42.1751	0	0	0	0	0	10.3354	0	10.3354	100.825	118.412	17.5863	827	461	832.382	459.102	5.70699	63.9183	9.31994	104.383	1.63307
Cntrl ErP	11262018_sp61_ErP	Sheet8	8	1	0	0	0		ErP	ErP	0			ErP	274	361	88	88	341	-253	341	-253	176	-506				14.6696	56.8447	0	0	0	0	0	14.6696	0	14.6696	118.7	144.503	25.8032	832.382	459.102	853.768	447.303	24.4251	273.561	47.2391	529.078	1.93404
Cntrl ErP	11262018_sp61_ErP	Sheet9	8	1	0	0	0		ErP	ErP	0			ErP	274	340	67	67	320	-253	320	-253	134	-506				11.1689	53.344	0	0	0	0	0	11.1689	0	11.1689	118.7	137.728	19.0278	832	469	844.181	468.689	12.1854	136.477	31.2327	349.807	2.56312
Cntrl ErP	11262018_sp61_ErP	Sheet10	9	1	0	0	0		ErP	ErP	0			ErP	282	359	78	78	339	-261	339	-261	156	-522				13.0026	56.5113	0	0	0	0	0	13.0026	0	13.0026	121.006	143.87	22.8636	702.738	660.352	838.282	465.739	237.163	2656.22	31.3811	351.469	0.132319
Cntrl ErP	11262018_sp61_ErP	Sheet11	9	1	0	0	0		ErP	ErP	0			ErP	341	359	19	19	339	-320	339	-320	38	-640				3.1673	56.5113	0	0	0	0	0	3.1673	0	3.1673	138.016	143.87	5.8539	857	471	853.031	469.427	4.26958	47.8193	8.64487	96.8226	2.02476
Cntrl ErP	11262018_sp61_ErP	Sheet12	7	1	0	0	0		ErP	ErP	0			ErP	212	269	58	58	249	-191	249	-191	116	-382				9.6686	41.5083	0	0	0	0	0	9.6686	0	9.6686	100.825	117.258	16.4331	817.633	468.689	808.046	463.527	10.8883	121.949	11.9743	134.113	1.09974
Cntrl ErP	11262018_sp61_ErP	Sheet13	8	1	0	0	0		ErP	ErP	0			ErP	270	343	74	74	323	-249	323	-249	148	-498				12.3358	53.8441	0	0	0	0	0	12.3358	0	12.3358	117.547	138.804	21.2576	815	456	822.058	454.678	7.18073	80.4242	35.2146	394.403	4.90404
Cntrl ErP	11262018_sp61_ErP	Sheet14	9	1	0	0	0		ErP	ErP	0			ErP	280	359	80	80	339	-259	339	-259	160	-518				13.336	56.5113	0	0	0	0	0	13.336	0	13.336	120.43	143.87	23.4402	674.591	671.819	829.432	445.828	273.949	3068.23	14.6832	164.451	0.0535982
Cntrl ErP	11262018_sp61_ErP	Sheet15	9	1	0	0	0		ErP	ErP	0			ErP	343	359	17	17	339	-322	339	-322	34	-644				2.8339	56.5113	0	0	0	0	0	2.8339	0	2.8339	138.804	143.87	5.0656	679.549	670.319	818.371	459.84	252.137	2823.93	5.92982	66.414	0.0235183
Cntrl ErP	11262018_sp61_ErP	Sheet16	8	1	0	0	0		ErP	ErP	0			ErP	270	340	71	71	320	-249	320	-249	142	-498				11.8357	53.344	0	0	0	0	0	11.8357	0	11.8357	117.547	137.728	20.181	808.046	463.527	794.772	450.99	18.2584	204.495	26.727	299.343	1.46382
Cntrl ErP	11262018_sp61_ErP	Sheet17	9	1	0	0	0		ErP	ErP	0			ErP	283	359	77	77	339	-262	339	-262	154	-524				12.8359	56.5113	0	0	0	0	0	12.8359	0	12.8359	121.295	143.87	22.5753	678.761	657.224	786.66	458.365	226.246	2533.96	21.5246	241.076	0.095138
Cntrl ErP	11262018_sp61_ErP	Sheet18	9	1	0	0	0		ErP	ErP	0			ErP	341	359	19	19	339	-320	339	-320	38	-640				3.1673	56.5113	0	0	0	0	0	3.1673	0	3.1673	138.016	143.87	5.8539	812	440	803.622	445.828	10.2061	114.309	17.7015	198.256	1.7344
Cntrl ErP	11262018_sp61_ErP	Sheet19	6	1	0	0	0		ErP	ErP	0			ErP	138	211	74	74	191	-117	191	-117	148	-234				12.3358	31.8397	0	0	0	0	0	12.3358	0	12.3358	82.5039	100.537	18.0331	835	498	838.282	487.125	11.3589	127.22	28.1031	314.755	2.47409
Cntrl ErP	11262018_sp61_ErP	Sheet20	7	1	0	0	0		ErP	ErP	0			ErP	180	267	88	88	247	-159	247	-159	176	-318				14.6696	41.1749	0	0	0	0	0	14.6696	0	14.6696	91.5997	116.682	25.0821	644.19	430.885	822.058	484.176	185.68	2079.62	159.274	1783.87	0.857786
Cntrl ErP	11262018_sp61_ErP	Sheet21	8	1	0	0	0		ErP	ErP	0			ErP	258	316	59	59	296	-237	296	-237	118	-474				9.8353	49.3432	0	0	0	0	0	9.8353	0	9.8353	114.087	130.809	16.7214	593.164	398.767	807.309	486.388	231.377	2591.42	81.9397	917.725	0.354139
Cntrl ErP	11262018_sp61_ErP	Sheet22	9	1	0	0	0		ErP	ErP	0			ErP	317	359	43	43	339	-296	339	-296	86	-592				7.1681	56.5113	0	0	0	0	0	7.1681	0	7.1681	131.097	143.87	12.7731	807.309	486.388	810.996	498.187	12.3619	138.454	16.4789	184.563	1.33303
Cntrl ErP	11262018_sp61_ErP	Sheet23	9	1	0	0	0		ErP	ErP	0			ErP	317	359	43	43	339	-296	339	-296	86	-592				7.1681	56.5113	0	0	0	0	0	7.1681	0	7.1681	131.097	143.87	12.7731	804	478	801.409	474.589	4.28348	47.9749	8.4077	94.1663	1.96282
Cntrl ErP	11262018_sp61_ErP	Sheet24	8	1	0	0	0		ErP	ErP	0			ErP	268	315	48	48	295	-247	295	-247	96	-494				8.0016	49.1765	0	0	0	0	0	8.0016	0	8.0016	116.97	130.52	13.5501	828	477	832.382	487.125	11.0331	123.571	13.2712	148.638	1.20285
Cntrl ErP	11262018_sp61_ErP	Sheet25	9	1	0	0	0		ErP	ErP	0			ErP	316	359	44	44	339	-295	339	-295	88	-590				7.3348	56.5113	0	0	0	0	0	7.3348	0	7.3348	130.809	143.87	13.0614	833.12	479.014	824.27	479.751	8.88009	99.4571	31.4244	351.953	3.53874
Cntrl ErP	11262018_sp61_ErP	Sheet26	9	1	0	0	0		ErP	ErP	0			ErP	316	359	44	44	339	-295	339	-295	88	-590				7.3348	56.5113	0	0	0	0	0	7.3348	0	7.3348	130.809	143.87	13.0614	840	486	844.919	486.388	4.9342	55.263	20.3254	227.645	4.11929
Cntrl ErP	11262018_sp61_ErP	Sheet27	7	1	0	0	0		ErP	ErP	0			ErP	212	266	55	55	246	-191	246	-191	110	-382				9.1685	41.0082	0	0	0	0	0	9.1685	0	9.1685	100.825	116.394	15.5682	844	473	847.869	478.276	6.54247	73.2756	11.0294	123.529	1.68581
Cntrl ErP	11262018_sp61_ErP	Sheet28	8	1	0	0	0		ErP	ErP	0			ErP	267	326	60	60	306	-246	306	-246	120	-492				10.002	51.0102	0	0	0	0	0	10.002	0	10.002	116.682	133.692	17.0097	846	493	851.556	505.562	13.7356	153.839	96.8974	1085.25	7.05446
Cntrl ErP	11262018_sp61_ErP	Sheet29	9	1	0	0	0		ErP	ErP	0			ErP	311	359	49	49	339	-290	339	-290	98	-580				8.1683	56.5113	0	0	0	0	0	8.1683	0	8.1683	129.367	143.87	14.5029	646.124	467.486	841.232	510.724	199.841	2238.22	13.6087	152.417	0.0680975
Cntrl ErP	11262018_sp61_ErP	Sheet30	9	1	0	0	0		ErP	ErP	0			ErP	327	359	33	33	339	-306	339	-306	66	-612				5.5011	56.5113	0	0	0	0	0	5.5011	0	5.5011	133.98	143.87	9.8901	856.718	496.712	860.405	504.087	8.24496	92.3436	7.43973	83.325	0.902337
Cntrl ErP	11262018_sp61_ErP	Sheet31	8	1	0	0	0		ErP	ErP	0			ErP	112	326	215	215	306	-91	306	-91	430	-182				35.8405	51.0102	0	0	0	0	0	35.8405	0	35.8405	78.1697	133.692	55.5218	625.196	480.937	855.243	479.014	230.055	2576.61	250.375	2804.21	1.08833
Cntrl ErP	11262018_sp61_ErP	Sheet32	9	1	0	0	0		ErP	ErP	0			ErP	180	359	180	180	339	-159	339	-159	360	-318				30.006	56.5113	0	0	0	0	0	30.006	0	30.006	91.5997	143.87	52.2702	626.308	467.564	872.942	461.315	246.713	2763.18	49.9004	558.885	0.202261
Cntrl ErP	11262018_sp61_ErP	Sheet33	9	1	0	0	0		ErP	ErP	0			ErP	254	359	106	106	339	-233	339	-233	212	-466				17.6702	56.5113	0	0	0	0	0	17.6702	0	17.6702	112.934	143.87	30.936	621.776	465.121	868.517	484.176	247.476	2771.74	20.5086	229.696	0.0828708
Cntrl ErP	11262018_sp61_ErP	Sheet34	5	1	0	0	0		ErP	ErP	0			ErP	52	135	84	84	115	-31	115	-31	168	-62				14.0028	19.1705	0	0	0	0	0	14.0028	0	14.0028	68.1677	82.0038	13.8361	811	455	854.459	481.205	50.7483	568.381	80.0954	897.068	1.57829
Cntrl ErP	11262018_sp61_ErP	Sheet35	6	1	0	0	0		ErP	ErP	0			ErP	136	215	80	80	195	-115	195	-115	160	-230				13.336	32.5065	0	0	0	0	0	13.336	0	13.336	82.1705	101.69	19.5197	854.459	481.205	864.093	490.813	13.6057	152.384	18.8335	210.935	1.38424
Cntrl ErP	11262018_sp61_ErP	Sheet36	7	1	0	0	0		ErP	ErP	0			ErP	216	273	58	58	253	-195	253	-195	116	-390				9.6686	42.1751	0	0	0	0	0	9.6686	0	9.6686	101.979	118.412	16.4331	864.093	490.813	869.255	508.512	18.4363	206.486	15.3631	172.067	0.83331
Cntrl ErP	11262018_sp61_ErP	Sheet37	8	1	0	0	0		ErP	ErP	0			ErP	274	359	86	86	339	-253	339	-253	172	-506				14.3362	56.5113	0	0	0	0	0	14.3362	0	14.3362	118.7	143.87	25.17	871.467	508.512	898	520	28.9132	323.828	37.8666	424.106	1.30966
Cntrl ErP	11262018_sp61_ErP	Sheet38	8	1	0	0	0		ErP	ErP	0			ErP	274	346	73	73	326	-253	326	-253	146	-506				12.1691	54.3442	0	0	0	0	0	12.1691	0	12.1691	118.7	139.754	21.0542	888	511	909.815	512.936	21.9004	245.285	24.1187	270.13	1.10129
Cntrl ErP	11262018_sp61_ErP	Sheet39	9	1	0	0	0		ErP	ErP	0			ErP	160	359	200	200	339	-139	339	-139	400	-278				33.34	56.5113	0	0	0	0	0	33.34	0	33.34	86.1713	143.87	57.6986	611.178	470.774	898.753	508.512	290.04	3248.45	38.2617	428.531	0.131919
Cntrl ErP	11262018_sp61_ErP	Sheet40	9	1	0	0	0		ErP	ErP	0			ErP	239	359	121	121	339	-218	339	-218	242	-436				20.1707	56.5113	0	0	0	0	0	20.1707	0	20.1707	108.609	143.87	35.2605	613.083	484.169	914.977	516.624	303.633	3400.69	26.7421	299.511	0.0880736
Cntrl ErP	11262018_sp61_ErP	Sheet41	7	1	0	0	0		ErP	ErP	0			ErP	216	299	84	84	279	-195	279	-195	168	-390				14.0028	46.5093	0	0	0	0	0	14.0028	0	14.0028	101.979	125.907	23.9289	862	475	599.252	472.426	262.761	2942.92	12.1405	135.973	0.0462035
Cntrl ErP	11262018_sp61_ErP	Sheet42	8	1	0	0	0		ErP	ErP	0			ErP	271	340	70	70	320	-250	320	-250	140	-500				11.669	53.344	0	0	0	0	0	11.669	0	11.669	117.835	137.728	19.8927	863	486	876.629	505.562	23.8416	267.026	25.4765	285.337	1.06857
Cntrl ErP	11262018_sp61_ErP	Sheet43	9	1	0	0	0		ErP	ErP	0			ErP	85	359	275	275	339	-64	339	-64	550	-128				45.8425	56.5113	0	0	0	0	0	45.8425	0	45.8425	73.6688	143.87	70.2011	656.462	495.048	872.942	523.261	218.31	2445.08	16.2162	181.621	0.0742805
Cntrl ErP	11262018_sp61_ErP	Sheet44	9	1	0	0	0		ErP	ErP	0			ErP	162	359	198	198	339	-141	339	-141	396	-282				33.0066	56.5113	0	0	0	0	0	33.0066	0	33.0066	86.5047	143.87	57.3652	616.68	523.5	881.054	499.662	265.447	2973	87.8047	983.413	0.330781
Cntrl ErP	11262018_sp61_ErP	Sheet45	8	1	0	0	0		ErP	ErP	0			ErP	271	337	67	67	317	-250	317	-250	134	-500				11.1689	52.8439	0	0	0	0	0	11.1689	0	11.1689	117.835	136.863	19.0278	870.73	480.488	886.216	481.963	15.5566	174.233	21.4008	239.689	1.37568
Cntrl ErP	11262018_sp61_ErP	Sheet46	9	1	0	0	0		ErP	ErP	0			ErP	305	359	55	55	339	-284	339	-284	110	-568				9.1685	56.5113	0	0	0	0	0	9.1685	0	9.1685	127.637	143.87	16.2327	619.856	524.693	886.954	480.488	270.731	3032.19	11.001	123.211	0.0406342
Cntrl ErP	11262018_sp61_ErP	Sheet47	9	1	0	0	0		ErP	ErP	0			ErP	338	359	22	22	339	-317	339	-317	44	-634				3.6674	56.5113	0	0	0	0	0	3.6674	0	3.6674	137.151	143.87	6.7188	897	491	912.027	491.55	15.0371	168.415	11.2877	126.422	0.750657
Cntrl ErP	11262018_sp61_ErP	Sheet48	6	1	0	0	0		ErP	ErP	0			ErP	136	204	69	69	184	-115	184	-115	138	-230				11.5023	30.6728	0	0	0	0	0	11.5023	0	11.5023	82.1705	98.5189	16.3484	868	483	884.741	501.137	24.6825	276.444	28.7385	321.871	1.16433
Cntrl ErP	11262018_sp61_ErP	Sheet49	7	1	0	0	0		ErP	ErP	0			ErP	205	266	62	62	246	-184	246	-184	124	-368				10.3354	41.0082	0	0	0	0	0	10.3354	0	10.3354	98.8072	116.394	17.5863	889	519	898.015	521.786	9.43602	105.683	15.0395	168.442	1.59384
Cntrl ErP	11262018_sp61_ErP	Sheet50	8	1	0	0	0		ErP	ErP	0			ErP	267	332	66	66	312	-246	312	-246	132	-492				11.0022	52.0104	0	0	0	0	0	11.0022	0	11.0022	116.682	135.421	18.7395	903.178	521.786	920.876	525.473	18.0789	202.483	24.1117	270.051	1.33369
Cntrl ErP	11262018_sp61_ErP	Sheet51	9	1	0	0	0		ErP	ErP	0			ErP	310	359	50	50	339	-289	339	-289	100	-578				8.335	56.5113	0	0	0	0	0	8.335	0	8.335	129.079	143.87	14.7912	621.607	506.597	932.676	510.724	311.096	3484.28	17.8799	200.255	0.0574738
Cntrl ErP	11262018_sp61_ErP	Sheet52	9	1	0	0	0		ErP	ErP	0			ErP	243	359	117	117	339	-222	339	-222	234	-444				19.5039	56.5113	0	0	0	0	0	19.5039	0	19.5039	109.763	143.87	34.1073	641.439	515.248	926.776	532.847	285.88	3201.85	13.4301	150.417	0.0469781
Cntrl ErP	11262018_sp61_ErP	Sheet53	8	1	0	0	0		ErP	ErP	0			ErP	267	349	83	83	329	-246	329	-246	166	-492				13.8361	54.8443	0	0	0	0	0	13.8361	0	13.8361	116.682	140.704	24.0221	919	514	639.119	522.358	280.005	3136.06	27.905	312.536	0.0996587
Cntrl ErP	11262018_sp61_ErP	Sheet54	9	1	0	0	0		ErP	ErP	0			ErP	307	359	53	53	339	-286	339	-286	106	-572				8.8351	56.5113	0	0	0	0	0	8.8351	0	8.8351	128.214	143.87	15.6561	639.119	503.678	1006.42	525.473	367.948	4121.01	45.8856	513.918	0.124707
Cntrl ErP	11262018_sp61_ErP	Sheet55	9	1	0	0	0		ErP	ErP	0			ErP	172	359	188	188	339	-151	339	-151	376	-302				31.3396	56.5113	0	0	0	0	0	31.3396	0	31.3396	89.2933	143.87	54.5766	656.569	490.947	969.548	532.847	315.771	3536.64	49.1422	550.393	0.155626
Cntrl ErP	11262018_sp61_ErP	Sheet56	7	1	0	0	0		ErP	ErP	0			ErP	205	261	57	57	241	-184	241	-184	114	-368				9.5019	40.1747	0	0	0	0	0	9.5019	0	9.5019	98.8072	114.952	16.1448	884.741	501.875	893.591	492.288	13.0469	146.125	15.1869	170.094	1.16403
Cntrl ErP	11262018_sp61_ErP	Sheet57	8	1	0	0	0		ErP	ErP	0			ErP	262	324	63	63	304	-241	304	-241	126	-482				10.5021	50.6768	0	0	0	0	0	10.5021	0	10.5021	115.24	133.115	17.8746	903	491	928.251	499.662	26.6954	298.988	20.0751	224.841	0.752006
Cntrl ErP	11262018_sp61_ErP	Sheet58	9	1	0	0	0		ErP	ErP	0			ErP	309	359	51	51	339	-288	339	-288	102	-576				8.5017	56.5113	0	0	0	0	0	8.5017	0	8.5017	128.79	143.87	15.0795	660.134	503.678	954.799	512.936	294.81	3301.87	23.4919	263.11	0.0796849
Cntrl ErP	11262018_sp61_ErP	Sheet59	9	1	0	0	0		ErP	ErP	0			ErP	259	359	101	101	339	-238	339	-238	202	-476				16.8367	56.5113	0	0	0	0	0	16.8367	0	16.8367	114.375	143.87	29.4945	664.388	473.034	948.162	491.55	284.377	3185.03	27.6365	309.529	0.0971824
Cntrl ErP	11262018_sp61_ErP	Sheet60	8	1	0	0	0		ErP	ErP	0			ErP	262	318	57	57	298	-241	298	-241	114	-482				9.5019	49.6766	0	0	0	0	0	9.5019	0	9.5019	115.24	131.385	16.1448	893.591	492.288	901.703	489.338	8.63165	96.6745	20.6003	230.723	2.3866
Cntrl ErP	11262018_sp61_ErP	Sheet61	9	1	0	0	0		ErP	ErP	0			ErP	319	359	41	41	339	-298	339	-298	82	-596				6.8347	56.5113	0	0	0	0	0	6.8347	0	6.8347	131.673	143.87	12.1965	910	496	922.351	490.813	13.3964	150.04	17.4972	195.969	1.30611
Cntrl ErP	11262018_sp61_ErP	Sheet62	9	1	0	0	0		ErP	ErP	0			ErP	107	359	253	253	339	-86	339	-86	506	-172				42.1751	56.5113	0	0	0	0	0	42.1751	0	42.1751	77.3362	143.87	66.5337	617.988	465.888	912.764	468.689	294.79	3301.65	118.556	1327.83	0.402172
Cntrl ErP	11262018_sp61_ErP	Sheet63	4	1	0	0	0		ErP	ErP	0			ErP	16	246	231	231	226	5	226	5	462	10				38.5077	37.6742	0	10	0	0	0	0	37.6742	47.6742	54	110.628	56.6275	413	334	589.629	499.659	242.158	2712.17	238.611	2672.44	0.98535
Cntrl ErP	11262018_sp61_ErP	Sheet64	5	1	0	0	0		ErP	ErP	0			ErP	51	136	86	86	116	-30	116	-30	172	-60				14.3362	19.3372	0	0	0	0	0	14.3362	0	14.3362	68.001	82.1705	14.1695	619.959	500.176	620.072	500.808	0.642637	7.19754	14.667	164.271	22.8232
Cntrl ErP	11262018_sp61_ErP	Sheet65	6	1	0	0	0		ErP	ErP	0			ErP	137	213	77	77	193	-116	193	-116	154	-232				12.8359	32.1731	0	0	0	0	0	12.8359	0	12.8359	82.3372	101.114	18.7764	615	509	592.71	504.087	22.8246	255.636	24.2644	271.761	1.06308
Cntrl ErP	11262018_sp61_ErP	Sheet66	7	1	0	0	0		ErP	ErP	0			ErP	214	264	51	51	244	-193	244	-193	102	-386				8.5017	40.6748	0	0	0	0	0	8.5017	0	8.5017	101.402	115.817	14.415	593	492	554.731	476.994	41.1058	460.385	38.868	435.322	0.945561
Cntrl ErP	11262018_sp61_ErP	Sheet67	8	1	0	0	0		ErP	ErP	0			ErP	262	304	43	43	284	-241	284	-241	86	-482				7.1681	47.3428	0	0	0	0	0	7.1681	0	7.1681	115.24	127.349	12.1086	587.021	497.201	587.021	497.201	0	0	16.2917	182.467	#DIV/0!
Cntrl ErP	11262018_sp61_ErP	Sheet68	8	1	0	0	0		ErP	ErP	0			ErP	265	350	86	86	330	-244	330	-244	172	-488				14.3362	55.011	0	0	0	0	0	14.3362	0	14.3362	116.105	141.021	24.9153	556.419	468.556	597.089	495.506	48.789	546.437	10.9064	122.152	0.223542
Cntrl ErP	11262018_sp61_ErP	Sheet69	7	1	0	0	0		ErP	ErP	0			ErP	214	267	54	54	247	-193	247	-193	108	-386				9.0018	41.1749	0	0	0	0	0	9.0018	0	9.0018	101.402	116.682	15.2799	592.71	504.087	573.831	504.519	18.8841	211.502	26.6287	298.241	1.41011
Cntrl ErP	11262018_sp61_ErP	Sheet70	6	1	0	0	0		ErP	ErP	0			ErP	137	264	128	128	244	-116	244	-116	256	-232				21.3376	40.6748	0	0	0	0	0	21.3376	0	21.3376	82.3372	115.817	33.4797	620.072	500.808	633.951	441.988	60.4354	676.877	180.956	2026.7	2.9942
Cntrl ErP	11262018_sp61_ErP	Sheet71	7	1	0	0	0		ErP	ErP	0			ErP	216	331	116	116	311	-195	311	-195	232	-390				19.3372	51.8437	0	0	0	0	0	19.3372	0	19.3372	101.979	135.133	33.1545	602	492	638.536	445.887	58.8326	658.925	24.6622	276.217	0.419194
Cntrl ErP	11262018_sp61_ErP	Sheet72	8	1	0	0	0		ErP	ErP	0			ErP	252	320	69	69	300	-231	300	-231	138	-462				11.5023	50.01	0	0	0	0	0	11.5023	0	11.5023	112.357	131.962	19.6044	577.681	476.319	621.607	433.044	61.6614	690.608	15.4603	173.156	0.250729
Cntrl ErP	11262018_sp61_ErP	Sheet73	8	1	0	0	0		ErP	ErP	0			ErP	252	267	16	16	247	-231	247	-231	32	-462				2.6672	41.1749	0	0	0	0	0	2.6672	0	2.6672	112.357	116.682	4.3245	589.023	472.376	589.831	468.894	3.57522	40.0424	4.19048	46.9334	1.17209
Cntrl ErP	11262018_sp61_ErP	Sheet74	7	1	0	0	0		ErP	ErP	0			ErP	216	267	52	52	247	-195	247	-195	104	-390				8.6684	41.1749	0	0	0	0	0	8.6684	0	8.6684	101.979	116.682	14.7033	613.359	495.975	619.831	484.681	13.0167	145.788	21.8978	245.256	1.68228
Cntrl ErP	11262018_sp61_ErP	Sheet75	5	1	0	0	0		ErP	ErP	0			ErP	51	130	80	80	110	-30	110	-30	160	-60				13.336	18.337	0	0	0	0	0	13.336	0	13.336	68.001	81.1703	13.1693	608	490	595.355	503.365	18.3993	206.073	24.4862	274.246	1.33082
Cntrl ErP	11262018_sp61_ErP	Sheet76	6	1	0	0	0		ErP	ErP	0			ErP	131	214	84	84	194	-110	194	-110	168	-220				14.0028	32.3398	0	0	0	0	0	14.0028	0	14.0028	81.337	101.402	20.0649	598	509	710.213	536.797	115.604	1294.77	26.5788	297.683	0.229912
Cntrl ErP	11262018_sp61_ErP	Sheet77	7	1	0	0	0		ErP	ErP	0			ErP	204	264	61	61	244	-183	244	-183	122	-366				10.1687	40.6748	0	0	0	0	0	10.1687	0	10.1687	98.5189	115.817	17.298	580.174	511.461	545.081	497.619	37.724	422.509	27.765	310.968	0.736002
Cntrl ErP	11262018_sp61_ErP	Sheet78	8	1	0	0	0		ErP	ErP	0			ErP	265	333	69	69	313	-244	313	-244	138	-488				11.5023	52.1771	0	0	0	0	0	11.5023	0	11.5023	116.105	135.71	19.6044	535.494	496.906	738.941	531.114	206.303	2310.59	18.3886	205.953	0.0891342
Cntrl ErP	11262018_sp61_ErP	Sheet79	8	1	0	0	0		ErP	ErP	0			ErP	265	350	86	86	330	-244	330	-244	172	-488				14.3362	55.011	0	0	0	0	0	14.3362	0	14.3362	116.105	141.021	24.9153	550.006	499.269	759.956	528.196	211.933	2373.65	20.0494	224.553	0.0946027
Cntrl ErP	11262018_sp61_ErP	Sheet80	7	1	0	0	0		ErP	ErP	0			ErP	204	264	61	61	244	-183	244	-183	122	-366				10.1687	40.6748	0	0	0	0	0	10.1687	0	10.1687	98.5189	115.817	17.298	565	502	521.915	481.963	47.5161	532.18	34.9102	390.994	0.734702
Cntrl ErP	11262018_sp61_ErP	Sheet81	8	1	0	0	0		ErP	ErP	0			ErP	265	311	47	47	291	-244	291	-244	94	-488				7.8349	48.5097	0	0	0	0	0	7.8349	0	7.8349	116.105	129.367	13.2618	513.219	472.606	716.174	530.531	211.06	2363.87	26.6152	298.09	0.126103
Cntrl ErP	11262018_sp61_ErP	Sheet82	8	1	0	0	0		ErP	ErP	0			ErP	230	279	50	50	259	-209	259	-209	100	-418				8.335	43.1753	0	0	0	0	0	8.335	0	8.335	106.015	120.141	14.1267	712.505	553.761	505.794	467.881	223.842	2507.02	16.5296	185.131	0.073845
Cntrl ErP	11262018_sp61_ErP	Sheet83	6	1	0	0	0		ErP	ErP	0			ErP	131	200	70	70	180	-110	180	-110	140	-220				11.669	30.006	0	0	0	0	0	11.669	0	11.669	81.337	97.3657	16.0287	595.355	503.365	600.085	494.5	10.0483	112.541	33.0816	370.514	3.29224
Cntrl ErP	11262018_sp61_ErP	Sheet84	7	1	0	0	0		ErP	ErP	0			ErP	201	260	60	60	240	-180	240	-180	120	-360				10.002	40.008	0	0	0	0	0	10.002	0	10.002	97.654	114.664	17.0097	600.085	494.5	558.05	464.264	51.7794	579.929	39.6961	444.597	0.766639
Cntrl ErP	11262018_sp61_ErP	Sheet85	8	1	0	0	0		ErP	ErP	0			ErP	155	279	125	125	259	-134	259	-134	250	-268				20.8375	43.1753	0	0	0	0	0	20.8375	0	20.8375	85.3378	120.141	34.8036	673.992	543.216	536.169	452.356	165.078	1848.87	13.9838	156.618	0.0847102
Cntrl ErP	11262018_sp61_ErP	Sheet86	8	1	0	0	0		ErP	ErP	0			ErP	222	279	58	58	259	-201	259	-201	116	-402				9.6686	43.1753	0	0	0	0	0	9.6686	0	9.6686	103.708	120.141	16.4331	692.332	534.504	564.856	455.731	149.85	1678.32	19.3234	216.422	0.128951
Cntrl ErP	11262018_sp61_ErP	Sheet87	7	1	0	0	0		ErP	ErP	0			ErP	201	330	130	130	310	-180	310	-180	260	-360				21.671	51.677	0	0	0	0	0	21.671	0	21.671	97.654	134.845	37.1907	585	489	690.261	530.986	113.326	1269.25	43.2989	484.948	0.382074
Cntrl ErP	11262018_sp61_ErP	Sheet88	8	1	0	0	0		ErP	ErP	0			ErP	259	318	60	60	298	-238	298	-238	120	-476				10.002	49.6766	0	0	0	0	0	10.002	0	10.002	114.375	131.385	17.0097	539.544	442.231	704.969	544.584	194.529	2178.72	16.6264	186.216	0.0854702
Cntrl ErP	11262018_sp61_ErP	Sheet89	8	1	0	0	0		ErP	ErP	0			ErP	224	279	56	56	259	-203	259	-203	112	-406				9.3352	43.1753	0	0	0	0	0	9.3352	0	9.3352	104.285	120.141	15.8565	675.826	549.176	550.344	446.619	162.061	1815.08	11.4316	128.034	0.0705392
Cntrl ErP	11262018_sp61_ErP	Sheet90	3	1	0	0	0		ErP	ErP	0			ErP	10	301	292	292	281	11	281	11	584	22				48.6764	46.8427	0	22	0	0	0	0	46.8427	68.8427	42	126.484	84.484	543.419	476.824	666.214	552.172	144.069	1613.58	7.98939	89.4812	0.0554552
Cntrl ErP	11262018_sp61_ErP	Sheet91	4	1	0	0	0		ErP	ErP	0			ErP	16	299	284	284	279	5	279	5	568	10				47.3428	46.5093	0	10	0	0	0	0	46.5093	56.5093	54	125.907	71.9074	549.156	483.004	682.651	567.391	157.93	1768.82	96.9048	1085.33	0.613593
Cntrl ErP	11262018_sp61_ErP	Sheet92	5	1	0	0	0		ErP	ErP	0			ErP	41	115	75	75	95	-20	95	-20	150	-40				12.5025	15.8365	0	0	0	0	0	12.5025	0	12.5025	66.334	78.6698	12.3358	612	604	623.481	595.416	14.3356	160.559	13.5914	152.224	0.948086
Cntrl ErP	11262018_sp61_ErP	Sheet93	6	1	0	0	0		ErP	ErP	0			ErP	116	191	76	76	171	-95	171	-95	152	-190				12.6692	28.5057	0	0	0	0	0	12.6692	0	12.6692	78.8365	94.771	15.9345	623.481	595.416	626.038	613.314	18.0804	202.5	17.1395	191.962	0.94796
Cntrl ErP	11262018_sp61_ErP	Sheet94	7	1	0	0	0		ErP	ErP	0			ErP	192	252	61	61	232	-171	232	-171	122	-342				10.1687	38.6744	0	0	0	0	0	10.1687	0	10.1687	95.0593	112.357	17.298	626.038	613.314	668.668	633.141	47.0149	526.567	53.9451	604.185	1.1474
Cntrl ErP	11262018_sp61_ErP	Sheet95	8	1	0	0	0		ErP	ErP	0			ErP	253	327	75	75	307	-232	307	-232	150	-464				12.5025	51.1769	0	0	0	0	0	12.5025	0	12.5025	112.646	133.98	21.3342	668.668	633.141	673.561	541.622	91.6497	1026.48	12.0827	135.327	0.131836
Cntrl ErP	11262018_sp61_ErP	Sheet96	8	1	0	0	0		ErP	ErP	0			ErP	253	303	51	51	283	-232	283	-232	102	-464				8.5017	47.1761	0	0	0	0	0	8.5017	0	8.5017	112.646	127.061	14.415	678	626	670.642	522.942	103.32	1157.19	7.16603	80.2596	0.0693573
Cntrl ErP	11262018_sp61_ErP	Sheet97	7	1	0	0	0		ErP	ErP	0			ErP	192	234	43	43	214	-171	214	-171	86	-342				7.1681	35.6738	0	0	0	0	0	7.1681	0	7.1681	95.0593	107.168	12.1086	618	605	627.743	618.428	16.5902	185.81	16.4787	184.562	0.99328
Cntrl ErP	11262018_sp61_ErP	Sheet98	6	1	0	0	0		ErP	ErP	0			ErP	116	186	71	71	166	-95	166	-95	142	-190				11.8357	27.6722	0	0	0	0	0	11.8357	0	11.8357	78.8365	93.3295	14.493	634	587	636.266	594.563	7.89536	88.4281	18.42	206.305	2.33302
Cntrl ErP	11262018_sp61_ErP	Sheet99	7	1	0	0	0		ErP	ErP	0			ErP	187	252	66	66	232	-166	232	-166	132	-332				11.0022	38.6744	0	0	0	0	0	11.0022	0	11.0022	93.6178	112.357	18.7395	628	590	694.826	513.821	101.336	1134.96	12.6162	141.301	0.124499
Cntrl ErP	11262018_sp61_ErP	Sheet100	7	1	0	0	0		ErP	ErP	0			ErP	187	314	128	128	294	-166	294	-166	256	-332				21.3376	49.0098	0	0	0	0	0	21.3376	0	21.3376	93.6178	130.232	36.6141	636.266	594.563	689.984	507.121	102.624	1149.39	12.5525	140.588	0.122315
Cntrl ErP	11262018_sp61_ErP	Sheet101	5	1	0	0	0		ErP	ErP	0			ErP	41	114	74	74	94	-20	94	-20	148	-40				12.3358	15.6698	0	0	0	0	0	12.3358	0	12.3358	66.334	78.5031	12.1691	596.608	597.473	600.469	597.12	3.87661	43.418	10.1025	113.148	2.60602
Cntrl ErP	11262018_sp61_ErP	Sheet102	6	1	0	0	0		ErP	ErP	0			ErP	115	207	93	93	187	-94	187	-94	186	-188				15.5031	31.1729	0	0	0	0	0	15.5031	0	15.5031	78.6698	99.3838	20.714	595.355	597.972	693.707	503.327	136.495	1528.75	19.2832	215.972	0.141274
Cntrl ErP	11262018_sp61_ErP	Sheet103	7	1	0	0	0		ErP	ErP	0			ErP	182	240	59	59	220	-161	220	-161	118	-322				9.8353	36.674	0	0	0	0	0	9.8353	0	9.8353	92.1763	108.898	16.7214	592.798	592.006	581.306	625.556	35.4634	397.191	33.8524	379.147	0.954572
Cntrl ErP	11262018_sp61_ErP	Sheet104	8	1	0	0	0		ErP	ErP	0			ErP	241	318	78	78	298	-220	298	-220	156	-440				13.0026	49.6766	0	0	0	0	0	13.0026	0	13.0026	109.186	131.385	22.1991	581.306	625.556	692.759	476.596	186.04	2083.64	18.0501	202.161	0.0970229
Cntrl ErP	11262018_sp61_ErP	Sheet105	8	1	0	0	0		ErP	ErP	0			ErP	241	311	71	71	291	-220	291	-220	142	-440				11.8357	48.5097	0	0	0	0	0	11.8357	0	11.8357	109.186	129.367	20.181	562.331	620.381	675.276	488.806	173.403	1942.11	7.04624	78.9179	0.0406351
Cntrl ErP	11262018_sp61_ErP	Sheet106	7	1	0	0	0		ErP	ErP	0			ErP	182	245	64	64	225	-161	225	-161	128	-322				10.6688	37.5075	0	0	0	0	0	10.6688	0	10.6688	92.1763	110.339	18.1629	600	589	591.369	599.106	13.2904	148.852	24.647	276.047	1.8545
Cntrl ErP	11262018_sp61_ErP	Sheet107	6	1	0	0	0		ErP	ErP	0			ErP	115	180	66	66	160	-94	160	-94	132	-188				11.0022	26.672	0	0	0	0	0	11.0022	0	11.0022	78.6698	91.5997	12.9299	607	589	613.253	600.529	13.1161	146.901	13.7915	154.464	1.05149
Cntrl ErP	11262018_sp61_ErP	Sheet108	7	1	0	0	0		ErP	ErP	0			ErP	181	230	50	50	210	-160	210	-160	100	-320				8.335	35.007	0	0	0	0	0	8.335	0	8.335	91.888	106.015	14.1267	613.253	600.529	600.469	617.576	21.3079	238.649	36.7768	411.9	1.72597
Cntrl ErP	11262018_sp61_ErP	Sheet109	7	1	0	0	0		ErP	ErP	0			ErP	181	227	47	47	207	-160	207	-160	94	-320				7.8349	34.5069	0	0	0	0	0	7.8349	0	7.8349	91.888	105.15	13.2618	616	589	605.583	597.972	13.7488	153.986	12.8936	144.408	0.937797
Cntrl ErP	11262018_sp61_ErP	Sheet110	4	1	0	0	0		ErP	ErP	0			ErP	16	41	26	26	21	5	21	5	52	10				4.3342	3.5007	0	10	0	0	0	0	3.5007	13.5007	54	66.334	12.334	559	483	623.851	590.986	125.963	1410.79	121.78	1363.93	0.966785
Cntrl ErP	11262018_sp61_ErP	Sheet111	5	1	0	0	0		ErP	ErP	0			ErP	42	118	77	77	98	-21	98	-21	154	-42				12.8359	16.3366	0	0	0	0	0	12.8359	0	12.8359	66.5007	79.1699	12.6692	619	575	610.696	568.994	10.2482	114.779	45.3263	507.655	4.42288
Cntrl ErP	11262018_sp61_ErP	Sheet112	6	1	0	0	0		ErP	ErP	0			ErP	119	178	60	60	158	-98	158	-98	120	-196				10.002	26.3386	0	0	0	0	0	10.002	0	10.002	79.3366	91.0231	11.6865	610.696	568.994	610.696	558.766	10.2278	114.551	238.176	2667.58	23.2872
Cntrl ErP	11262018_sp61_ErP	Sheet113	7	1	0	0	0		ErP	ErP	0			ErP	179	244	66	66	224	-158	224	-158	132	-316				11.0022	37.3408	0	0	0	0	0	11.0022	0	11.0022	91.3114	110.051	18.7395	600	557	550.256	534.994	54.3941	609.214	43.3893	485.96	0.797685
Cntrl ErP	11262018_sp61_ErP	Sheet114	8	1	0	0	0		ErP	ErP	0			ErP	207	256	50	50	236	-186	236	-186	100	-372				8.335	39.3412	0	0	0	0	0	8.335	0	8.335	99.3838	113.511	14.1267	604.301	621.16	542.494	534.706	106.275	1190.28	7.46836	83.6456	0.0702741
Cntrl ErP	11262018_sp61_ErP	Sheet115	8	1	0	0	0		ErP	ErP	0			ErP	245	318	74	74	298	-224	298	-224	148	-448				12.3358	49.6766	0	0	0	0	0	12.3358	0	12.3358	110.339	131.385	21.0459	554.569	534.994	603.179	621.779	99.4723	1114.09	6.3239	70.8277	0.0635745
Cntrl ErP	11262018_sp61_ErP	Sheet116	7	1	0	0	0		ErP	ErP	0			ErP	179	232	54	54	212	-158	212	-158	108	-316				9.0018	35.3404	0	0	0	0	0	9.0018	0	9.0018	91.3114	106.591	15.2799	610.696	558.766	588.396	548.259	24.6518	276.101	26.0406	291.655	1.05634
Cntrl ErP	11262018_sp61_ErP	Sheet117	6	1	0	0	0		ErP	ErP	0			ErP	119	178	60	60	158	-98	158	-98	120	-196				10.002	26.3386	0	0	0	0	0	10.002	0	10.002	79.3366	91.0231	11.6865	618	572	612.401	578.369	8.48027	94.979	16.0604	179.876	1.89385
Cntrl ErP	11262018_sp61_ErP	Sheet118	7	1	0	0	0		ErP	ErP	0			ErP	179	319	141	141	299	-158	299	-158	282	-316				23.5047	49.8433	0	0	0	0	0	23.5047	0	23.5047	91.3114	131.673	40.362	600	578	589.617	600.422	24.7095	276.747	29.9172	335.072	1.21076
Cntrl ErP	11262018_sp61_ErP	Sheet119	7	1	0	0	0		ErP	ErP	0			ErP	179	227	49	49	207	-158	207	-158	98	-316				8.1683	34.5069	0	0	0	0	0	8.1683	0	8.1683	91.3114	105.15	13.8384	609.844	578.369	600.469	575.812	9.7179	108.841	23.415	262.248	2.40947
Cntrl ErP	11262018_sp61_ErP	Sheet120	5	1	0	0	0		ErP	ErP	0			ErP	42	110	69	69	90	-21	90	-21	138	-42				11.5023	15.003	0	0	0	0	0	11.5023	0	11.5023	66.5007	77.8363	11.3356	623.851	590.986	643.937	583.483	21.4412	240.141	41.8364	468.568	1.95122
Cntrl ErP	11262018_sp61_ErP	Sheet121	6	1	0	0	0		ErP	ErP	0			ErP	111	174	64	64	154	-90	154	-90	128	-180				10.6688	25.6718	0	0	0	0	0	10.6688	0	10.6688	78.003	89.8699	11.8669	643.937	583.483	650.755	586.04	7.2822	81.5606	10.5712	118.397	1.45165
Cntrl ErP	11262018_sp61_ErP	Sheet122	7	1	0	0	0		ErP	ErP	0			ErP	175	309	135	135	289	-154	289	-154	270	-308				22.5045	48.1763	0	0	0	0	0	22.5045	0	22.5045	90.1582	128.79	38.6322	644	576	564.086	591.026	81.3147	910.724	31.196	349.395	0.383645
Cntrl ErP	11262018_sp61_ErP	Sheet123	7	1	0	0	0		ErP	ErP	0			ErP	175	223	49	49	203	-154	203	-154	98	-308				8.1683	33.8401	0	0	0	0	0	8.1683	0	8.1683	90.1582	103.997	13.8384	650.755	586.04	651.608	589.449	3.51419	39.3589	12.584	140.941	3.58092
Cntrl ErP	11262018_sp61_ErP	Sheet124	6	1	0	0	0		ErP	ErP	0			ErP	111	171	61	61	151	-90	151	-90	122	-180				10.1687	25.1717	0	0	0	0	0	10.1687	0	10.1687	78.003	89.005	11.002	636	572	633.709	572.403	2.3262	26.0534	5.47811	61.3548	2.35496
Cntrl ErP	11262018_sp61_ErP	Sheet125	7	1	0	0	0		ErP	ErP	0			ErP	172	310	139	139	290	-151	290	-151	278	-302				23.1713	48.343	0	0	0	0	0	23.1713	0	23.1713	89.2933	129.079	39.7854	629	561	581.808	619.694	75.3134	843.51	26.5614	297.488	0.352679
Cntrl ErP	11262018_sp61_ErP	Sheet126	7	1	0	0	0		ErP	ErP	0			ErP	172	217	46	46	197	-151	197	-151	92	-302				7.6682	32.8399	0	0	0	0	0	7.6682	0	7.6682	89.2933	102.267	12.9735	633.709	572.403	620.924	580.926	15.3654	172.092	30.9329	346.448	2.01316
Cntrl ErP	11262018_sp61_ErP	Sheet127	2	1	0	0	0		ErP	ErP	0			ErP	4	349	346	346	329	17	329	17	692	34				57.6782	54.8443	0	34	0	0	0	0	54.8443	88.8443	30	140.704	110.704	612	460	573.939	609.321	154.095	1725.87	58.7609	658.122	0.381328
Cntrl ErP	11262018_sp61_ErP	Sheet128	3	1	0	0	0		ErP	ErP	0			ErP	10	190	181	181	170	11	170	11	362	22				30.1727	28.339	0	22	0	0	0	0	28.339	50.339	42	94.4827	52.4827	581	456	527.054	606.931	160.282	1795.16	185.38	2076.26	1.15659
Cntrl ErP	11262018_sp61_ErP	Sheet129	4	1	0	0	0		ErP	ErP	0			ErP	17	250	234	234	230	4	230	4	468	8				39.0078	38.341	0	8	0	0	0	0	38.341	46.341	56	111.781	55.7807	594	420	530.025	612.907	203.239	2276.27	100.191	1122.14	0.492971
Cntrl ErP	11262018_sp61_ErP	Sheet130	5	1	0	0	0		ErP	ErP	0			ErP	60	142	83	83	122	-39	122	-39	166	-78				13.8361	20.3374	0	0	0	0	0	13.8361	0	13.8361	69.5013	83.1707	13.6694	666.662	520.932	678.882	517.855	12.6012	141.134	35.2385	394.671	2.79643
Cntrl ErP	11262018_sp61_ErP	Sheet131	6	1	0	0	0		ErP	ErP	0			ErP	143	209	67	67	189	-122	189	-122	134	-244				11.1689	31.5063	0	0	0	0	0	11.1689	0	11.1689	83.3374	99.9604	16.623	672	509	666.097	499.104	11.5231	129.058	10.4742	117.311	0.908979
Cntrl ErP	11262018_sp61_ErP	Sheet132	7	1	0	0	0		ErP	ErP	0			ErP	210	299	90	90	279	-189	279	-189	180	-378				15.003	46.5093	0	0	0	0	0	15.003	0	15.003	100.249	125.907	25.6587	666.097	499.104	672.731	470.019	29.8321	334.119	40.5155	453.774	1.35812
Cntrl ErP	11262018_sp61_ErP	Sheet133	7	1	0	0	0		ErP	ErP	0			ErP	210	289	80	80	269	-189	269	-189	160	-378				13.336	44.8423	0	0	0	0	0	13.336	0	13.336	100.249	123.024	22.7757	660.081	490.719	646.281	489.569	13.8478	155.096	23.3501	261.521	1.68619
Cntrl ErP	11262018_sp61_ErP	Sheet134	6	1	0	0	0		ErP	ErP	0			ErP	143	218	76	76	198	-122	198	-122	152	-244				12.6692	33.0066	0	0	0	0	0	12.6692	0	12.6692	83.3374	102.555	19.2177	678.882	517.855	683.996	516.15	5.39052	60.3739	14.278	159.914	2.64873
Cntrl ErP	11262018_sp61_ErP	Sheet135	7	1	0	0	0		ErP	ErP	0			ErP	219	349	131	131	329	-198	329	-198	262	-396				21.8377	54.8443	0	0	0	0	0	21.8377	0	21.8377	102.843	140.704	37.8605	683.996	516.15	531.14	592.795	170.995	1915.14	15.8564	177.591	0.0927302
Cntrl ErP	11262018_sp61_ErP	Sheet136	7	1	0	0	0		ErP	ErP	0			ErP	219	256	38	38	236	-198	236	-198	76	-396				6.3346	39.3412	0	0	0	0	0	6.3346	0	6.3346	102.843	113.511	10.6671	676.734	521.516	523.428	636.896	191.873	2148.98	53.1835	595.656	0.277181
Cntrl ErP	11262018_sp61_ErP	Sheet137	5	1	0	0	0		ErP	ErP	0			ErP	60	144	85	85	124	-39	124	-39	170	-78				14.1695	20.6708	0	0	0	0	0	14.1695	0	14.1695	69.5013	83.5041	14.0028	667	539	659.278	569.846	31.7978	356.135	47.2049	528.695	1.48453
Cntrl ErP	11262018_sp61_ErP	Sheet138	6	1	0	0	0		ErP	ErP	0			ErP	145	214	70	70	194	-124	194	-124	140	-248				11.669	32.3398	0	0	0	0	0	11.669	0	11.669	83.6708	101.402	17.7311	649	560	641.38	561.323	7.73415	86.6225	20.6143	230.88	2.66536
Cntrl ErP	11262018_sp61_ErP	Sheet139	7	1	0	0	0		ErP	ErP	0			ErP	215	241	27	27	221	-194	221	-194	54	-388				4.5009	36.8407	0	0	0	0	0	4.5009	0	4.5009	101.69	109.186	7.4958	641.38	561.323	636.794	557.994	5.66703	63.4707	12.4614	139.567	2.19892
Cntrl ErP	11262018_sp61_ErP	Sheet140	7	1	0	0	0		ErP	ErP	0			ErP	215	314	100	100	294	-194	294	-194	200	-388				16.67	49.0098	0	0	0	0	0	16.67	0	16.67	101.69	130.232	28.5417	629.319	557.994	517.581	622.033	128.789	1442.43	6.567	73.5504	0.0509906
Cntrl ErP	11262018_sp61_ErP	Sheet141	6	1	0	0	0		ErP	ErP	0			ErP	145	212	68	68	192	-124	192	-124	136	-248				11.3356	32.0064	0	0	0	0	0	11.3356	0	11.3356	83.6708	100.825	17.1545	659.278	571.551	664.392	574.108	5.71751	64.0362	10.1107	113.239	1.76837
Cntrl ErP	11262018_sp61_ErP	Sheet142	7	1	0	0	0		ErP	ErP	0			ErP	213	349	137	137	329	-192	329	-192	274	-384				22.8379	54.8443	0	0	0	0	0	22.8379	0	22.8379	101.114	140.704	39.5903	664.392	574.108	530.293	611.863	139.313	1560.31	9.1747	102.757	0.0658567
Cntrl ErP	11262018_sp61_ErP	Sheet143	7	1	0	0	0		ErP	ErP	0			ErP	72	225	154	154	205	-51	205	-51	308	-102				25.6718	34.1735	0	0	0	0	0	25.6718	0	25.6718	71.5017	104.573	33.0715	644.312	539.192	674.62	569.846	43.1068	482.796	136.909	1533.38	3.17605
Cntrl ErP	11262018_sp61_ErP	Sheet144	4	1	0	0	0		ErP	ErP	0			ErP	17	283	267	267	263	4	263	4	534	8				44.5089	43.8421	0	8	0	0	0	0	43.8421	51.8421	56	121.295	65.2946	601.164	431.772	692.999	558.868	156.803	1756.19	138.022	1545.85	0.880227
Cntrl ErP	11262018_sp61_ErP	Sheet145	5	1	0	0	0		ErP	ErP	0			ErP	56	140	85	85	120	-35	120	-35	170	-70				14.1695	20.004	0	0	0	0	0	14.1695	0	14.1695	68.8345	82.8373	14.0028	646	537	666.949	534.901	21.0542	235.807	46.8355	524.557	2.22452
Cntrl ErP	11262018_sp61_ErP	Sheet146	6	1	0	0	0		ErP	ErP	0			ErP	141	207	67	67	187	-120	187	-120	134	-240				11.1689	31.1729	0	0	0	0	0	11.1689	0	11.1689	83.004	99.3838	16.3798	666.949	534.901	684.848	540.867	18.8668	211.309	16.552	185.382	0.877305
Cntrl ErP	11262018_sp61_ErP	Sheet147	7	1	0	0	0		ErP	ErP	0			ErP	208	272	65	65	252	-187	252	-187	130	-374				10.8355	42.0084	0	0	0	0	0	10.8355	0	10.8355	99.6721	118.123	18.4512	699	535	717.581	555.406	27.5985	309.103	35.3197	395.58	1.27977
Cntrl ErP	11262018_sp61_ErP	Sheet148	7	1	0	0	0		ErP	ErP	0			ErP	208	236	29	29	216	-187	216	-187	58	-374				4.8343	36.0072	0	0	0	0	0	4.8343	0	4.8343	99.6721	107.745	8.0724	684.848	540.867	688.256	532.406	9.1217	102.163	10.4505	117.046	1.14568
Cntrl ErP	11262018_sp61_ErP	Sheet149	6	1	0	0	0		ErP	ErP	0			ErP	141	213	73	73	193	-120	193	-120	146	-240				12.1691	32.1731	0	0	0	0	0	12.1691	0	12.1691	83.004	101.114	18.1096	657	527	666.949	532.344	11.2937	126.49	17.8941	200.414	1.58442
Cntrl ErP	11262018_sp61_ErP	Sheet150	7	1	0	0	0		ErP	ErP	0			ErP	214	243	30	30	223	-193	223	-193	60	-386				5.001	37.1741	0	0	0	0	0	5.001	0	5.001	101.402	109.763	8.3607	666.949	532.344	661.519	514.869	18.2997	204.957	17.5254	196.285	0.957689
Cntrl ErP	11262018_sp61_ErP	Sheet151	7	1	0	0	0		ErP	ErP	0			ErP	214	239	26	26	219	-193	219	-193	52	-386				4.3342	36.5073	0	0	0	0	0	4.3342	0	4.3342	101.402	108.609	7.2075	673.594	537.006	669.281	535.856	4.4632	49.9878	12.4231	139.139	2.78346
Cntrl ErP	11262018_sp61_ErP	Sheet152	5	1	0	0	0		ErP	ErP	0			ErP	56	146	91	91	126	-35	126	-35	182	-70				15.1697	21.0042	0	0	0	0	0	15.1697	0	15.1697	68.8345	83.8375	15.003	654.165	549.39	594.502	542.572	60.0505	672.566	136.632	1530.27	2.27528
Cntrl ErP	11262018_sp61_ErP	Sheet153	6	1	0	0	0		ErP	ErP	0			ErP	147	222	76	76	202	-126	202	-126	152	-252				12.6692	33.6734	0	0	0	0	0	12.6692	0	12.6692	84.0042	103.708	19.7041	598	535	577.961	531.373	20.3643	228.08	37.8756	424.206	1.8599
Cntrl ErP	11262018_sp61_ErP	Sheet154	7	1	0	0	0		ErP	ErP	0			ErP	223	266	44	44	246	-202	246	-202	88	-404				7.3348	41.0082	0	0	0	0	0	7.3348	0	7.3348	103.997	116.394	12.3969	569.806	526.656	537.319	514.581	34.659	388.18	27.9662	313.222	0.806897
Cntrl ErP	11262018_sp61_ErP	Sheet155	7	1	0	0	0		ErP	ErP	0			ErP	223	266	44	44	246	-202	246	-202	88	-404				7.3348	41.0082	0	0	0	0	0	7.3348	0	7.3348	103.997	116.394	12.3969	577.961	531.373	567.219	517.456	17.5804	196.9	29.863	334.465	1.69866
Cntrl ErP	11262018_sp61_ErP	Sheet156	6	1	0	0	0		ErP	ErP	0			ErP	147	218	72	72	198	-126	198	-126	144	-252				12.0024	33.0066	0	0	0	0	0	12.0024	0	12.0024	84.0042	102.555	18.5509	594.502	542.572	557	535.753	38.1168	426.908	50.8161	569.141	1.33317
Cntrl ErP	11262018_sp61_ErP	Sheet157	7	1	0	0	0		ErP	ErP	0			ErP	219	265	47	47	245	-198	245	-198	94	-396				7.8349	40.8415	0	0	0	0	0	7.8349	0	7.8349	102.843	116.105	13.2618	556.294	528.381	521.794	527.231	34.5192	386.615	32.2729	361.456	0.934926
Cntrl ErP	11262018_sp61_ErP	Sheet158	7	1	0	0	0		ErP	ErP	0			ErP	219	264	46	46	244	-198	244	-198	92	-396				7.6682	40.6748	0	0	0	0	0	7.6682	0	7.6682	102.843	115.817	12.9735	553.591	537.458	540.769	544.769	14.7602	165.314	23.5999	264.319	1.59889
Cntrl ErP	11262018_sp61_ErP	Sheet159	3	1	0	0	0		ErP	ErP	0			ErP	10	15	6	6	-5	11	-5	11	12	22				1.0002	-0.8335	12	0	0	0	0	0	0	12	42	52	10	579.743	478.122	573.219	472.913	8.34801	93.4977	20.1525	225.708	2.41405
Cntrl ErP	11262018_sp61_ErP	Sheet160	4	1	0	0	0		ErP	ErP	0			ErP	16	38	23	23	18	5	18	5	46	10				3.8341	3.0006	0	10	0	0	0	0	3.0006	13.0006	54	65.8339	11.8339	580	460	645.905	583.203	139.723	1564.89	145.148	1625.65	1.03883
Cntrl ErP	11262018_sp61_ErP	Sheet161	5	1	0	0	0		ErP	ErP	0			ErP	39	122	84	84	102	-18	102	-18	168	-36				14.0028	17.0034	0	0	0	0	0	14.0028	0	14.0028	66.0006	79.8367	13.8361	645.905	583.203	587.684	572.403	59.2147	663.205	113.375	1269.8	1.91464
Cntrl ErP	11262018_sp61_ErP	Sheet162	6	1	0	0	0		ErP	ErP	0			ErP	123	189	67	67	169	-102	169	-102	134	-204				11.1689	28.1723	0	0	0	0	0	11.1689	0	11.1689	80.0034	94.1944	14.191	587.684	572.403	566.376	568.994	21.5789	241.684	26.7644	299.762	1.2403
Cntrl ErP	11262018_sp61_ErP	Sheet163	7	1	0	0	0		ErP	ErP	0			ErP	190	241	52	52	221	-169	221	-169	104	-338				8.6684	36.8407	0	0	0	0	0	8.6684	0	8.6684	94.4827	109.186	14.7033	566	570	534.444	564.319	32.0636	359.112	29.1552	326.538	0.909293
Cntrl ErP	11262018_sp61_ErP	Sheet164	8	1	0	0	0		ErP	ErP	0			ErP	242	288	47	47	268	-221	268	-221	94	-442				7.8349	44.6756	0	0	0	0	0	7.8349	0	7.8349	109.474	122.736	13.2618	517.481	560.006	512.019	561.444	5.64848	63.263	10.2912	115.261	1.82194
Cntrl ErP	11262018_sp61_ErP	Sheet165	8	1	0	0	0		ErP	ErP	0			ErP	242	278	37	37	258	-221	258	-221	74	-442				6.1679	43.0086	0	0	0	0	0	6.1679	0	6.1679	109.474	119.853	10.3788	533.869	564.894	533.006	563.456	1.6764	18.7757	6.76912	75.8141	4.03789
Cntrl ErP	11262018_sp61_ErP	Sheet166	7	1	0	0	0		ErP	ErP	0			ErP	190	234	45	45	214	-169	214	-169	90	-338				7.5015	35.6738	0	0	0	0	0	7.5015	0	7.5015	94.4827	107.168	12.6852	575	582	553.591	581.778	21.4099	239.791	20.8388	233.395	0.973326
Cntrl ErP	11262018_sp61_ErP	Sheet167	6	1	0	0	0		ErP	ErP	0			ErP	123	190	68	68	170	-102	170	-102	136	-204				11.3356	28.339	0	0	0	0	0	11.3356	0	11.3356	80.0034	94.4827	14.4793	590	564	586.832	567.289	4.56696	51.1499	19.2174	215.235	4.20792
Cntrl ErP	11262018_sp61_ErP	Sheet168	7	1	0	0	0		ErP	ErP	0			ErP	191	237	47	47	217	-170	217	-170	94	-340				7.8349	36.1739	0	0	0	0	0	7.8349	0	7.8349	94.771	108.033	13.2618	586.832	567.289	574.047	581.778	19.3234	216.422	18.9307	212.024	0.979681
Cntrl ErP	11262018_sp61_ErP	Sheet169	7	1	0	0	0		ErP	ErP	0			ErP	191	234	44	44	214	-170	214	-170	88	-340				7.3348	35.6738	0	0	0	0	0	7.3348	0	7.3348	94.771	107.168	12.3969	577	560	564.671	566.437	13.9078	155.768	15.9148	178.246	1.1443
Cntrl ErP	11262018_sp61_ErP	Sheet170	5	1	0	0	0		ErP	ErP	0			ErP	39	123	85	85	103	-18	103	-18	170	-36				14.1695	17.1701	0	0	0	0	0	14.1695	0	14.1695	66.0006	80.0034	14.0028	659	577	654.165	551.095	26.3524	295.146	72.0842	807.343	2.7354
Cntrl ErP	11262018_sp61_ErP	Sheet171	6	1	0	0	0		ErP	ErP	0			ErP	124	192	69	69	172	-103	172	-103	138	-206				11.5023	28.6724	0	0	0	0	0	11.5023	0	11.5023	80.1701	95.0593	14.8892	664	549	672.063	554.504	9.76286	109.344	25.4661	285.221	2.60847
Cntrl ErP	11262018_sp61_ErP	Sheet172	7	1	0	0	0		ErP	ErP	0			ErP	193	250	58	58	230	-172	230	-172	116	-344				9.6686	38.341	0	0	0	0	0	9.6686	0	9.6686	95.3476	111.781	16.4331	672.063	554.504	694.294	555.981	22.2795	249.531	28.0854	314.557	1.26059
Cntrl ErP	11262018_sp61_ErP	Sheet173	8	1	0	0	0		ErP	ErP	0			ErP	251	254	4	4	234	-230	234	-230	8	-460				0.6668	39.0078	0	0	0	0	0	0.6668	0	0.6668	112.069	112.934	0.8649	690.844	551.381	692.856	551.381	2.0125	22.54	3.94488	44.1826	1.96019
Cntrl ErP	11262018_sp61_ErP	Sheet174	8	1	0	0	0		ErP	ErP	0			ErP	251	253	3	3	233	-230	233	-230	6	-460				0.5001	38.8411	0	0	0	0	0	0.5001	0	0.5001	112.069	112.646	0.5766	699.469	560.294	698.894	563.169	2.93194	32.8377	2.38194	26.6777	0.812411
Cntrl ErP	11262018_sp61_ErP	Sheet175	7	1	0	0	0		ErP	ErP	0			ErP	193	244	52	52	224	-172	224	-172	104	-344				8.6684	37.3408	0	0	0	0	0	8.6684	0	8.6684	95.3476	110.051	14.7033	661.806	551.381	673.019	553.106	11.3444	127.057	20.6619	231.413	1.82133
Cntrl ErP	11262018_sp61_ErP	Sheet176	6	1	0	0	0		ErP	ErP	0			ErP	124	197	74	74	177	-103	177	-103	148	-206				12.3358	29.5059	0	0	0	0	0	12.3358	0	12.3358	80.1701	96.5008	16.3307	654.165	551.095	650.755	548.538	4.26158	47.7297	41.0761	460.052	9.63869
Cntrl ErP	11262018_sp61_ErP	Sheet177	7	1	0	0	0		ErP	ErP	0			ErP	198	231	34	34	211	-177	211	-177	68	-354				5.6678	35.1737	0	0	0	0	0	5.6678	0	5.6678	96.7891	106.303	9.5139	636	546	636.266	544.277	1.74385	19.5311	4.4104	49.3964	2.52911
Cntrl ErP	11262018_sp61_ErP	Sheet178	7	1	0	0	0		ErP	ErP	0			ErP	198	223	26	26	203	-177	203	-177	52	-354				4.3342	33.8401	0	0	0	0	0	4.3342	0	4.3342	96.7891	103.997	7.2075	646.494	545.981	659.278	543.424	13.0379	146.025	8.64674	96.8435	0.663198
Cntrl ErP	11262018_sp61_ErP	Sheet179	4	1	0	0	0		ErP	ErP	0			ErP	16	38	23	23	18	5	18	5	46	10				3.8341	3.0006	0	10	0	0	0	0	3.0006	13.0006	54	65.8339	11.8339	575.548	479.123	639.419	537.797	86.7303	971.379	139.59	1563.4	1.60947
Cntrl ErP	11262018_sp61_ErP	Sheet180	5	1	0	0	0		ErP	ErP	0			ErP	39	106	68	68	86	-18	86	-18	136	-36				11.3356	14.3362	0	0	0	0	0	11.3356	0	11.3356	66.0006	77.1695	11.1689	639.419	537.797	636.266	535.753	3.75752	42.0842	26.8297	300.493	7.14026
Cntrl ErP	11262018_sp61_ErP	Sheet181	6	1	0	0	0		ErP	ErP	0			ErP	107	169	63	63	149	-86	149	-86	126	-172				10.5021	24.8383	0	0	0	0	0	10.5021	0	10.5021	77.3362	87.6716	10.3354	636.266	535.753	637.971	545.981	10.3689	116.131	21.3222	238.808	2.05636
Cntrl ErP	11262018_sp61_ErP	Sheet182	7	1	0	0	0		ErP	ErP	0			ErP	170	235	66	66	215	-149	215	-149	132	-298				11.0022	35.8405	0	0	0	0	0	11.0022	0	11.0022	87.8383	107.456	19.6179	623	541	596.256	496.469	51.9448	581.782	47.0663	527.142	0.906083
Cntrl ErP	11262018_sp61_ErP	Sheet183	8	1	0	0	0		ErP	ErP	0			ErP	236	282	47	47	262	-215	262	-215	94	-430				7.8349	43.6754	0	0	0	0	0	7.8349	0	7.8349	107.745	121.006	13.2618	583.319	491.581	542.206	483.819	41.8389	468.596	37.5799	420.894	0.898204
Cntrl ErP	11262018_sp61_ErP	Sheet184	8	1	0	0	0		ErP	ErP	0			ErP	236	271	36	36	251	-215	251	-215	72	-430				6.0012	41.8417	0	0	0	0	0	6.0012	0	6.0012	107.745	117.835	10.0905	596.831	496.469	598.269	474.906	21.6104	242.036	20.1561	225.748	0.932705
Cntrl ErP	11262018_sp61_ErP	Sheet185	7	1	0	0	0		ErP	ErP	0			ErP	170	233	64	64	213	-149	213	-149	128	-298				10.6688	35.5071	0	0	0	0	0	10.6688	0	10.6688	87.8383	106.88	19.0413	637.971	545.981	619.531	541.119	19.0696	213.58	31.8513	356.735	1.67026
Cntrl ErP	11262018_sp61_ErP	Sheet186	8	1	0	0	0		ErP	ErP	0			ErP	234	240	7	7	220	-213	220	-213	14	-426				1.1669	36.674	0	0	0	0	0	1.1669	0	1.1669	107.168	108.898	1.7298	611.094	542.131	610.081	541.119	1.43189	16.0372	3.03295	33.9691	2.11815
Cntrl ErP	11262018_sp61_ErP	Sheet187	8	1	0	0	0		ErP	ErP	0			ErP	234	240	7	7	220	-213	220	-213	14	-426				1.1669	36.674	0	0	0	0	0	1.1669	0	1.1669	107.168	108.898	1.7298	622.231	540.444	624.594	542.131	2.90328	32.5168	3.28222	36.7609	1.13052
Cntrl ErP	11262018_sp61_ErP	Sheet188	6	1	0	0	0		ErP	ErP	0			ErP	107	169	63	63	149	-86	149	-86	126	-172				10.5021	24.8383	0	0	0	0	0	10.5021	0	10.5021	77.3362	87.6716	10.3354	644	531	620.072	531.492	23.9331	268.051	20.5063	229.671	0.856818
Cntrl ErP	11262018_sp61_ErP	Sheet189	7	1	0	0	0		ErP	ErP	0			ErP	170	235	66	66	215	-149	215	-149	132	-298				11.0022	35.8405	0	0	0	0	0	11.0022	0	11.0022	87.8383	107.456	19.6179	620.072	531.492	619.544	509.694	21.8044	244.21	25.6826	287.645	1.17786
Cntrl ErP	11262018_sp61_ErP	Sheet190	8	1	0	0	0		ErP	ErP	0			ErP	236	252	17	17	232	-215	232	-215	34	-430				2.8339	38.6744	0	0	0	0	0	2.8339	0	2.8339	107.745	112.357	4.6128	612.069	506.819	608.906	501.069	6.56231	73.4979	11.0207	123.432	1.6794
Cntrl ErP	11262018_sp61_ErP	Sheet191	8	1	0	0	0		ErP	ErP	0			ErP	236	250	15	15	230	-215	230	-215	30	-430				2.5005	38.341	0	0	0	0	0	2.5005	0	2.5005	107.745	111.781	4.0362	622.994	511.994	618.394	509.694	5.14296	57.6011	7.74746	86.7715	1.50642
Cntrl ErP	11262018_sp61_ErP	Sheet192	7	1	0	0	0		ErP	ErP	0			ErP	170	231	62	62	211	-149	211	-149	124	-298				10.3354	35.1737	0	0	0	0	0	10.3354	0	10.3354	87.8383	106.303	18.4647	608	531	599.994	531.256	8.01035	89.7159	21.2327	237.806	2.65066
Cntrl ErP	11262018_sp61_ErP	Sheet193	8	1	0	0	0		ErP	ErP	0			ErP	232	240	9	9	220	-211	220	-211	18	-422				1.5003	36.674	0	0	0	0	0	1.5003	0	1.5003	106.591	108.898	2.3064	602.294	536.719	597.406	534.994	5.18298	58.0494	3.98174	44.5955	0.768234
Cntrl ErP	11262018_sp61_ErP	Sheet194	8	1	0	0	0		ErP	ErP	0			ErP	232	240	9	9	220	-211	220	-211	18	-422				1.5003	36.674	0	0	0	0	0	1.5003	0	1.5003	106.591	108.898	2.3064	589.644	530.969	584.756	527.519	5.98249	67.0039	4.3757	49.0078	0.731418
Cntrl ErP	11262018_sp61_ErP	Sheet195	5	1	0	0	0		ErP	ErP	0			ErP	39	114	76	76	94	-18	94	-18	152	-36				12.6692	15.6698	0	0	0	0	0	12.6692	0	12.6692	66.0006	78.5031	12.5025	641	526	651.608	518.707	12.8728	144.175	29.3148	328.326	2.27727
Cntrl ErP	11262018_sp61_ErP	Sheet196	6	1	0	0	0		ErP	ErP	0			ErP	115	177	63	63	157	-94	157	-94	126	-188				10.5021	26.1719	0	0	0	0	0	10.5021	0	10.5021	78.6698	90.7348	12.065	652	530	645.641	528.935	6.44719	72.2085	9.91299	111.025	1.53757
Cntrl ErP	11262018_sp61_ErP	Sheet197	7	1	0	0	0		ErP	ErP	0			ErP	178	229	52	52	209	-157	209	-157	104	-314				8.6684	34.8403	0	0	0	0	0	8.6684	0	8.6684	91.0231	105.726	14.7033	636	531	625.581	527.231	11.0794	124.09	13.755	154.056	1.24149
Cntrl ErP	11262018_sp61_ErP	Sheet198	8	1	0	0	0		ErP	ErP	0			ErP	230	269	40	40	249	-209	249	-209	80	-418				6.668	41.5083	0	0	0	0	0	6.668	0	6.668	106.015	117.258	11.2437	625.581	527.231	621.556	518.894	9.25821	103.692	17.3852	194.715	1.87782
Cntrl ErP	11262018_sp61_ErP	Sheet199	8	1	0	0	0		ErP	ErP	0			ErP	230	249	20	20	229	-209	229	-209	40	-418				3.334	38.1743	0	0	0	0	0	3.334	0	3.334	106.015	111.492	5.4777	615.806	523.781	607.469	522.344	8.46051	94.7578	12.3917	138.787	1.46465
Cntrl ErP	11262018_sp61_ErP	Sheet200	7	1	0	0	0		ErP	ErP	0			ErP	178	242	65	65	222	-157	222	-157	130	-314				10.8355	37.0074	0	0	0	0	0	10.8355	0	10.8355	91.0231	109.474	18.4512	645.641	528.935	644.269	526.656	2.66011	29.7932	21.6106	242.039	8.12394
Cntrl ErP	11262018_sp61_ErP	Sheet201	8	1	0	0	0		ErP	ErP	0			ErP	243	252	10	10	232	-222	232	-222	20	-444				1.667	38.6744	0	0	0	0	0	1.667	0	1.667	109.763	112.357	2.5947	641.106	520.619	639.381	525.506	5.18298	58.0494	10.6994	119.834	2.06434
Cntrl ErP	11262018_sp61_ErP	Sheet202	8	1	0	0	0		ErP	ErP	0			ErP	243	252	10	10	232	-222	232	-222	20	-444				1.667	38.6744	0	0	0	0	0	1.667	0	1.667	109.763	112.357	2.5947	648.581	532.119	652.319	525.794	7.34674	82.2834	11.9246	133.555	1.62311
Cntrl ErP	11262018_sp61_ErP	Sheet203	6	1	0	0	0		ErP	ErP	0			ErP	115	176	62	62	156	-94	156	-94	124	-188				10.3354	26.0052	0	0	0	0	0	10.3354	0	10.3354	78.6698	90.4465	11.7767	651.608	518.707	651.608	512.741	5.96622	66.8216	7.14667	80.0428	1.19786
Cntrl ErP	11262018_sp61_ErP	Sheet204	7	1	0	0	0		ErP	ErP	0			ErP	177	225	49	49	205	-156	205	-156	98	-312				8.1683	34.1735	0	0	0	0	0	8.1683	0	8.1683	90.7348	104.573	13.8384	651.608	512.741	650.306	507.394	5.50317	61.6355	14.3813	161.071	2.61328
Cntrl ErP	11262018_sp61_ErP	Sheet205	8	1	0	0	0		ErP	ErP	0			ErP	226	250	25	25	230	-205	230	-205	50	-410				4.1675	38.341	0	0	0	0	0	4.1675	0	4.1675	104.862	111.781	6.9192	641.328	501.578	633.422	506.047	9.08177	101.716	12.4686	139.648	1.37292
Cntrl ErP	11262018_sp61_ErP	Sheet206	8	1	0	0	0		ErP	ErP	0			ErP	226	241	16	16	221	-205	221	-205	32	-410				2.6672	36.8407	0	0	0	0	0	2.6672	0	2.6672	104.862	109.186	4.3245	650.594	508.256	650.594	508.256	0	0	5.43397	60.8604	#DIV/0!
Cntrl ErP	11262018_sp61_ErP	Sheet207	7	1	0	0	0		ErP	ErP	0			ErP	177	240	64	64	220	-156	220	-156	128	-312				10.6688	36.674	0	0	0	0	0	10.6688	0	10.6688	90.7348	108.898	18.1629	659	518	671.294	501.069	20.9238	234.346	30.0876	336.981	1.43797
Cntrl ErP	11262018_sp61_ErP	Sheet208	8	1	0	0	0		ErP	ErP	0			ErP	241	247	7	7	227	-220	227	-220	14	-440				1.1669	37.8409	0	0	0	0	0	1.1669	0	1.1669	109.186	110.916	1.7298	676.181	505.956	677.906	505.381	1.81831	20.3651	6.84901	76.7089	3.76669
Cntrl ErP	11262018_sp61_ErP	Sheet209	8	1	0	0	0		ErP	ErP	0			ErP	241	247	7	7	227	-220	227	-220	14	-440				1.1669	37.8409	0	0	0	0	0	1.1669	0	1.1669	109.186	110.916	1.7298	669.569	498.194	666.694	495.319	4.06586	45.5377	4.21377	47.1942	1.03638
Cntrl ErP	11262018_sp65_ErP	Sheet1	1	1	0	0	0		ErP	ErP	0			ErP	1	4	4	4	-16	20	-16	20	8	40				0.6668	-2.6672	8	0	0	0	0	0	0	8	143.87	143.87	0	896.541	532.11	896.541	532.11	0	0	41.0645	459.922	#DIV/0!
Cntrl ErP	11262018_sp65_ErP	Sheet2	2	1	0	0	0		ErP	ErP	0			ErP	5	12	8	8	-8	16	-8	16	16	32				1.3336	-1.3336	16	0	0	0	0	0	0	16	32	46	14	599.203	409.365	616.068	374.338	38.8757	435.407	100.603	1126.76	2.58782
Cntrl ErP	11262018_sp65_ErP	Sheet3	3	1	0	0	0		ErP	ErP	0			ErP	13	19	7	7	-1	8	-1	8	14	16				1.1669	-0.1667	14	0	0	0	0	0	0	14	48	60	12	658	374	718.633	448.117	95.7585	1072.5	105.164	1177.83	1.09822
Cntrl ErP	11262018_sp65_ErP	Sheet4	4	1	0	0	0		ErP	ErP	0			ErP	20	86	67	67	66	1	66	1	134	2				11.1689	11.0022	0	2	0	0	0	0	11.0022	13.0022	62	73.8355	11.8355	698.072	448.27	760.068	575.419	141.458	1584.33	123.182	1379.63	0.870801
Cntrl ErP	11262018_sp65_ErP	Sheet5	5	1	0	0	0		ErP	ErP	0			ErP	87	169	83	83	149	-66	149	-66	166	-132				13.8361	24.8383	0	0	0	0	0	13.8361	0	13.8361	74.0022	87.6716	13.6694	760.068	575.419	749.395	504.866	71.3558	799.185	120.015	1344.17	1.68193
Cntrl ErP	11262018_sp65_ErP	Sheet6	6	1	0	0	0		ErP	ErP	0			ErP	170	255	86	86	235	-149	235	-149	172	-298				14.3362	39.1745	0	0	0	0	0	14.3362	0	14.3362	87.8383	113.222	25.3839	747	516	751.136	514.443	4.41944	49.4977	15.9354	178.476	3.60575
Cntrl ErP	11262018_sp65_ErP	Sheet7	7	1	0	0	0		ErP	ErP	0			ErP	256	320	65	65	300	-235	300	-235	130	-470				10.8355	50.01	0	0	0	0	0	10.8355	0	10.8355	113.511	131.962	18.4512	751.136	514.443	741.28	520.6	11.6211	130.157	12.8933	144.405	1.10947
Cntrl ErP	11262018_sp65_ErP	Sheet8	8	1	0	0	0		ErP	ErP	0			ErP	321	329	9	9	309	-300	309	-300	18	-600				1.5003	51.5103	0	0	0	0	0	1.5003	0	1.5003	132.25	134.556	2.3064	726.88	523.48	729.653	519.917	4.51454	50.5629	6.68328	74.8527	1.48039
Cntrl ErP	11262018_sp65_ErP	Sheet9	8	1	0	0	0		ErP	ErP	0			ErP	321	329	9	9	309	-300	309	-300	18	-600				1.5003	51.5103	0	0	0	0	0	1.5003	0	1.5003	132.25	134.556	2.3064	747.4	520.24	747.76	520.24	0.36	4.032	0.2322	2.60064	0.645
Cntrl ErP	11262018_sp65_ErP	Sheet10	7	1	0	0	0		ErP	ErP	0			ErP	256	319	64	64	299	-235	299	-235	128	-470				10.6688	49.8433	0	0	0	0	0	10.6688	0	10.6688	113.511	131.673	18.1629	758	503	768.352	524.383	23.7567	266.075	31.7827	355.967	1.33784
Cntrl ErP	11262018_sp65_ErP	Sheet11	8	1	0	0	0		ErP	ErP	0			ErP	320	329	10	10	309	-299	309	-299	20	-598				1.667	51.5103	0	0	0	0	0	1.667	0	1.667	131.962	134.556	2.5947	768.352	524.383	767.608	520.662	3.79473	42.501	2.4476	27.4132	0.645
Cntrl ErP	11262018_sp65_ErP	Sheet12	8	1	0	0	0		ErP	ErP	0			ErP	320	329	10	10	309	-299	309	-299	20	-598				1.667	51.5103	0	0	0	0	0	1.667	0	1.667	131.962	134.556	2.5947	772	535	772	536.732	1.73191	19.3974	1.11708	12.5113	0.645
Cntrl ErP	11262018_sp65_ErP	Sheet13	6	1	0	0	0		ErP	ErP	0			ErP	170	251	82	82	231	-149	231	-149	164	-298				13.6694	38.5077	0	0	0	0	0	13.6694	0	13.6694	87.8383	112.069	24.2307	749.395	504.866	744.171	537.08	32.6351	365.513	49.9607	559.56	1.53089
Cntrl ErP	11262018_sp65_ErP	Sheet14	7	1	0	0	0		ErP	ErP	0			ErP	252	329	78	78	309	-231	309	-231	156	-462				13.0026	51.5103	0	0	0	0	0	13.0026	0	13.0026	112.357	134.556	22.1991	744.171	537.08	743.049	540.011	3.13844	35.1505	13.6919	153.349	4.36265
Cntrl ErP	11262018_sp65_ErP	Sheet15	7	1	0	0	0		ErP	ErP	0			ErP	252	326	75	75	306	-231	306	-231	150	-462				12.5025	51.0102	0	0	0	0	0	12.5025	0	12.5025	112.357	133.692	21.3342	758	531	759.421	552.663	21.7092	243.143	30.6775	343.588	1.41311
Cntrl ErP	11262018_sp65_ErP	Sheet16	8	1	0	0	0		ErP	ErP	0			ErP	327	329	3	3	309	-306	309	-306	6	-612				0.5001	51.5103	0	0	0	0	0	0.5001	0	0.5001	133.98	134.556	0.5766	754.956	551.918	754.956	551.918	0	0	0	0	#DIV/0!
Cntrl ErP	11262018_sp65_ErP	Sheet17	8	1	0	0	0		ErP	ErP	0			ErP	327	329	3	3	309	-306	309	-306	6	-612				0.5001	51.5103	0	0	0	0	0	0.5001	0	0.5001	133.98	134.556	0.5766	770	558	770.584	557.872	0.598289	6.70084	0.385897	4.32204	0.645
Cntrl ErP	11262018_sp65_ErP	Sheet18	5	1	0	0	0		ErP	ErP	0			ErP	87	169	83	83	149	-66	149	-66	166	-132				13.8361	24.8383	0	0	0	0	0	13.8361	0	13.8361	74.0022	87.6716	13.6694	741	569	590.935	484.841	172.053	1926.99	163.562	1831.9	0.950652
Cntrl ErP	11262018_sp65_ErP	Sheet19	6	1	0	0	0		ErP	ErP	0			ErP	170	237	68	68	217	-149	217	-149	136	-298				11.3356	36.1739	0	0	0	0	0	11.3356	0	11.3356	87.8383	108.033	20.1945	612.702	490.065	596.159	487.453	16.7474	187.571	24.8968	278.844	1.48661
Cntrl ErP	11262018_sp65_ErP	Sheet20	7	1	0	0	0		ErP	ErP	0			ErP	238	302	65	65	282	-217	282	-217	130	-434				10.8355	47.0094	0	0	0	0	0	10.8355	0	10.8355	108.321	126.772	18.4512	596.159	487.453	598.672	490.893	4.26067	47.7195	21.7618	243.732	5.10759
Cntrl ErP	11262018_sp65_ErP	Sheet21	8	1	0	0	0		ErP	ErP	0			ErP	303	329	27	27	309	-282	309	-282	54	-564				4.5009	51.5103	0	0	0	0	0	4.5009	0	4.5009	127.061	134.556	7.4958	598.672	490.893	602.393	502.801	12.4752	139.722	16.4412	184.141	1.31791
Cntrl ErP	11262018_sp65_ErP	Sheet22	8	1	0	0	0		ErP	ErP	0			ErP	303	329	27	27	309	-282	309	-282	54	-564				4.5009	51.5103	0	0	0	0	0	4.5009	0	4.5009	127.061	134.556	7.4958	596	505	586.021	510.987	11.6374	130.339	11.1718	125.124	0.959992
Cntrl ErP	11262018_sp65_ErP	Sheet23	7	1	0	0	0		ErP	ErP	0			ErP	238	301	64	64	281	-217	281	-217	128	-434				10.6688	46.8427	0	0	0	0	0	10.6688	0	10.6688	108.321	126.484	18.1629	607	492	614.301	512.475	21.738	243.466	31.7974	356.13	1.46275
Cntrl ErP	11262018_sp65_ErP	Sheet24	8	1	0	0	0		ErP	ErP	0			ErP	302	329	28	28	309	-281	309	-281	56	-562				4.6676	51.5103	0	0	0	0	0	4.6676	0	4.6676	126.772	134.556	7.7841	619	522	602.393	524.383	16.7767	187.899	19.0185	213.007	1.13362
Cntrl ErP	11262018_sp65_ErP	Sheet25	8	1	0	0	0		ErP	ErP	0			ErP	302	329	28	28	309	-281	309	-281	56	-562				4.6676	51.5103	0	0	0	0	0	4.6676	0	4.6676	126.772	134.556	7.7841	614.301	512.475	616.533	512.475	2.23263	25.0054	28.5313	319.55	12.7792
Cntrl ErP	11262018_sp65_ErP	Sheet26	6	1	0	0	0		ErP	ErP	0			ErP	170	233	64	64	213	-149	213	-149	128	-298				10.6688	35.5071	0	0	0	0	0	10.6688	0	10.6688	87.8383	106.88	19.0413	590.935	484.841	615.314	470.91	28.0778	314.472	56.2569	630.078	2.00361
Cntrl ErP	11262018_sp65_ErP	Sheet27	7	1	0	0	0		ErP	ErP	0			ErP	234	300	67	67	280	-213	280	-213	134	-426				11.1689	46.676	0	0	0	0	0	11.1689	0	11.1689	107.168	126.196	19.0278	617	484	631.417	524.383	42.8792	480.247	40.0068	448.076	0.933012
Cntrl ErP	11262018_sp65_ErP	Sheet28	8	1	0	0	0		ErP	ErP	0			ErP	301	329	29	29	309	-280	309	-280	58	-560				4.8343	51.5103	0	0	0	0	0	4.8343	0	4.8343	126.484	134.556	8.0724	621	533	602.393	545.221	22.2609	249.323	17.2393	193.08	0.774417
Cntrl ErP	11262018_sp65_ErP	Sheet29	8	1	0	0	0		ErP	ErP	0			ErP	301	329	29	29	309	-280	309	-280	58	-560				4.8343	51.5103	0	0	0	0	0	4.8343	0	4.8343	126.484	134.556	8.0724	631.417	525.127	618.766	534.802	15.9268	178.38	17.3129	193.904	1.08703
Cntrl ErP	11262018_sp65_ErP	Sheet30	7	1	0	0	0		ErP	ErP	0			ErP	234	294	61	61	274	-213	274	-213	122	-426				10.1687	45.6758	0	0	0	0	0	10.1687	0	10.1687	107.168	124.466	17.298	615.314	470.91	618.766	478.242	8.10368	90.7612	29.2045	327.09	3.60385
Cntrl ErP	11262018_sp65_ErP	Sheet31	8	1	0	0	0		ErP	ErP	0			ErP	295	329	35	35	309	-274	309	-274	70	-548				5.8345	51.5103	0	0	0	0	0	5.8345	0	5.8345	124.754	134.556	9.8022	623	471	618.766	468.567	4.88328	54.6928	16.1397	180.764	3.30508
Cntrl ErP	11262018_sp65_ErP	Sheet32	8	1	0	0	0		ErP	ErP	0			ErP	295	329	35	35	309	-274	309	-274	70	-548				5.8345	51.5103	0	0	0	0	0	5.8345	0	5.8345	124.754	134.556	9.8022	618.766	481.219	618.022	490.149	8.96146	100.368	19.2009	215.05	2.14261
Cntrl ErP	11262018_sp65_ErP	Sheet33	4	1	0	0	0		ErP	ErP	0			ErP	20	85	66	66	65	1	65	1	132	2				11.0022	10.8355	0	2	0	0	0	0	10.8355	12.8355	62	73.6688	11.6688	745	470	865.149	632.5	202.094	2263.45	251.717	2819.23	1.24554
Cntrl ErP	11262018_sp65_ErP	Sheet34	5	1	0	0	0		ErP	ErP	0			ErP	86	160	75	75	140	-65	140	-65	150	-130				12.5025	23.338	0	0	0	0	0	12.5025	0	12.5025	73.8355	86.1713	12.3358	852	630	866.063	631.111	14.1066	157.993	32.5706	364.791	2.3089
Cntrl ErP	11262018_sp65_ErP	Sheet35	6	1	0	0	0		ErP	ErP	0			ErP	161	253	93	93	233	-140	233	-140	186	-280				15.5031	38.8411	0	0	0	0	0	15.5031	0	15.5031	86.338	112.646	26.3076	855	631	813.823	639.818	42.1102	471.634	44.7482	501.18	1.06265
Cntrl ErP	11262018_sp65_ErP	Sheet36	7	1	0	0	0		ErP	ErP	0			ErP	254	329	76	76	309	-233	309	-233	152	-466				12.6692	51.5103	0	0	0	0	0	12.6692	0	12.6692	112.934	134.556	21.6225	813.823	639.818	814.493	650.154	10.358	116.01	15.1936	170.168	1.46684
Cntrl ErP	11262018_sp65_ErP	Sheet37	7	1	0	0	0		ErP	ErP	0			ErP	254	329	76	76	309	-233	309	-233	152	-466				12.6692	51.5103	0	0	0	0	0	12.6692	0	12.6692	112.934	134.556	21.6225	824	632	808.539	618.897	20.2663	226.983	29.2592	327.703	1.44374
Cntrl ErP	11262018_sp65_ErP	Sheet38	6	1	0	0	0		ErP	ErP	0			ErP	161	240	80	80	220	-140	220	-140	160	-280				13.336	36.674	0	0	0	0	0	13.336	0	13.336	86.338	108.898	22.5597	866.063	631.111	869.545	627.628	4.92518	55.162	27.47	307.664	5.57747
Cntrl ErP	11262018_sp65_ErP	Sheet39	7	1	0	0	0		ErP	ErP	0			ErP	241	295	55	55	275	-220	275	-220	110	-440				9.1685	45.8425	0	0	0	0	0	9.1685	0	9.1685	109.186	124.754	15.5682	855	621	860.634	617.409	6.68096	74.8268	16.6909	186.938	2.49828
Cntrl ErP	11262018_sp65_ErP	Sheet40	8	1	0	0	0		ErP	ErP	0			ErP	296	329	34	34	309	-275	309	-275	68	-550				5.6678	51.5103	0	0	0	0	0	5.6678	0	5.6678	125.043	134.556	9.5139	853	603	850.959	602.525	2.09565	23.4713	1.3517	15.139	0.645
Cntrl ErP	11262018_sp65_ErP	Sheet41	8	1	0	0	0		ErP	ErP	0			ErP	296	329	34	34	309	-275	309	-275	68	-550				5.6678	51.5103	0	0	0	0	0	5.6678	0	5.6678	125.043	134.556	9.5139	860.634	617.409	864.04	618.16	3.48816	39.0674	7.03972	78.8449	2.01817
Cntrl ErP	11262018_sp65_ErP	Sheet42	7	1	0	0	0		ErP	ErP	0			ErP	241	292	52	52	272	-220	272	-220	104	-440				8.6684	45.3424	0	0	0	0	0	8.6684	0	8.6684	109.186	123.889	14.7033	869.545	627.628	867.332	637.502	10.1192	113.335	11.9713	134.079	1.18303
Cntrl ErP	11262018_sp65_ErP	Sheet43	8	1	0	0	0		ErP	ErP	0			ErP	293	329	37	37	309	-272	309	-272	74	-544				6.1679	51.5103	0	0	0	0	0	6.1679	0	6.1679	124.178	134.556	10.3788	877	631	875.518	630.06	1.75492	19.6551	3.84031	43.0115	2.18831
Cntrl ErP	11262018_sp65_ErP	Sheet44	8	1	0	0	0		ErP	ErP	0			ErP	293	329	37	37	309	-272	309	-272	74	-544				6.1679	51.5103	0	0	0	0	0	6.1679	0	6.1679	124.178	134.556	10.3788	867.332	637.502	856.84	635.8	10.6288	119.042	12.814	143.516	1.20559
Cntrl ErP	11262018_sp65_ErP	Sheet45	5	1	0	0	0		ErP	ErP	0			ErP	86	157	72	72	137	-65	137	-65	144	-130				12.0024	22.8379	0	0	0	0	0	12.0024	0	12.0024	73.8355	85.6712	11.8357	865.149	632.5	830.122	645.473	37.3523	418.345	79.0959	885.874	2.11757
Cntrl ErP	11262018_sp65_ErP	Sheet46	6	1	0	0	0		ErP	ErP	0			ErP	158	228	71	71	208	-137	208	-137	142	-274				11.8357	34.6736	0	0	0	0	0	11.8357	0	11.8357	85.8379	105.438	19.6002	814	640	731.111	592.802	95.3846	1068.31	83.2058	931.905	0.872319
Cntrl ErP	11262018_sp65_ErP	Sheet47	7	1	0	0	0		ErP	ErP	0			ErP	229	289	61	61	269	-208	269	-208	122	-416				10.1687	44.8423	0	0	0	0	0	10.1687	0	10.1687	105.726	123.024	17.298	747	597	743.793	602.525	6.388	71.5456	5.62377	62.9862	0.880365
Cntrl ErP	11262018_sp65_ErP	Sheet48	8	1	0	0	0		ErP	ErP	0			ErP	290	329	40	40	309	-269	309	-269	80	-538				6.668	51.5103	0	0	0	0	0	6.668	0	6.668	123.313	134.556	11.2437	739.328	598.804	743.793	601.036	4.9923	55.9138	7.11907	79.7336	1.42601
Cntrl ErP	11262018_sp65_ErP	Sheet49	8	1	0	0	0		ErP	ErP	0			ErP	290	329	40	40	309	-269	309	-269	80	-538				6.668	51.5103	0	0	0	0	0	6.668	0	6.668	123.313	134.556	11.2437	762.135	607.5	766.119	609.967	4.68632	52.4868	3.98078	44.5848	0.849448
Cntrl ErP	11262018_sp65_ErP	Sheet50	7	1	0	0	0		ErP	ErP	0			ErP	229	285	57	57	265	-208	265	-208	114	-416				9.5019	44.1755	0	0	0	0	0	9.5019	0	9.5019	105.726	121.871	16.1448	731.111	592.802	725.932	589.873	5.94995	66.6395	6.32821	70.876	1.06357
Cntrl ErP	11262018_sp65_ErP	Sheet51	8	1	0	0	0		ErP	ErP	0			ErP	286	329	44	44	309	-265	309	-265	88	-530				7.3348	51.5103	0	0	0	0	0	7.3348	0	7.3348	122.16	134.556	12.3969	741	578	757.189	574.989	16.4664	184.423	15.5587	174.257	0.944876
Cntrl ErP	11262018_sp65_ErP	Sheet52	8	1	0	0	0		ErP	ErP	0			ErP	286	329	44	44	309	-265	309	-265	88	-530				7.3348	51.5103	0	0	0	0	0	7.3348	0	7.3348	122.16	134.556	12.3969	725.932	589.873	723.699	590.617	2.35339	26.358	1.92006	21.5046	0.815868
Cntrl ErP	11262018_sp65_ErP	Sheet53	6	1	0	0	0		ErP	ErP	0			ErP	158	224	67	67	204	-137	204	-137	134	-274				11.1689	34.0068	0	0	0	0	0	11.1689	0	11.1689	85.8379	104.285	18.447	830.122	645.473	833.848	650.265	6.071	67.9952	24.2929	272.081	4.00147
Cntrl ErP	11262018_sp65_ErP	Sheet54	7	1	0	0	0		ErP	ErP	0			ErP	225	283	59	59	263	-204	263	-204	118	-408				9.8353	43.8421	0	0	0	0	0	9.8353	0	9.8353	104.573	121.295	16.7214	833.848	650.265	829.377	654.619	6.24098	69.8989	10.047	112.526	1.60984
Cntrl ErP	11262018_sp65_ErP	Sheet55	8	1	0	0	0		ErP	ErP	0			ErP	284	329	46	46	309	-263	309	-263	92	-526				7.6682	51.5103	0	0	0	0	0	7.6682	0	7.6682	121.583	134.556	12.9735	829.377	654.619	826.4	633.781	21.0494	235.753	17.9535	201.079	0.852923
Cntrl ErP	11262018_sp65_ErP	Sheet56	8	1	0	0	0		ErP	ErP	0			ErP	284	329	46	46	309	-263	309	-263	92	-526				7.6682	51.5103	0	0	0	0	0	7.6682	0	7.6682	121.583	134.556	12.9735	838	658	833.842	656.108	4.56821	51.1639	9.35981	104.83	2.0489
Cntrl ErP	11262018_sp65_ErP	Sheet57	7	1	0	0	0		ErP	ErP	0			ErP	225	282	58	58	262	-204	262	-204	116	-408				9.6686	43.6754	0	0	0	0	0	9.6686	0	9.6686	104.573	121.006	16.4331	832	636	842.028	624.851	14.9958	167.953	12.6386	141.552	0.842809
Cntrl ErP	11262018_sp65_ErP	Sheet58	8	1	0	0	0		ErP	ErP	0			ErP	283	329	47	47	309	-262	309	-262	94	-524				7.8349	51.5103	0	0	0	0	0	7.8349	0	7.8349	121.295	134.556	13.2618	842.028	624.851	827.144	608.478	22.1269	247.821	21.1924	237.355	0.957766
Cntrl ErP	11262018_sp65_ErP	Sheet59	8	1	0	0	0		ErP	ErP	0			ErP	283	329	47	47	309	-262	309	-262	94	-524				7.8349	51.5103	0	0	0	0	0	7.8349	0	7.8349	121.295	134.556	13.2618	844	630	844.261	624.851	5.15575	57.7444	10.2921	115.271	1.99623
Cntrl ErP	11262018_sp65_ErP	Sheet60	3	1	0	0	0		ErP	ErP	0			ErP	13	17	5	5	-3	8	-3	8	10	16				0.8335	-0.5001	10	0	0	0	0	0	0	10	48	56	8	630	375	653.582	406.229	39.1325	438.284	25.2405	282.693	0.645
Cntrl ErP	11262018_sp65_ErP	Sheet61	4	1	0	0	0		ErP	ErP	0			ErP	18	59	42	42	39	3	39	3	84	6				7.0014	6.5013	0	6	0	0	0	0	6.5013	12.5013	58	69.3346	11.3346	651.691	403.708	701.689	479.419	90.7304	1016.18	115.983	1299.01	1.27833
Cntrl ErP	11262018_sp65_ErP	Sheet62	5	1	0	0	0		ErP	ErP	0			ErP	60	129	70	70	109	-39	109	-39	140	-78				11.669	18.1703	0	0	0	0	0	11.669	0	11.669	69.5013	81.0036	11.5023	686	465	682.23	469.041	5.52638	61.8955	53.4563	598.71	9.67292
Cntrl ErP	11262018_sp65_ErP	Sheet63	6	1	0	0	0		ErP	ErP	0			ErP	130	193	64	64	173	-109	173	-109	128	-218				10.6688	28.8391	0	0	0	0	0	10.6688	0	10.6688	81.1703	95.3476	14.1773	682	481	688.449	483.97	7.09992	79.5191	12.4519	139.461	1.7538
Cntrl ErP	11262018_sp65_ErP	Sheet64	7	1	0	0	0		ErP	ErP	0			ErP	194	262	69	69	242	-173	242	-173	138	-346				11.5023	40.3414	0	0	0	0	0	11.5023	0	11.5023	95.6359	115.24	19.6044	701	473	696.908	464.846	9.12321	102.18	8.41277	94.2231	0.922129
Cntrl ErP	11262018_sp65_ErP	Sheet65	8	1	0	0	0		ErP	ErP	0			ErP	263	329	67	67	309	-242	309	-242	134	-484				11.1689	51.5103	0	0	0	0	0	11.1689	0	11.1689	115.529	134.556	19.0278	686	466	675.76	447.52	21.1274	236.627	18.5962	208.278	0.880193
Cntrl ErP	11262018_sp65_ErP	Sheet66	8	1	0	0	0		ErP	ErP	0			ErP	263	329	67	67	309	-242	309	-242	134	-484				11.1689	51.5103	0	0	0	0	0	11.1689	0	11.1689	115.529	134.556	19.0278	696.908	464.846	694.48	454	11.1144	124.482	15.4734	173.302	1.39218
Cntrl ErP	11262018_sp65_ErP	Sheet67	7	1	0	0	0		ErP	ErP	0			ErP	194	251	58	58	231	-173	231	-173	116	-346				9.6686	38.5077	0	0	0	0	0	9.6686	0	9.6686	95.6359	112.069	16.4331	688.449	483.97	698.897	493.547	14.1733	158.74	17.9975	201.572	1.26982
Cntrl ErP	11262018_sp65_ErP	Sheet68	8	1	0	0	0		ErP	ErP	0			ErP	252	329	78	78	309	-231	309	-231	156	-462				13.0026	51.5103	0	0	0	0	0	13.0026	0	13.0026	112.357	134.556	22.1991	698.897	493.547	689.466	514.708	23.1672	259.473	23.7505	266.006	1.02518
Cntrl ErP	11262018_sp65_ErP	Sheet69	8	1	0	0	0		ErP	ErP	0			ErP	252	321	70	70	301	-231	301	-231	140	-462				11.669	50.1767	0	0	0	0	0	11.669	0	11.669	112.357	132.25	19.8927	708	512	710.304	512.475	2.35211	26.3437	8.90009	99.681	3.78387
Cntrl ErP	11262018_sp65_ErP	Sheet70	9	1	0	0	0		ErP	ErP	0			ErP	322	329	8	8	309	-301	309	-301	16	-602				1.3336	51.5103	0	0	0	0	0	1.3336	0	1.3336	132.538	134.556	2.0181	710.304	512.475	705.838	518.429	7.44208	83.3514	6.56673	73.5473	0.882377
Cntrl ErP	11262018_sp65_ErP	Sheet71	9	1	0	0	0		ErP	ErP	0			ErP	322	329	8	8	309	-301	309	-301	16	-602				1.3336	51.5103	0	0	0	0	0	1.3336	0	1.3336	132.538	134.556	2.0181	721.839	507.482	717.706	508.994	4.40079	49.2888	3.22079	36.0729	0.731867
Cntrl ErP	11262018_sp65_ErP	Sheet72	6	1	0	0	0		ErP	ErP	0			ErP	130	189	60	60	169	-109	169	-109	120	-218				10.002	28.1723	0	0	0	0	0	10.002	0	10.002	81.1703	94.1944	13.0241	682.23	469.041	678.001	464.816	5.97765	66.9496	17.6406	197.575	2.95109
Cntrl ErP	11262018_sp65_ErP	Sheet73	7	1	0	0	0		ErP	ErP	0			ErP	190	253	64	64	233	-169	233	-169	128	-338				10.6688	38.8411	0	0	0	0	0	10.6688	0	10.6688	94.4827	112.646	18.1629	675.389	466.557	678.001	484.841	18.4694	206.857	20.9553	234.699	1.13459
Cntrl ErP	11262018_sp65_ErP	Sheet74	8	1	0	0	0		ErP	ErP	0			ErP	254	329	76	76	309	-233	309	-233	152	-466				12.6692	51.5103	0	0	0	0	0	12.6692	0	12.6692	112.934	134.556	21.6225	687	483	680.044	467.594	16.9039	189.324	31.902	357.303	1.88726
Cntrl ErP	11262018_sp65_ErP	Sheet75	8	1	0	0	0		ErP	ErP	0			ErP	254	318	65	65	298	-233	298	-233	130	-466				10.8355	49.6766	0	0	0	0	0	10.8355	0	10.8355	112.934	131.385	18.4512	675	489	676.07	490.893	2.17476	24.3573	7.65059	85.6866	3.5179
Cntrl ErP	11262018_sp65_ErP	Sheet76	9	1	0	0	0		ErP	ErP	0			ErP	319	329	11	11	309	-298	309	-298	22	-596				1.8337	51.5103	0	0	0	0	0	1.8337	0	1.8337	131.673	134.556	2.883	671.035	492.08	673	493	2.1695	24.2984	9.31682	104.348	4.29447
Cntrl ErP	11262018_sp65_ErP	Sheet77	9	1	0	0	0		ErP	ErP	0			ErP	319	329	11	11	309	-298	309	-298	22	-596				1.8337	51.5103	0	0	0	0	0	1.8337	0	1.8337	131.673	134.556	2.883	681.88	485.68	683.781	485.994	1.92696	21.582	4.81959	53.9794	2.50113
Cntrl ErP	11262018_sp65_ErP	Sheet78	7	1	0	0	0		ErP	ErP	0			ErP	190	251	62	62	231	-169	231	-169	124	-338				10.3354	38.5077	0	0	0	0	0	10.3354	0	10.3354	94.4827	112.069	17.5863	686	461	672.777	462.204	13.2776	148.71	10.5924	118.635	0.797764
Cntrl ErP	11262018_sp65_ErP	Sheet79	8	1	0	0	0		ErP	ErP	0			ErP	252	317	66	66	297	-231	297	-231	132	-462				11.0022	49.5099	0	0	0	0	0	11.0022	0	11.0022	112.357	131.097	18.7395	668	472	669.372	467.079	5.10903	57.2211	16.7929	188.08	3.2869
Cntrl ErP	11262018_sp65_ErP	Sheet80	9	1	0	0	0		ErP	ErP	0			ErP	318	329	12	12	309	-297	309	-297	24	-594				2.0004	51.5103	0	0	0	0	0	2.0004	0	2.0004	131.385	134.556	3.1713	669.372	467.079	661.186	470.8	8.99231	100.714	5.99483	67.1421	0.666662
Cntrl ErP	11262018_sp65_ErP	Sheet81	9	1	0	0	0		ErP	ErP	0			ErP	318	329	12	12	309	-297	309	-297	24	-594				2.0004	51.5103	0	0	0	0	0	2.0004	0	2.0004	131.385	134.556	3.1713	675.328	465.297	670.166	476.359	12.2078	136.727	10.052	112.583	0.823409
Cntrl ErP	11262018_sp65_ErP	Sheet82	8	1	0	0	0		ErP	ErP	0			ErP	252	311	60	60	291	-231	291	-231	120	-462				10.002	48.5097	0	0	0	0	0	10.002	0	10.002	112.357	129.367	17.0097	672.777	462.204	658.953	450.706	17.9804	201.38	19.1075	214.004	1.06269
Cntrl ErP	11262018_sp65_ErP	Sheet83	9	1	0	0	0		ErP	ErP	0			ErP	312	329	18	18	309	-291	309	-291	36	-582				3.0006	51.5103	0	0	0	0	0	3.0006	0	3.0006	129.655	134.556	4.9011	658.953	450.706	655.976	452.939	3.72104	41.6757	2.40007	26.8808	0.645
Cntrl ErP	11262018_sp65_ErP	Sheet84	9	1	0	0	0		ErP	ErP	0			ErP	312	329	18	18	309	-291	309	-291	36	-582				3.0006	51.5103	0	0	0	0	0	3.0006	0	3.0006	129.655	134.556	4.9011	660	440	661.186	438.055	2.27837	25.5178	3.78166	42.3546	1.65981
Cntrl ErP	11262018_sp65_ErP	Sheet85	5	1	0	0	0		ErP	ErP	0			ErP	60	123	64	64	103	-39	103	-39	128	-78				10.6688	17.1701	0	0	0	0	0	10.6688	0	10.6688	69.5013	80.0034	10.5021	701.689	479.419	705.581	479.419	3.89189	43.5892	67.7104	758.356	17.3978
Cntrl ErP	11262018_sp65_ErP	Sheet86	6	1	0	0	0		ErP	ErP	0			ErP	124	197	74	74	177	-103	177	-103	148	-206				12.3358	29.5059	0	0	0	0	0	12.3358	0	12.3358	80.1701	96.5008	16.3307	705.581	479.419	713.698	487.453	11.4203	127.908	31.2349	349.831	2.73503
Cntrl ErP	11262018_sp65_ErP	Sheet87	7	1	0	0	0		ErP	ErP	0			ErP	198	283	86	86	263	-177	263	-177	172	-354				14.3362	43.8421	0	0	0	0	0	14.3362	0	14.3362	96.7891	121.295	24.5055	713.698	487.453	698.396	487.172	15.3042	171.407	26.0494	291.753	1.70211
Cntrl ErP	11262018_sp65_ErP	Sheet88	8	1	0	0	0		ErP	ErP	0			ErP	284	329	46	46	309	-263	309	-263	92	-526				7.6682	51.5103	0	0	0	0	0	7.6682	0	7.6682	121.583	134.556	12.9735	705	479	701.373	477.498	3.9258	43.9689	7.1933	80.565	1.83232
Cntrl ErP	11262018_sp65_ErP	Sheet89	8	1	0	0	0		ErP	ErP	0			ErP	284	329	46	46	309	-263	309	-263	92	-526				7.6682	51.5103	0	0	0	0	0	7.6682	0	7.6682	121.583	134.556	12.9735	698.396	487.172	699.306	499.794	12.6542	141.727	17.9891	201.478	1.42159
Cntrl ErP	11262018_sp65_ErP	Sheet90	7	1	0	0	0		ErP	ErP	0			ErP	198	272	75	75	252	-177	252	-177	150	-354				12.5025	42.0084	0	0	0	0	0	12.5025	0	12.5025	96.7891	118.123	21.3342	722	491	721.467	492.382	1.4811	16.5883	4.64228	51.9935	3.13434
Cntrl ErP	11262018_sp65_ErP	Sheet91	8	1	0	0	0		ErP	ErP	0			ErP	273	329	57	57	309	-252	309	-252	114	-504				9.5019	51.5103	0	0	0	0	0	9.5019	0	9.5019	118.412	134.556	16.1448	721.467	492.382	728.165	492.382	6.69788	75.0162	8.56739	95.9548	1.27912
Cntrl ErP	11262018_sp65_ErP	Sheet92	8	1	0	0	0		ErP	ErP	0			ErP	273	329	57	57	309	-252	309	-252	114	-504				9.5019	51.5103	0	0	0	0	0	9.5019	0	9.5019	118.412	134.556	16.1448	713	495	711.956	491.169	3.97088	44.4739	6.09922	68.3112	1.53599
Cntrl ErP	11262018_sp65_ErP	Sheet93	6	1	0	0	0		ErP	ErP	0			ErP	124	181	58	58	161	-103	161	-103	116	-206				9.6686	26.8387	0	0	0	0	0	9.6686	0	9.6686	80.1701	91.888	11.7179	710	493	727.628	476.134	24.397	273.247	22.6838	254.059	0.929778
Cntrl ErP	11262018_sp65_ErP	Sheet94	7	1	0	0	0		ErP	ErP	0			ErP	182	256	75	75	236	-161	236	-161	150	-322				12.5025	39.3412	0	0	0	0	0	12.5025	0	12.5025	92.1763	113.511	21.3342	719	467	693.673	443.92	34.266	383.779	38.2372	428.257	1.11589
Cntrl ErP	11262018_sp65_ErP	Sheet95	8	1	0	0	0		ErP	ErP	0			ErP	257	329	73	73	309	-236	309	-236	146	-472				12.1691	51.5103	0	0	0	0	0	12.1691	0	12.1691	113.799	134.556	20.7576	693.673	443.92	701.319	439.131	9.02174	101.044	19.8173	221.954	2.19661
Cntrl ErP	11262018_sp65_ErP	Sheet96	8	1	0	0	0		ErP	ErP	0			ErP	257	329	73	73	309	-236	309	-236	146	-472				12.1691	51.5103	0	0	0	0	0	12.1691	0	12.1691	113.799	134.556	20.7576	681	445	682.631	426.481	18.5905	208.213	20.3356	227.759	1.09388
Cntrl ErP	11262018_sp65_ErP	Sheet97	7	1	0	0	0		ErP	ErP	0			ErP	182	253	72	72	233	-161	233	-161	144	-322				12.0024	38.8411	0	0	0	0	0	12.0024	0	12.0024	92.1763	112.646	20.4693	727.628	476.134	713.698	455.238	25.1136	281.272	31.4243	351.952	1.25129
Cntrl ErP	11262018_sp65_ErP	Sheet98	8	1	0	0	0		ErP	ErP	0			ErP	254	329	76	76	309	-233	309	-233	152	-466				12.6692	51.5103	0	0	0	0	0	12.6692	0	12.6692	112.934	134.556	21.6225	713.698	455.238	718.6	446.08	10.3878	116.344	14.441	161.739	1.39018
Cntrl ErP	11262018_sp65_ErP	Sheet99	8	1	0	0	0		ErP	ErP	0			ErP	254	329	76	76	309	-233	309	-233	152	-466				12.6692	51.5103	0	0	0	0	0	12.6692	0	12.6692	112.934	134.556	21.6225	715	470	712.12	459.76	10.6373	119.138	17.2245	192.914	1.61925
Cntrl ErP	11262018_sp65_ErP	Sheet100	4	1	0	0	0		ErP	ErP	0			ErP	18	59	42	42	39	3	39	3	84	6				7.0014	6.5013	0	6	0	0	0	0	6.5013	12.5013	58	69.3346	11.3346	661	387	753.801	435.223	104.582	1171.32	131.621	1474.16	1.25854
Cntrl ErP	11262018_sp65_ErP	Sheet101	5	1	0	0	0		ErP	ErP	0			ErP	60	141	82	82	121	-39	121	-39	164	-78				13.6694	20.1707	0	0	0	0	0	13.6694	0	13.6694	69.5013	83.004	13.5027	767	433	831.329	546.158	130.165	1457.85	118.211	1323.96	0.908165
Cntrl ErP	11262018_sp65_ErP	Sheet102	6	1	0	0	0		ErP	ErP	0			ErP	142	231	90	90	211	-121	211	-121	180	-242				15.003	35.1737	0	0	0	0	0	15.003	0	15.003	83.1707	106.303	23.1323	823	536	816.127	531.975	7.96471	89.2047	7.18666	80.4906	0.902313
Cntrl ErP	11262018_sp65_ErP	Sheet103	7	1	0	0	0		ErP	ErP	0			ErP	232	302	71	71	282	-211	282	-211	142	-422				11.8357	47.0094	0	0	0	0	0	11.8357	0	11.8357	106.591	126.772	20.181	816.127	531.975	800.353	515.452	22.8438	255.85	25.8997	290.077	1.13377
Cntrl ErP	11262018_sp65_ErP	Sheet104	8	1	0	0	0		ErP	ErP	0			ErP	303	329	27	27	309	-282	309	-282	54	-564				4.5009	51.5103	0	0	0	0	0	4.5009	0	4.5009	127.061	134.556	7.4958	800.353	515.452	789.19	513.964	11.2619	126.133	8.84662	99.0821	0.785534
Cntrl ErP	11262018_sp65_ErP	Sheet105	8	1	0	0	0		ErP	ErP	0			ErP	303	329	27	27	309	-282	309	-282	54	-564				4.5009	51.5103	0	0	0	0	0	4.5009	0	4.5009	127.061	134.556	7.4958	809	520	809.161	521.4	1.40892	15.7799	0.908754	10.178	0.645
Cntrl ErP	11262018_sp65_ErP	Sheet106	7	1	0	0	0		ErP	ErP	0			ErP	232	299	68	68	279	-211	279	-211	136	-422				11.3356	46.5093	0	0	0	0	0	11.3356	0	11.3356	106.591	125.907	19.3161	823	543	817.997	533.613	10.6367	119.131	22.2943	249.696	2.09598
Cntrl ErP	11262018_sp65_ErP	Sheet107	8	1	0	0	0		ErP	ErP	0			ErP	300	329	30	30	309	-279	309	-279	60	-558				5.001	51.5103	0	0	0	0	0	5.001	0	5.001	126.196	134.556	8.3607	829	533	828.911	532.834	0.188371	2.10975	0.90267	10.1099	4.79198
Cntrl ErP	11262018_sp65_ErP	Sheet108	8	1	0	0	0		ErP	ErP	0			ErP	300	329	30	30	309	-279	309	-279	60	-558				5.001	51.5103	0	0	0	0	0	5.001	0	5.001	126.196	134.556	8.3607	817.997	533.613	812.006	538.319	7.61742	85.3151	6.65305	74.5142	0.873399
Cntrl ErP	11262018_sp65_ErP	Sheet109	6	1	0	0	0		ErP	ErP	0			ErP	142	227	86	86	207	-121	207	-121	172	-242				14.3362	34.5069	0	0	0	0	0	14.3362	0	14.3362	83.1707	105.15	21.9791	831.329	546.158	835.375	548.713	4.78549	53.5975	10.5629	118.304	2.20727
Cntrl ErP	11262018_sp65_ErP	Sheet110	7	1	0	0	0		ErP	ErP	0			ErP	228	297	70	70	277	-207	277	-207	140	-414				11.669	46.1759	0	0	0	0	0	11.669	0	11.669	105.438	125.331	19.8927	839	530	835.668	519.321	11.1871	125.295	15.1317	169.475	1.3526
Cntrl ErP	11262018_sp65_ErP	Sheet111	8	1	0	0	0		ErP	ErP	0			ErP	298	329	32	32	309	-277	309	-277	64	-554				5.3344	51.5103	0	0	0	0	0	5.3344	0	5.3344	125.619	134.556	8.9373	826	514	826.312	515.163	1.20409	13.4858	0.776637	8.69833	0.645
Cntrl ErP	11262018_sp65_ErP	Sheet112	8	1	0	0	0		ErP	ErP	0			ErP	298	329	32	32	309	-277	309	-277	64	-554				5.3344	51.5103	0	0	0	0	0	5.3344	0	5.3344	125.619	134.556	8.9373	835.668	519.321	842.684	519.061	7.02126	78.6381	4.55281	50.9915	0.648432
Cntrl ErP	11262018_sp65_ErP	Sheet113	7	1	0	0	0		ErP	ErP	0			ErP	228	293	66	66	273	-207	273	-207	132	-414				11.0022	45.5091	0	0	0	0	0	11.0022	0	11.0022	105.438	124.178	18.7395	835.375	548.713	836.447	548.946	1.09736	12.2905	8.75799	98.0894	7.98092
Cntrl ErP	11262018_sp65_ErP	Sheet114	8	1	0	0	0		ErP	ErP	0			ErP	294	329	36	36	309	-273	309	-273	72	-546				6.0012	51.5103	0	0	0	0	0	6.0012	0	6.0012	124.466	134.556	10.0905	836.447	548.946	831.25	548.946	5.19737	58.2105	3.3523	37.5458	0.645
Cntrl ErP	11262018_sp65_ErP	Sheet115	8	1	0	0	0		ErP	ErP	0			ErP	294	329	36	36	309	-273	309	-273	72	-546				6.0012	51.5103	0	0	0	0	0	6.0012	0	6.0012	124.466	134.556	10.0905	846	541	846.842	540.11	1.22511	13.7212	1.32442	14.8335	1.08106
Cntrl ErP	11262018_sp65_ErP	Sheet116	5	1	0	0	0		ErP	ErP	0			ErP	60	138	79	79	118	-39	118	-39	158	-78				13.1693	19.6706	0	0	0	0	0	13.1693	0	13.1693	69.5013	82.5039	13.0026	753.801	435.223	753.801	428.92	6.30309	70.5946	14.7588	165.299	2.34152
Cntrl ErP	11262018_sp65_ErP	Sheet117	6	1	0	0	0		ErP	ErP	0			ErP	139	216	78	78	196	-118	196	-118	156	-236				13.0026	32.6732	0	0	0	0	0	13.0026	0	13.0026	82.6706	101.979	19.3079	753.801	428.92	755.489	430.86	2.57178	28.8039	16.5935	185.847	6.45214
Cntrl ErP	11262018_sp65_ErP	Sheet118	7	1	0	0	0		ErP	ErP	0			ErP	217	280	64	64	260	-196	260	-196	128	-392				10.6688	43.342	0	0	0	0	0	10.6688	0	10.6688	102.267	120.43	18.1629	767	433	785.469	435.078	18.5851	208.153	24.6906	276.535	1.32851
Cntrl ErP	11262018_sp65_ErP	Sheet119	8	1	0	0	0		ErP	ErP	0			ErP	281	329	49	49	309	-260	309	-260	98	-520				8.1683	51.5103	0	0	0	0	0	8.1683	0	8.1683	120.718	134.556	13.8384	784	435	789.19	437.31	5.6807	63.6238	6.208	69.5296	1.09282
Cntrl ErP	11262018_sp65_ErP	Sheet120	8	1	0	0	0		ErP	ErP	0			ErP	281	329	49	49	309	-260	309	-260	98	-520				8.1683	51.5103	0	0	0	0	0	8.1683	0	8.1683	120.718	134.556	13.8384	796	450	796.632	455.171	5.20978	58.3495	5.04538	56.5082	0.968444
Cntrl ErP	11262018_sp65_ErP	Sheet121	7	1	0	0	0		ErP	ErP	0			ErP	217	279	63	63	259	-196	259	-196	126	-392				10.5021	43.1753	0	0	0	0	0	10.5021	0	10.5021	102.267	120.141	17.8746	755.489	430.86	754.956	430.612	0.587971	6.58527	10.7205	120.069	18.233
Cntrl ErP	11262018_sp65_ErP	Sheet122	8	1	0	0	0		ErP	ErP	0			ErP	280	329	50	50	309	-259	309	-259	100	-518				8.335	51.5103	0	0	0	0	0	8.335	0	8.335	120.43	134.556	14.1267	754.956	430.612	751.979	429.868	3.06845	34.3666	1.97915	22.1665	0.645
Cntrl ErP	11262018_sp65_ErP	Sheet123	8	1	0	0	0		ErP	ErP	0			ErP	280	329	50	50	309	-259	309	-259	100	-518				8.335	51.5103	0	0	0	0	0	8.335	0	8.335	120.43	134.556	14.1267	766	433	769.84	435.078	4.36628	48.9023	3.18552	35.6778	0.729573
Cntrl ErP	11262018_sp65_ErP	Sheet124	6	1	0	0	0		ErP	ErP	0			ErP	139	215	77	77	195	-118	195	-118	154	-236				12.8359	32.5065	0	0	0	0	0	12.8359	0	12.8359	82.6706	101.69	19.0196	769	432	786	440	18.7883	210.429	23.8202	266.786	1.26782
Cntrl ErP	11262018_sp65_ErP	Sheet125	7	1	0	0	0		ErP	ErP	0			ErP	216	285	70	70	265	-195	265	-195	140	-390				11.669	44.1755	0	0	0	0	0	11.669	0	11.669	101.979	121.871	19.8927	786.833	438.696	774.306	462.613	26.9997	302.397	29.0187	325.009	1.07478
Cntrl ErP	11262018_sp65_ErP	Sheet126	8	1	0	0	0		ErP	ErP	0			ErP	286	329	44	44	309	-265	309	-265	88	-530				7.3348	51.5103	0	0	0	0	0	7.3348	0	7.3348	122.16	134.556	12.3969	771	471	769.84	467.079	4.08924	45.7995	7.271	81.4352	1.77808
Cntrl ErP	11262018_sp65_ErP	Sheet127	8	1	0	0	0		ErP	ErP	0			ErP	286	329	44	44	309	-265	309	-265	88	-530				7.3348	51.5103	0	0	0	0	0	7.3348	0	7.3348	122.16	134.556	12.3969	774.306	462.613	778.771	457.404	6.86126	76.8461	12.1222	135.768	1.76676
Cntrl ErP	11262018_sp65_ErP	Sheet128	7	1	0	0	0		ErP	ErP	0			ErP	216	279	64	64	259	-195	259	-195	128	-390				10.6688	43.1753	0	0	0	0	0	10.6688	0	10.6688	101.979	120.141	18.1629	796	449	808.539	457.404	15.0949	169.063	20.898	234.058	1.38444
Cntrl ErP	11262018_sp65_ErP	Sheet129	8	1	0	0	0		ErP	ErP	0			ErP	280	329	50	50	309	-259	309	-259	100	-518				8.335	51.5103	0	0	0	0	0	8.335	0	8.335	120.43	134.556	14.1267	800	456	798.864	477.498	21.5276	241.109	16.9384	189.71	0.786822
Cntrl ErP	11262018_sp65_ErP	Sheet130	8	1	0	0	0		ErP	ErP	0			ErP	280	329	50	50	309	-259	309	-259	100	-518				8.335	51.5103	0	0	0	0	0	8.335	0	8.335	120.43	134.556	14.1267	808.539	457.404	813.127	459.998	5.27055	59.0302	5.60111	62.7324	1.06272
Cntrl ErP	11262018_sp65_ErP	Sheet131	2	1	0	0	0		ErP	ErP	0			ErP	5	11	7	7	-9	16	-9	16	14	32				1.1669	-1.5003	14	0	0	0	0	0	0	14	32	44	12	595	380	612.176	363.959	23.5011	263.213	90.6073	1014.8	3.85544
Cntrl ErP	11262018_sp65_ErP	Sheet132	3	1	0	0	0		ErP	ErP	0			ErP	12	19	8	8	-1	9	-1	9	16	18				1.3336	-0.1667	16	0	0	0	0	0	0	16	46	60	14	616.068	356.176	603.095	387.311	33.7297	377.773	166.116	1860.5	4.92491
Cntrl ErP	11262018_sp65_ErP	Sheet133	4	1	0	0	0		ErP	ErP	0			ErP	20	82	63	63	62	1	62	1	126	2				10.5021	10.3354	0	2	0	0	0	0	10.3354	12.3354	62	73.1687	11.1687	589	399	649.797	500.176	118.037	1322.02	204.984	2295.82	1.7366
Cntrl ErP	11262018_sp65_ErP	Sheet134	5	1	0	0	0		ErP	ErP	0			ErP	83	155	73	73	135	-62	135	-62	146	-124				12.1691	22.5045	0	0	0	0	0	12.1691	0	12.1691	73.3354	85.3378	12.0024	667	491	624.919	498.361	42.72	478.464	149.979	1679.76	3.51073
Cntrl ErP	11262018_sp65_ErP	Sheet135	6	1	0	0	0		ErP	ErP	0			ErP	156	255	100	100	235	-135	235	-135	200	-270				16.67	39.1745	0	0	0	0	0	16.67	0	16.67	85.5045	113.222	27.7177	630	498	635.362	481.763	17.0996	191.515	57.0234	638.662	3.33479
Cntrl ErP	11262018_sp65_ErP	Sheet136	7	1	0	0	0		ErP	ErP	0			ErP	256	329	74	74	309	-235	309	-235	148	-470				12.3358	51.5103	0	0	0	0	0	12.3358	0	12.3358	113.511	134.556	21.0459	638.71	476.742	638.86	478.986	2.24919	25.1909	29.2757	327.888	13.0161
Cntrl ErP	11262018_sp65_ErP	Sheet137	7	1	0	0	0		ErP	ErP	0			ErP	256	317	62	62	297	-235	297	-235	124	-470				10.3354	49.5099	0	0	0	0	0	10.3354	0	10.3354	113.511	131.097	17.5863	628	488	629.929	505.033	17.1422	191.993	28.7111	321.564	1.67488
Cntrl ErP	11262018_sp65_ErP	Sheet138	8	1	0	0	0		ErP	ErP	0			ErP	318	329	12	12	309	-297	309	-297	24	-594				2.0004	51.5103	0	0	0	0	0	2.0004	0	2.0004	131.385	134.556	3.1713	631	493	634.394	501.312	8.97858	100.56	7.42979	83.2137	0.827502
Cntrl ErP	11262018_sp65_ErP	Sheet139	8	1	0	0	0		ErP	ErP	0			ErP	318	329	12	12	309	-297	309	-297	24	-594				2.0004	51.5103	0	0	0	0	0	2.0004	0	2.0004	131.385	134.556	3.1713	629.929	505.033	632.162	520.662	15.787	176.815	11.9245	133.555	0.755338
Cntrl ErP	11262018_sp65_ErP	Sheet140	6	1	0	0	0		ErP	ErP	0			ErP	156	230	75	75	210	-135	210	-135	150	-270				12.5025	35.007	0	0	0	0	0	12.5025	0	12.5025	85.5045	106.015	20.5102	617	489	651.011	519.667	45.795	512.905	77.8115	871.489	1.69913
Cntrl ErP	11262018_sp65_ErP	Sheet141	7	1	0	0	0		ErP	ErP	0			ErP	231	296	66	66	276	-210	276	-210	132	-420				11.0022	46.0092	0	0	0	0	0	11.0022	0	11.0022	106.303	125.043	18.7395	646.657	522.279	665.651	547.453	31.5357	353.2	33.3488	373.506	1.05749
Cntrl ErP	11262018_sp65_ErP	Sheet142	8	1	0	0	0		ErP	ErP	0			ErP	297	329	33	33	309	-276	309	-276	66	-552				5.5011	51.5103	0	0	0	0	0	5.5011	0	5.5011	125.331	134.556	9.2256	663	560	663.418	569.779	9.78839	109.63	15.1866	170.09	1.55149
Cntrl ErP	11262018_sp65_ErP	Sheet143	8	1	0	0	0		ErP	ErP	0			ErP	297	329	33	33	309	-276	309	-276	66	-552				5.5011	51.5103	0	0	0	0	0	5.5011	0	5.5011	125.331	134.556	9.2256	667.884	548.197	665.651	550.43	3.15741	35.363	9.81494	109.927	3.10854
Cntrl ErP	11262018_sp65_ErP	Sheet144	7	1	0	0	0		ErP	ErP	0			ErP	231	294	64	64	274	-210	274	-210	128	-420				10.6688	45.6758	0	0	0	0	0	10.6688	0	10.6688	106.303	124.466	18.1629	643	501	656.721	524.383	27.111	303.643	30.4689	341.252	1.12386
Cntrl ErP	11262018_sp65_ErP	Sheet145	8	1	0	0	0		ErP	ErP	0			ErP	295	329	35	35	309	-274	309	-274	70	-548				5.8345	51.5103	0	0	0	0	0	5.8345	0	5.8345	124.754	134.556	9.8022	649	526	640.348	540.011	16.4672	184.433	14.1545	158.53	0.859558
Cntrl ErP	11262018_sp65_ErP	Sheet146	8	1	0	0	0		ErP	ErP	0			ErP	295	329	35	35	309	-274	309	-274	70	-548				5.8345	51.5103	0	0	0	0	0	5.8345	0	5.8345	124.754	134.556	9.8022	656.721	524.383	660.442	531.825	8.3205	93.1896	14.9837	167.817	1.80081
Cntrl ErP	11262018_sp65_ErP	Sheet147	5	1	0	0	0		ErP	ErP	0			ErP	83	150	68	68	130	-62	130	-62	136	-124				11.3356	21.671	0	0	0	0	0	11.3356	0	11.3356	73.3354	84.5043	11.1689	654.986	500.176	586.734	463.496	77.4845	867.826	120.708	1351.93	1.55783
Cntrl ErP	11262018_sp65_ErP	Sheet148	6	1	0	0	0		ErP	ErP	0			ErP	151	227	77	77	207	-130	207	-130	154	-260				12.8359	34.5069	0	0	0	0	0	12.8359	0	12.8359	84.671	105.15	20.4788	570	456	585.711	463.945	17.606	197.187	50.5076	565.685	2.86878
Cntrl ErP	11262018_sp65_ErP	Sheet149	7	1	0	0	0		ErP	ErP	0			ErP	228	298	71	71	278	-207	278	-207	142	-414				11.8357	46.3426	0	0	0	0	0	11.8357	0	11.8357	105.438	125.619	20.181	596	453	606.859	468.567	18.9801	212.577	23.9422	268.153	1.26144
Cntrl ErP	11262018_sp65_ErP	Sheet150	8	1	0	0	0		ErP	ErP	0			ErP	299	329	31	31	309	-278	309	-278	62	-556				5.1677	51.5103	0	0	0	0	0	5.1677	0	5.1677	125.907	134.556	8.649	609.091	475.265	604.626	482.707	8.67889	97.2035	19.6082	219.612	2.2593
Cntrl ErP	11262018_sp65_ErP	Sheet151	8	1	0	0	0		ErP	ErP	0			ErP	299	329	31	31	309	-278	309	-278	62	-556				5.1677	51.5103	0	0	0	0	0	5.1677	0	5.1677	125.907	134.556	8.649	600	463	596.44	463.358	3.57824	40.0763	23.1658	259.457	6.47408
Cntrl ErP	11262018_sp65_ErP	Sheet152	7	1	0	0	0		ErP	ErP	0			ErP	228	297	70	70	277	-207	277	-207	140	-414				11.669	46.1759	0	0	0	0	0	11.669	0	11.669	105.438	125.331	19.8927	585.711	463.945	577.834	470.056	9.96918	111.655	23.6526	264.91	2.37258
Cntrl ErP	11262018_sp65_ErP	Sheet153	8	1	0	0	0		ErP	ErP	0			ErP	298	329	32	32	309	-277	309	-277	64	-554				5.3344	51.5103	0	0	0	0	0	5.3344	0	5.3344	125.619	134.556	8.9373	588	460	574.858	470.056	16.548	185.337	19.4517	217.859	1.17547
Cntrl ErP	11262018_sp65_ErP	Sheet154	8	1	0	0	0		ErP	ErP	0			ErP	298	329	32	32	309	-277	309	-277	64	-554				5.3344	51.5103	0	0	0	0	0	5.3344	0	5.3344	125.619	134.556	8.9373	577.834	470.056	585.277	487.172	18.6647	209.044	18.2155	204.014	0.975937
Cntrl ErP	11262018_sp65_ErP	Sheet155	6	1	0	0	0		ErP	ErP	0			ErP	151	220	70	70	200	-130	200	-130	140	-260				11.669	33.34	0	0	0	0	0	11.669	0	11.669	84.671	103.132	18.4607	586.734	463.496	617.926	499.642	47.7437	534.73	60.516	677.78	1.26752
Cntrl ErP	11262018_sp65_ErP	Sheet156	7	1	0	0	0		ErP	ErP	0			ErP	221	289	69	69	269	-200	269	-200	138	-400				11.5023	44.8423	0	0	0	0	0	11.5023	0	11.5023	103.42	123.024	19.6044	632	503	633.65	534.802	31.8444	356.658	51.6222	578.168	1.62107
Cntrl ErP	11262018_sp65_ErP	Sheet157	8	1	0	0	0		ErP	ErP	0			ErP	290	329	40	40	309	-269	309	-269	80	-538				6.668	51.5103	0	0	0	0	0	6.668	0	6.668	123.313	134.556	11.2437	621	536	625.464	553.407	17.9701	201.265	27.4286	307.201	1.52635
Cntrl ErP	11262018_sp65_ErP	Sheet158	8	1	0	0	0		ErP	ErP	0			ErP	290	329	40	40	309	-269	309	-269	80	-538				6.668	51.5103	0	0	0	0	0	6.668	0	6.668	123.313	134.556	11.2437	633.65	534.802	645.557	555.639	24	268.8	25.5516	286.178	1.06465
Cntrl ErP	11262018_sp65_ErP	Sheet159	7	1	0	0	0		ErP	ErP	0			ErP	221	285	65	65	265	-200	265	-200	130	-400				10.8355	44.1755	0	0	0	0	0	10.8355	0	10.8355	103.42	121.871	18.4512	617.926	499.642	609.835	522.894	24.6196	275.74	51.6572	578.561	2.09821
Cntrl ErP	11262018_sp65_ErP	Sheet160	8	1	0	0	0		ErP	ErP	0			ErP	286	329	44	44	309	-265	309	-265	88	-530				7.3348	51.5103	0	0	0	0	0	7.3348	0	7.3348	122.16	134.556	12.3969	598	512	562.206	519.917	36.6591	410.582	43.3796	485.852	1.18332
Cntrl ErP	11262018_sp65_ErP	Sheet161	8	1	0	0	0		ErP	ErP	0			ErP	286	329	44	44	309	-265	309	-265	88	-530				7.3348	51.5103	0	0	0	0	0	7.3348	0	7.3348	122.16	134.556	12.3969	609.835	522.894	582.3	534.802	30	336	51.9929	582.32	1.7331
Cntrl ErP	11262018_sp65_ErP	Sheet162	4	1	0	0	0		ErP	ErP	0			ErP	20	79	60	60	59	1	59	1	120	2				10.002	9.8353	0	2	0	0	0	0	9.8353	11.8353	62	72.6686	10.6686	612.176	387.311	684.824	504.068	137.514	1540.15	122.008	1366.49	0.887246
Cntrl ErP	11262018_sp65_ErP	Sheet163	5	1	0	0	0		ErP	ErP	0			ErP	80	161	82	82	141	-59	141	-59	164	-118				13.6694	23.5047	0	0	0	0	0	13.6694	0	13.6694	72.8353	86.338	13.5027	684.824	504.068	647.332	501.681	37.5681	420.763	147.321	1649.99	3.92142
Cntrl ErP	11262018_sp65_ErP	Sheet164	6	1	0	0	0		ErP	ErP	0			ErP	162	252	91	91	232	-141	232	-141	182	-282				15.1697	38.6744	0	0	0	0	0	15.1697	0	15.1697	86.5047	112.357	25.8526	649.822	500.021	687.249	518.585	41.7773	467.906	97.1679	1088.28	2.32585
Cntrl ErP	11262018_sp65_ErP	Sheet165	7	1	0	0	0		ErP	ErP	0			ErP	253	329	77	77	309	-232	309	-232	154	-464				12.8359	51.5103	0	0	0	0	0	12.8359	0	12.8359	112.646	134.556	21.9108	681	535	687.977	557.128	23.2019	259.861	36.9595	413.946	1.59295
Cntrl ErP	11262018_sp65_ErP	Sheet166	7	1	0	0	0		ErP	ErP	0			ErP	253	329	77	77	309	-232	309	-232	154	-464				12.8359	51.5103	0	0	0	0	0	12.8359	0	12.8359	112.646	134.556	21.9108	685.575	518.585	705.838	540.011	29.4902	330.29	30.808	345.05	1.04469
Cntrl ErP	11262018_sp65_ErP	Sheet167	6	1	0	0	0		ErP	ErP	0			ErP	162	238	77	77	218	-141	218	-141	154	-282				12.8359	36.3406	0	0	0	0	0	12.8359	0	12.8359	86.5047	108.321	21.8164	665	500	732.852	470.04	74.1725	830.732	80.8428	905.44	1.08993
Cntrl ErP	11262018_sp65_ErP	Sheet168	7	1	0	0	0		ErP	ErP	0			ErP	239	319	81	81	299	-218	299	-218	162	-436				13.5027	49.8433	0	0	0	0	0	13.5027	0	13.5027	108.609	131.673	23.064	732.852	470.04	734.862	477.498	7.72416	86.5105	8.05725	90.2413	1.04312
Cntrl ErP	11262018_sp65_ErP	Sheet169	8	1	0	0	0		ErP	ErP	0			ErP	320	329	10	10	309	-299	309	-299	20	-598				1.667	51.5103	0	0	0	0	0	1.667	0	1.667	131.962	134.556	2.5947	724.319	472.481	722.019	473.056	2.37079	26.5528	2.47423	27.7113	1.04363
Cntrl ErP	11262018_sp65_ErP	Sheet170	8	1	0	0	0		ErP	ErP	0			ErP	320	329	10	10	309	-299	309	-299	20	-598				1.667	51.5103	0	0	0	0	0	1.667	0	1.667	131.962	134.556	2.5947	734.862	477.498	737.544	471.619	6.46143	72.368	4.87454	54.5948	0.754405
Cntrl ErP	11262018_sp65_ErP	Sheet171	7	1	0	0	0		ErP	ErP	0			ErP	239	311	73	73	291	-218	291	-218	146	-436				12.1691	48.5097	0	0	0	0	0	12.1691	0	12.1691	108.609	129.367	20.7576	728	458	738.583	457.404	10.6003	118.723	10.7316	120.194	1.01239
Cntrl ErP	11262018_sp65_ErP	Sheet172	8	1	0	0	0		ErP	ErP	0			ErP	312	329	18	18	309	-291	309	-291	36	-582				3.0006	51.5103	0	0	0	0	0	3.0006	0	3.0006	129.655	134.556	4.9011	730.48	458.68	729.04	457.24	2.03647	22.8084	5.98669	67.051	2.93974
Cntrl ErP	11262018_sp65_ErP	Sheet173	8	1	0	0	0		ErP	ErP	0			ErP	312	329	18	18	309	-291	309	-291	36	-582				3.0006	51.5103	0	0	0	0	0	3.0006	0	3.0006	129.655	134.556	4.9011	744.16	452.92	745.6	453.64	1.60997	18.0317	2.46261	27.5812	1.5296
Cntrl ErP	11262018_sp65_ErP	Sheet174	5	1	0	0	0		ErP	ErP	0			ErP	80	151	72	72	131	-59	131	-59	144	-118				12.0024	21.8377	0	0	0	0	0	12.0024	0	12.0024	72.8353	84.671	11.8357	686	492	666.425	509.983	26.5813	297.711	47.2507	529.208	1.77759
Cntrl ErP	11262018_sp65_ErP	Sheet175	6	1	0	0	0		ErP	ErP	0			ErP	152	217	66	66	197	-131	197	-131	132	-262				11.0022	32.8399	0	0	0	0	0	11.0022	0	11.0022	84.8377	102.267	17.4291	679	504	747.503	498.5	68.7238	769.706	53.4612	598.766	0.777915
Cntrl ErP	11262018_sp65_ErP	Sheet176	7	1	0	0	0		ErP	ErP	0			ErP	218	277	60	60	257	-197	257	-197	120	-394				10.002	42.8419	0	0	0	0	0	10.002	0	10.002	102.555	119.565	17.0097	737	504	732.63	512.475	9.53575	106.8	11.4368	128.092	1.19936
Cntrl ErP	11262018_sp65_ErP	Sheet177	8	1	0	0	0		ErP	ErP	0			ErP	278	329	52	52	309	-257	309	-257	104	-514				8.6684	51.5103	0	0	0	0	0	8.6684	0	8.6684	119.853	134.556	14.7033	744	505	759.421	502.801	15.5774	174.467	13.9559	156.306	0.89591
Cntrl ErP	11262018_sp65_ErP	Sheet178	8	1	0	0	0		ErP	ErP	0			ErP	278	329	52	52	309	-257	309	-257	104	-514				8.6684	51.5103	0	0	0	0	0	8.6684	0	8.6684	119.853	134.556	14.7033	732.63	512.475	739.269	506.119	9.19142	102.944	22.5808	252.905	2.45673
Cntrl ErP	11262018_sp65_ErP	Sheet179	7	1	0	0	0		ErP	ErP	0			ErP	218	275	58	58	255	-197	255	-197	116	-394				9.6686	42.5085	0	0	0	0	0	9.6686	0	9.6686	102.555	118.988	16.4331	740.716	490.11	743.793	493.126	4.30869	48.2574	10.583	118.53	2.4562
Cntrl ErP	11262018_sp65_ErP	Sheet180	8	1	0	0	0		ErP	ErP	0			ErP	276	329	54	54	309	-255	309	-255	108	-510				9.0018	51.5103	0	0	0	0	0	9.0018	0	9.0018	119.277	134.556	15.2799	743.793	493.126	744.444	488.581	4.59108	51.42	11.9628	133.983	2.60566
Cntrl ErP	11262018_sp65_ErP	Sheet181	8	1	0	0	0		ErP	ErP	0			ErP	276	309	34	34	289	-255	289	-255	68	-510				5.6678	48.1763	0	0	0	0	0	5.6678	0	5.6678	119.277	128.79	9.5139	759	498	760.154	499.327	1.75808	19.6905	1.4319	16.0372	0.814464
Cntrl ErP	11262018_sp65_ErP	Sheet182	9	1	0	0	0		ErP	ErP	0			ErP	310	329	20	20	309	-289	309	-289	40	-578				3.334	51.5103	0	0	0	0	0	3.334	0	3.334	129.079	134.556	5.4777	760.689	499.327	767.645	486.752	14.3704	160.948	9.61754	107.716	0.669262
Cntrl ErP	11262018_sp65_ErP	Sheet183	9	1	0	0	0		ErP	ErP	0			ErP	310	329	20	20	309	-289	309	-289	40	-578				3.334	51.5103	0	0	0	0	0	3.334	0	3.334	129.079	134.556	5.4777	768	487	754.96	476.68	16.6296	186.252	15.3347	171.748	0.922131
Cntrl ErP	11262018_sp65_ErP	Sheet184	6	1	0	0	0		ErP	ErP	0			ErP	152	214	63	63	194	-131	194	-131	126	-262				10.5021	32.3398	0	0	0	0	0	10.5021	0	10.5021	84.8377	101.402	16.5642	677.216	513.303	661.458	505.736	17.4803	195.779	78.3807	877.864	4.48396
Cntrl ErP	11262018_sp65_ErP	Sheet185	7	1	0	0	0		ErP	ErP	0			ErP	215	270	56	56	250	-194	250	-194	112	-388				9.3352	41.675	0	0	0	0	0	9.3352	0	9.3352	101.69	117.547	15.8565	647.519	504.423	650.023	496.103	8.68875	97.3139	37.7775	423.108	4.34787
Cntrl ErP	11262018_sp65_ErP	Sheet186	8	1	0	0	0		ErP	ErP	0			ErP	271	329	59	59	309	-250	309	-250	118	-500				9.8353	51.5103	0	0	0	0	0	9.8353	0	9.8353	117.835	134.556	16.7214	654	487	652.255	497.591	10.734	120.22	15.4651	173.209	1.44076
Cntrl ErP	11262018_sp65_ErP	Sheet187	8	1	0	0	0		ErP	ErP	0			ErP	271	329	59	59	309	-250	309	-250	118	-500				9.8353	51.5103	0	0	0	0	0	9.8353	0	9.8353	117.835	134.556	16.7214	651.511	496.103	645.831	517.619	22.253	249.234	24.3646	272.884	1.09489
Cntrl ErP	11262018_sp65_ErP	Sheet188	7	1	0	0	0		ErP	ErP	0			ErP	215	270	56	56	250	-194	250	-194	112	-388				9.3352	41.675	0	0	0	0	0	9.3352	0	9.3352	101.69	117.547	15.8565	658	491	670.116	513.964	25.9642	290.799	40.8791	457.846	1.57444
Cntrl ErP	11262018_sp65_ErP	Sheet189	8	1	0	0	0		ErP	ErP	0			ErP	271	329	59	59	309	-250	309	-250	118	-500				9.8353	51.5103	0	0	0	0	0	9.8353	0	9.8353	117.835	134.556	16.7214	670.116	513.964	680.535	531.825	20.6777	231.591	18.4402	206.53	0.891788
Cntrl ErP	11262018_sp65_ErP	Sheet190	8	1	0	0	0		ErP	ErP	0			ErP	271	329	59	59	309	-250	309	-250	118	-500				9.8353	51.5103	0	0	0	0	0	9.8353	0	9.8353	117.835	134.556	16.7214	665	505	669.372	512.475	8.66006	96.9927	10.7698	120.622	1.24362
Cntrl ErP	11262018_sp65_ErP	Sheet191	3	1	0	0	0		ErP	ErP	0			ErP	12	17	6	6	-3	9	-3	9	12	18				1.0002	-0.5001	12	0	0	0	0	0	0	12	46	56	10	598	362	549.905	317.257	65.689	735.717	82.0148	918.566	1.24853
Cntrl ErP	11262018_sp65_ErP	Sheet192	4	1	0	0	0		ErP	ErP	0			ErP	18	51	34	34	31	3	31	3	68	6				5.6678	5.1677	0	6	0	0	0	0	5.1677	11.1677	58	68.001	10.001	532	312	543.419	485.905	174.28	1951.93	177.072	1983.21	1.01602
Cntrl ErP	11262018_sp65_ErP	Sheet193	5	1	0	0	0		ErP	ErP	0			ErP	52	139	88	88	119	-31	119	-31	176	-62				14.6696	19.8373	0	0	0	0	0	14.6696	0	14.6696	68.1677	82.6706	14.5029	543.419	487.203	486.517	467.361	60.262	674.935	340.239	3810.68	5.64599
Cntrl ErP	11262018_sp65_ErP	Sheet194	6	1	0	0	0		ErP	ErP	0			ErP	140	239	100	100	219	-119	219	-119	200	-238				16.67	36.5073	0	0	0	0	0	16.67	0	16.67	82.8373	108.609	25.7721	488.152	467.361	462.949	450.014	30.5961	342.676	27.4795	307.771	0.898139
Cntrl ErP	11262018_sp65_ErP	Sheet195	7	1	0	0	0		ErP	ErP	0			ErP	240	329	90	90	309	-219	309	-219	180	-438				15.003	51.5103	0	0	0	0	0	15.003	0	15.003	108.898	134.556	25.6587	472	464	483.16	475.96	16.3581	183.211	22.6904	254.133	1.38711
Cntrl ErP	11262018_sp65_ErP	Sheet196	7	1	0	0	0		ErP	ErP	0			ErP	240	311	72	72	291	-219	291	-219	144	-438				12.0024	48.5097	0	0	0	0	0	12.0024	0	12.0024	108.898	129.367	20.4693	462.949	450.014	462.686	451.005	1.02516	11.4818	4.4226	49.5331	4.31404
Cntrl ErP	11262018_sp65_ErP	Sheet197	8	1	0	0	0		ErP	ErP	0			ErP	312	329	18	18	309	-291	309	-291	36	-582				3.0006	51.5103	0	0	0	0	0	3.0006	0	3.0006	129.655	134.556	4.9011	457	438	454.046	438.045	2.95429	33.088	1.90569	21.3437	0.645058
Cntrl ErP	11262018_sp65_ErP	Sheet198	8	1	0	0	0		ErP	ErP	0			ErP	312	329	18	18	309	-291	309	-291	36	-582				3.0006	51.5103	0	0	0	0	0	3.0006	0	3.0006	129.655	134.556	4.9011	462.686	451.005	465.711	449.709	3.29015	36.8497	2.12215	23.768	0.645
Cntrl ErP	11262018_sp65_ErP	Sheet199	6	1	0	0	0		ErP	ErP	0			ErP	140	238	99	99	218	-119	218	-119	198	-238				16.5033	36.3406	0	0	0	0	0	16.5033	0	16.5033	82.8373	108.321	25.4838	501	467	568.298	446.532	70.342	787.831	107.304	1201.81	1.52547
Cntrl ErP	11262018_sp65_ErP	Sheet200	7	1	0	0	0		ErP	ErP	0			ErP	239	317	79	79	297	-218	297	-218	158	-436				13.1693	49.5099	0	0	0	0	0	13.1693	0	13.1693	108.609	131.097	22.4874	568.298	446.532	567.416	446.985	0.992258	11.1133	14.7613	165.326	14.8765
Cntrl ErP	11262018_sp65_ErP	Sheet201	8	1	0	0	0		ErP	ErP	0			ErP	318	329	12	12	309	-297	309	-297	24	-594				2.0004	51.5103	0	0	0	0	0	2.0004	0	2.0004	131.385	134.556	3.1713	559	445	558.485	452.194	7.2129	80.7845	5.09568	57.0716	0.706467
Cntrl ErP	11262018_sp65_ErP	Sheet202	8	1	0	0	0		ErP	ErP	0			ErP	318	329	12	12	309	-297	309	-297	24	-594				2.0004	51.5103	0	0	0	0	0	2.0004	0	2.0004	131.385	134.556	3.1713	567.416	446.985	575.602	449.962	8.71074	97.5603	5.73342	64.2143	0.658202
Cntrl ErP	11262018_sp65_ErP	Sheet203	7	1	0	0	0		ErP	ErP	0			ErP	239	306	68	68	286	-218	286	-218	136	-436				11.3356	47.6762	0	0	0	0	0	11.3356	0	11.3356	108.609	127.926	19.3161	550	449	541.368	442.52	10.7935	120.888	18.6167	208.507	1.7248
Cntrl ErP	11262018_sp65_ErP	Sheet204	8	1	0	0	0		ErP	ErP	0			ErP	307	329	23	23	309	-286	309	-286	46	-572				3.8341	51.5103	0	0	0	0	0	3.8341	0	3.8341	128.214	134.556	6.3426	523.151	443	519.042	442.52	4.13652	46.329	5.18771	58.1023	1.25412
Cntrl ErP	11262018_sp65_ErP	Sheet205	8	1	0	0	0		ErP	ErP	0			ErP	307	329	23	23	309	-286	309	-286	46	-572				3.8341	51.5103	0	0	0	0	0	3.8341	0	3.8341	128.214	134.556	6.3426	541.368	442.52	539.88	444.752	2.68328	30.0528	8.72585	97.7295	3.25193
Cntrl ErP	11262018_sp65_ErP	Sheet206	5	1	0	0	0		ErP	ErP	0			ErP	52	132	81	81	112	-31	112	-31	162	-62				13.5027	18.6704	0	0	0	0	0	13.5027	0	13.5027	68.1677	81.5037	13.336	521	490	522.662	485.905	4.4191	49.494	29.7786	333.521	6.73861
Cntrl ErP	11262018_sp65_ErP	Sheet207	6	1	0	0	0		ErP	ErP	0			ErP	133	258	126	126	238	-112	238	-112	252	-224				21.0042	39.6746	0	0	0	0	0	21.0042	0	21.0042	81.6704	114.087	32.4167	535	490	565.902	495.99	31.4772	352.545	40.4742	453.311	1.28582
Cntrl ErP	11262018_sp65_ErP	Sheet208	7	1	0	0	0		ErP	ErP	0			ErP	259	329	71	71	309	-238	309	-238	142	-476				11.8357	51.5103	0	0	0	0	0	11.8357	0	11.8357	114.375	134.556	20.181	552	494	528.717	483.451	25.5615	286.288	39.7749	445.479	1.55605
Cntrl ErP	11262018_sp65_ErP	Sheet209	7	1	0	0	0		ErP	ErP	0			ErP	259	329	71	71	309	-238	309	-238	142	-476				11.8357	51.5103	0	0	0	0	0	11.8357	0	11.8357	114.375	134.556	20.181	566.739	495.99	563.319	493.469	4.24893	47.5881	18.4566	206.714	4.34383
Cntrl ErP	11262018_sp65_ErP	Sheet210	6	1	0	0	0		ErP	ErP	0			ErP	133	231	99	99	211	-112	211	-112	198	-224				16.5033	35.1737	0	0	0	0	0	16.5033	0	16.5033	81.6704	106.303	24.6326	522.662	485.905	486.457	461.333	43.7567	490.075	68.5441	767.694	1.56648
Cntrl ErP	11262018_sp65_ErP	Sheet211	7	1	0	0	0		ErP	ErP	0			ErP	232	297	66	66	277	-211	277	-211	132	-422				11.0022	46.1759	0	0	0	0	0	11.0022	0	11.0022	106.591	125.331	18.7395	482	471	501.568	470.878	19.5684	219.166	24.8234	278.022	1.26855
Cntrl ErP	11262018_sp65_ErP	Sheet212	8	1	0	0	0		ErP	ErP	0			ErP	298	329	32	32	309	-277	309	-277	64	-554				5.3344	51.5103	0	0	0	0	0	5.3344	0	5.3344	125.619	134.556	8.9373	504.76	462.28	506.32	459.214	3.4403	38.5313	13.3149	149.127	3.87027
Cntrl ErP	11262018_sp65_ErP	Sheet213	8	1	0	0	0		ErP	ErP	0			ErP	298	329	32	32	309	-277	309	-277	64	-554				5.3344	51.5103	0	0	0	0	0	5.3344	0	5.3344	125.619	134.556	8.9373	501.568	470.878	500.44	474.52	3.8124	42.6989	6.56117	73.4852	1.72101
Cntrl ErP	11262018_sp65_ErP	Sheet214	7	1	0	0	0		ErP	ErP	0			ErP	232	294	63	63	274	-211	274	-211	126	-422				10.5021	45.6758	0	0	0	0	0	10.5021	0	10.5021	106.591	124.466	17.8746	486.457	461.333	482.127	455.758	7.05888	79.0595	22.7676	254.997	3.22538
Cntrl ErP	11262018_sp65_ErP	Sheet215	8	1	0	0	0		ErP	ErP	0			ErP	295	329	35	35	309	-274	309	-274	70	-548				5.8345	51.5103	0	0	0	0	0	5.8345	0	5.8345	124.754	134.556	9.8022	483	456	465.279	470.446	22.8636	256.073	17.5684	196.766	0.7684
Cntrl ErP	11262018_sp65_ErP	Sheet216	8	1	0	0	0		ErP	ErP	0			ErP	295	329	35	35	309	-274	309	-274	70	-548				5.8345	51.5103	0	0	0	0	0	5.8345	0	5.8345	124.754	134.556	9.8022	497	456	483.52	456.16	13.4809	150.987	11.6501	130.482	0.864193
Cntrl ErP	11262018_sp65_ErP	Sheet217	4	1	0	0	0		ErP	ErP	0			ErP	18	49	32	32	29	3	29	3	64	6				5.3344	4.8343	0	6	0	0	0	0	4.8343	10.8343	58	67.6676	9.6676	556.392	325.041	631.635	440.5	137.813	1543.51	94.094	1053.85	0.682766
Cntrl ErP	11262018_sp65_ErP	Sheet218	5	1	0	0	0		ErP	ErP	0			ErP	50	136	87	87	116	-29	116	-29	174	-58				14.5029	19.3372	0	0	0	0	0	14.5029	0	14.5029	67.8343	82.1705	14.3362	631.635	440.5	634.05	439.423	2.64441	29.6174	46.5324	521.163	17.5965
Cntrl ErP	11262018_sp65_ErP	Sheet219	6	1	0	0	0		ErP	ErP	0			ErP	137	233	97	97	213	-116	213	-116	194	-232				16.1699	35.5071	0	0	0	0	0	16.1699	0	16.1699	82.3372	106.88	24.5424	634.05	439.423	641.433	443.92	8.64498	96.8238	22.691	254.14	2.62477
Cntrl ErP	11262018_sp65_ErP	Sheet220	7	1	0	0	0		ErP	ErP	0			ErP	234	315	82	82	295	-213	295	-213	164	-426				13.6694	49.1765	0	0	0	0	0	13.6694	0	13.6694	107.168	130.52	23.3523	641.433	443.92	638.115	438.799	6.10209	68.3434	4.97782	55.7516	0.815756
Cntrl ErP	11262018_sp65_ErP	Sheet221	8	1	0	0	0		ErP	ErP	0			ErP	316	329	14	14	309	-295	309	-295	28	-590				2.3338	51.5103	0	0	0	0	0	2.3338	0	2.3338	130.809	134.556	3.7479	638.115	438.799	638.115	438.799	0	0	0	0	#DIV/0!
Cntrl ErP	11262018_sp65_ErP	Sheet222	8	1	0	0	0		ErP	ErP	0			ErP	316	329	14	14	309	-295	309	-295	28	-590				2.3338	51.5103	0	0	0	0	0	2.3338	0	2.3338	130.809	134.556	3.7479	630.614	442.916	631.349	442.916	0.735	8.232	4.01643	44.984	5.46453
Cntrl ErP	11262018_sp65_ErP	Sheet223	7	1	0	0	0		ErP	ErP	0			ErP	234	307	74	74	287	-213	287	-213	148	-426				12.3358	47.8429	0	0	0	0	0	12.3358	0	12.3358	107.168	128.214	21.0459	630	453	628.581	452.734	1.44366	16.169	1.7068	19.1161	1.18227
Cntrl ErP	11262018_sp65_ErP	Sheet224	8	1	0	0	0		ErP	ErP	0			ErP	308	329	22	22	309	-287	309	-287	44	-574				3.6674	51.5103	0	0	0	0	0	3.6674	0	3.6674	128.502	134.556	6.0543	620	450	619.941	451.005	1.00722	11.2809	0.64966	7.27619	0.645
Cntrl ErP	11262018_sp65_ErP	Sheet225	8	1	0	0	0		ErP	ErP	0			ErP	308	329	22	22	309	-287	309	-287	44	-574				3.6674	51.5103	0	0	0	0	0	3.6674	0	3.6674	128.502	134.556	6.0543	628.581	452.734	638.086	459.214	11.5034	128.838	7.43323	83.2522	0.646179
Cntrl ErP	11262018_sp65_ErP	Sheet226	6	1	0	0	0		ErP	ErP	0			ErP	137	216	80	80	196	-116	196	-116	160	-232				13.336	32.6732	0	0	0	0	0	13.336	0	13.336	82.3372	101.979	19.6413	625	429	617.926	431.731	7.58306	84.9302	10.5426	118.077	1.39029
Cntrl ErP	11262018_sp65_ErP	Sheet227	7	1	0	0	0		ErP	ErP	0			ErP	217	288	72	72	268	-196	268	-196	144	-392				12.0024	44.6756	0	0	0	0	0	12.0024	0	12.0024	102.267	122.736	20.4693	621	444	604.626	430.612	21.1503	236.883	15.5757	174.448	0.736428
Cntrl ErP	11262018_sp65_ErP	Sheet228	8	1	0	0	0		ErP	ErP	0			ErP	289	329	41	41	309	-268	309	-268	82	-536				6.8347	51.5103	0	0	0	0	0	6.8347	0	6.8347	123.024	134.556	11.532	604.626	430.612	605.56	425.56	5.13806	57.5463	8.62972	96.6529	1.67957
Cntrl ErP	11262018_sp65_ErP	Sheet229	8	1	0	0	0		ErP	ErP	0			ErP	289	329	41	41	309	-268	309	-268	82	-536				6.8347	51.5103	0	0	0	0	0	6.8347	0	6.8347	123.024	134.556	11.532	590	428	589.481	434.531	6.55182	73.3804	6.74413	75.5343	1.02935
Cntrl ErP	11262018_sp65_ErP	Sheet230	7	1	0	0	0		ErP	ErP	0			ErP	217	282	66	66	262	-196	262	-196	132	-392				11.0022	43.6754	0	0	0	0	0	11.0022	0	11.0022	102.267	121.006	18.7395	617.926	431.731	628.149	424.22	12.6856	142.078	15.5632	174.308	1.22685
Cntrl ErP	11262018_sp65_ErP	Sheet231	8	1	0	0	0		ErP	ErP	0			ErP	283	329	47	47	309	-262	309	-262	94	-524				7.8349	51.5103	0	0	0	0	0	7.8349	0	7.8349	121.295	134.556	13.2618	619.841	434.259	620.089	435.503	1.26838	14.2059	5.01014	56.1136	3.95003
Cntrl ErP	11262018_sp65_ErP	Sheet232	8	1	0	0	0		ErP	ErP	0			ErP	283	329	47	47	309	-262	309	-262	94	-524				7.8349	51.5103	0	0	0	0	0	7.8349	0	7.8349	121.295	134.556	13.2618	628.149	424.22	630.76	418.36	6.41568	71.8556	6.63086	74.2657	1.03354
Cntrl ErP	11262018_sp65_ErP	Sheet233	5	1	0	0	0		ErP	ErP	0			ErP	50	127	78	78	107	-29	107	-29	156	-58				13.0026	17.8369	0	0	0	0	0	13.0026	0	13.0026	67.8343	80.6702	12.8359	620	430	442.23	344.5	197.263	2209.34	217.264	2433.35	1.10139
Cntrl ErP	11262018_sp65_ErP	Sheet234	6	1	0	0	0		ErP	ErP	0			ErP	128	233	106	106	213	-107	213	-107	212	-214				17.6702	35.5071	0	0	0	0	0	17.6702	0	17.6702	80.8369	106.88	26.0427	442.23	356.176	447.277	367.302	12.2177	136.839	22.5312	252.35	1.84414
Cntrl ErP	11262018_sp65_ErP	Sheet235	7	1	0	0	0		ErP	ErP	0			ErP	234	301	68	68	281	-213	281	-213	136	-426				11.3356	46.8427	0	0	0	0	0	11.3356	0	11.3356	107.168	126.484	19.3161	453	356	463.55	377.13	23.618	264.521	19.2732	215.86	0.816041
Cntrl ErP	11262018_sp65_ErP	Sheet236	8	1	0	0	0		ErP	ErP	0			ErP	302	329	28	28	309	-281	309	-281	56	-562				4.6676	51.5103	0	0	0	0	0	4.6676	0	4.6676	126.772	134.556	7.7841	463.12	386.848	463.644	393.658	6.83054	76.502	8.58504	96.1524	1.25686
Cntrl ErP	11262018_sp65_ErP	Sheet237	8	1	0	0	0		ErP	ErP	0			ErP	302	329	28	28	309	-281	309	-281	56	-562				4.6676	51.5103	0	0	0	0	0	4.6676	0	4.6676	126.772	134.556	7.7841	462.072	372.703	458.929	378.466	6.56418	73.5188	8.47902	94.9651	1.29171
Cntrl ErP	11262018_sp65_ErP	Sheet238	7	1	0	0	0		ErP	ErP	0			ErP	234	297	64	64	277	-213	277	-213	128	-426				10.6688	46.1759	0	0	0	0	0	10.6688	0	10.6688	107.168	125.331	18.1629	447.277	367.302	444.974	365.466	2.94562	32.991	7.11587	79.6977	2.41574
Cntrl ErP	11262018_sp65_ErP	Sheet239	8	1	0	0	0		ErP	ErP	0			ErP	298	329	32	32	309	-277	309	-277	64	-554				5.3344	51.5103	0	0	0	0	0	5.3344	0	5.3344	125.619	134.556	8.9373	456.31	358.559	459.453	361.178	4.09162	45.8262	8.35167	93.5387	2.04116
Cntrl ErP	11262018_sp65_ErP	Sheet240	8	1	0	0	0		ErP	ErP	0			ErP	298	329	32	32	309	-277	309	-277	64	-554				5.3344	51.5103	0	0	0	0	0	5.3344	0	5.3344	125.619	134.556	8.9373	444.974	365.466	443.213	366.417	2.00123	22.4138	8.52062	95.431	4.25769
Cntrl ErP	11262018_sp65_ErP	Sheet241	6	1	0	0	0		ErP	ErP	0			ErP	128	227	100	100	207	-107	207	-107	200	-214				16.67	34.5069	0	0	0	0	0	16.67	0	16.67	80.8369	105.15	24.3129	451	352	441.182	343.794	12.7952	143.306	26.7835	299.975	2.09325
Cntrl ErP	11262018_sp65_ErP	Sheet242	7	1	0	0	0		ErP	ErP	0			ErP	228	292	65	65	272	-207	272	-207	130	-414				10.8355	45.3424	0	0	0	0	0	10.8355	0	10.8355	105.438	123.889	18.4512	433	325	439.635	315.959	11.2141	125.598	8.2926	92.8772	0.739479
Cntrl ErP	11262018_sp65_ErP	Sheet243	8	1	0	0	0		ErP	ErP	0			ErP	293	329	37	37	309	-272	309	-272	74	-544				6.1679	51.5103	0	0	0	0	0	6.1679	0	6.1679	124.178	134.556	10.3788	439.635	315.959	432.473	313.505	7.5708	84.7929	12.9109	144.602	1.70535
Cntrl ErP	11262018_sp65_ErP	Sheet244	8	1	0	0	0		ErP	ErP	0			ErP	293	329	37	37	309	-272	309	-272	74	-544				6.1679	51.5103	0	0	0	0	0	6.1679	0	6.1679	124.178	134.556	10.3788	439.546	324.507	442.23	319.851	5.37356	60.1839	4.52513	50.6814	0.84211
Cntrl ErP	11262018_sp65_ErP	Sheet245	7	1	0	0	0		ErP	ErP	0			ErP	228	284	57	57	264	-207	264	-207	114	-414				9.5019	44.0088	0	0	0	0	0	9.5019	0	9.5019	105.438	121.583	16.1448	441.182	343.794	436.2	345.12	5.15576	57.7445	3.54126	39.6621	0.686855
Cntrl ErP	11262018_sp65_ErP	Sheet246	8	1	0	0	0		ErP	ErP	0			ErP	285	329	45	45	309	-264	309	-264	90	-528				7.5015	51.5103	0	0	0	0	0	7.5015	0	7.5015	121.871	134.556	12.6852	436.2	345.12	431.949	348.081	5.18033	58.0197	15.2792	171.127	2.94947
Cntrl ErP	11262018_sp65_ErP	Sheet247	8	1	0	0	0		ErP	ErP	0			ErP	285	329	45	45	309	-264	309	-264	90	-528				7.5015	51.5103	0	0	0	0	0	7.5015	0	7.5015	121.871	134.556	12.6852	440.593	336.032	443.999	344.938	9.53473	106.789	14.549	162.949	1.52589
Cntrl ErP	11262018_sp66_ErP	Sheet1	1	1	0	0	0		ErP	ErP	0			ErP	1	3	3	3	-17	20	-17	20	6	40				0.5001	-2.8339	6	0	0	0	0	0	0	6	24	28	4	521.012	286.549	508.288	262.081	27.5792	308.887	20.0642	224.719	0.727511
Cntrl ErP	11262018_sp66_ErP	Sheet2	2	1	0	0	0		ErP	ErP	0			ErP	4	11	8	8	-9	17	-9	17	16	34				1.3336	-1.5003	16	0	0	0	0	0	0	16	30	44	14	518	257	525.906	235.654	22.7626	254.941	18.5227	207.454	0.813733
Cntrl ErP	11262018_sp66_ErP	Sheet3	3	1	0	0	0		ErP	ErP	0			ErP	12	20	9	9	0	9	0	9	18	18				1.5003	0	18	0	0	0	0	0	0	18	46	62	16	532	231	502.731	160.789	76.0673	851.953	110.843	1241.44	1.45717
Cntrl ErP	11262018_sp66_ErP	Sheet4	4	1	0	0	0		ErP	ErP	0			ErP	21	110	90	90	90	0	90	0	180	0				15.003	15.003	0	0	0	0	0	15.003	0	15.003	63	77.8363	14.8363	673	443	575.851	306.878	167.233	1873.01	210.276	2355.1	1.25738
Cntrl ErP	11262018_sp66_ErP	Sheet5	5	1	0	0	0		ErP	ErP	0			ErP	111	206	96	96	186	-90	186	-90	192	-180				16.0032	31.0062	0	0	0	0	0	16.0032	0	16.0032	78.003	99.0955	21.0925	575.851	306.878	576.724	310.268	3.50036	39.2041	23.8677	267.319	6.81864
Cntrl ErP	11262018_sp66_ErP	Sheet6	6	1	0	0	0		ErP	ErP	0			ErP	207	236	30	30	216	-186	216	-186	60	-372				5.001	36.0072	0	0	0	0	0	5.001	0	5.001	99.3838	107.745	8.3607	571.433	309.023	568.009	309.023	3.42375	38.346	17.1233	191.781	5.00134
Cntrl ErP	11262018_sp66_ErP	Sheet7	6	1	0	0	0		ErP	ErP	0			ErP	207	236	30	30	216	-186	216	-186	60	-372				5.001	36.0072	0	0	0	0	0	5.001	0	5.001	99.3838	107.745	8.3607	584.506	318.361	583.261	319.917	1.99297	22.3213	6.44742	72.2111	3.23508
Cntrl ErP	11262018_sp66_ErP	Sheet8	5	1	0	0	0		ErP	ErP	0			ErP	111	189	79	79	169	-90	169	-90	158	-180				13.1693	28.1723	0	0	0	0	0	13.1693	0	13.1693	78.003	94.1944	16.1914	565	299	569.658	297.128	5.02016	56.2258	17.7708	199.033	3.53989
Cntrl ErP	11262018_sp66_ErP	Sheet9	6	1	0	0	0		ErP	ErP	0			ErP	190	236	47	47	216	-169	216	-169	94	-338				7.8349	36.0072	0	0	0	0	0	7.8349	0	7.8349	94.4827	107.745	13.2618	579.837	299.063	582.638	301.553	3.74795	41.977	13.7093	153.544	3.65781
Cntrl ErP	11262018_sp66_ErP	Sheet10	6	1	0	0	0		ErP	ErP	0			ErP	190	236	47	47	216	-169	216	-169	94	-338				7.8349	36.0072	0	0	0	0	0	7.8349	0	7.8349	94.4827	107.745	13.2618	569.658	297.128	567.387	282.878	14.4299	161.615	10.7165	120.025	0.742663
Cntrl ErP	11262018_sp66_ErP	Sheet11	4	1	0	0	0		ErP	ErP	0			ErP	21	102	82	82	82	0	82	0	164	0				13.6694	13.6694	0	0	0	0	0	13.6694	0	13.6694	63	76.5027	13.5027	690.014	463.851	682.23	456.068	11.0079	123.289	53.6938	601.371	4.87774
Cntrl ErP	11262018_sp66_ErP	Sheet12	5	1	0	0	0		ErP	ErP	0			ErP	103	184	82	82	164	-82	164	-82	164	-164				13.6694	27.3388	0	0	0	0	0	13.6694	0	13.6694	76.6694	92.7529	16.0835	682.23	456.068	687.809	459.486	6.54336	73.2856	19.7397	221.085	3.01676
Cntrl ErP	11262018_sp66_ErP	Sheet13	6	1	0	0	0		ErP	ErP	0			ErP	185	236	52	52	216	-164	216	-164	104	-328				8.6684	36.0072	0	0	0	0	0	8.6684	0	8.6684	93.0412	107.745	14.7033	692.138	455.327	692.903	453.033	2.41914	27.0944	4.54517	50.9059	1.87884
Cntrl ErP	11262018_sp66_ErP	Sheet14	6	1	0	0	0		ErP	ErP	0			ErP	185	236	52	52	216	-164	216	-164	104	-328				8.6684	36.0072	0	0	0	0	0	8.6684	0	8.6684	93.0412	107.745	14.7033	687.809	459.486	684.232	463.487	5.36741	60.1149	26.585	297.752	4.95305
Cntrl ErP	11262018_sp66_ErP	Sheet15	5	1	0	0	0		ErP	ErP	0			ErP	103	183	81	81	163	-82	163	-82	162	-164				13.5027	27.1721	0	0	0	0	0	13.5027	0	13.5027	76.6694	92.4646	15.7952	671	455	672.538	449.037	6.1583	68.973	20.2321	226.599	3.28533
Cntrl ErP	11262018_sp66_ErP	Sheet16	6	1	0	0	0		ErP	ErP	0			ErP	184	236	53	53	216	-163	216	-163	106	-326				8.8351	36.0072	0	0	0	0	0	8.8351	0	8.8351	92.7529	107.745	14.9916	672.538	449.037	672.538	448.233	0.80375	9.002	8.63523	96.7145	10.7437
Cntrl ErP	11262018_sp66_ErP	Sheet17	6	1	0	0	0		ErP	ErP	0			ErP	184	236	53	53	216	-163	216	-163	106	-326				8.8351	36.0072	0	0	0	0	0	8.8351	0	8.8351	92.7529	107.745	14.9916	664	441	663.067	433.142	7.91264	88.6216	9.89947	110.874	1.2511
Cntrl ErP	11262018_sp66_ErP	Sheet18	3	1	0	0	0		ErP	ErP	0			ErP	12	19	8	8	-1	9	-1	9	16	18				1.3336	-0.1667	16	0	0	0	0	0	0	16	46	60	14	511.224	216.079	453.547	105.857	124.401	1393.3	207.406	2322.95	1.66724
Cntrl ErP	11262018_sp66_ErP	Sheet19	4	1	0	0	0		ErP	ErP	0			ErP	20	105	86	86	85	1	85	1	172	2				14.3362	14.1695	0	2	0	0	0	0	14.1695	16.1695	62	77.0028	15.0028	459	111	606.986	361.365	290.831	3257.31	274.398	3073.25	0.943496
Cntrl ErP	11262018_sp66_ErP	Sheet20	5	1	0	0	0		ErP	ErP	0			ErP	106	192	87	87	172	-85	172	-85	174	-170				14.5029	28.6724	0	0	0	0	0	14.5029	0	14.5029	77.1695	95.0593	17.8898	593	360	612.257	377.503	26.0228	291.455	39.8078	445.847	1.52973
Cntrl ErP	11262018_sp66_ErP	Sheet21	6	1	0	0	0		ErP	ErP	0			ErP	193	228	36	36	208	-172	208	-172	72	-344				6.0012	34.6736	0	0	0	0	0	6.0012	0	6.0012	95.3476	105.438	10.0905	612.257	377.503	627.528	378.307	15.2924	171.275	16.877	189.022	1.10362
Cntrl ErP	11262018_sp66_ErP	Sheet22	6	1	0	0	0		ErP	ErP	0			ErP	193	228	36	36	208	-172	208	-172	72	-344				6.0012	34.6736	0	0	0	0	0	6.0012	0	6.0012	95.3476	105.438	10.0905	601	376	607.849	378.121	7.17015	80.3056	9.73311	109.011	1.35745
Cntrl ErP	11262018_sp66_ErP	Sheet23	5	1	0	0	0		ErP	ErP	0			ErP	106	184	79	79	164	-85	164	-85	158	-170				13.1693	27.3388	0	0	0	0	0	13.1693	0	13.1693	77.1695	92.7529	15.5834	606.986	361.365	605.827	358.213	3.3583	37.6129	20.0243	224.272	5.96262
Cntrl ErP	11262018_sp66_ErP	Sheet24	6	1	0	0	0		ErP	ErP	0			ErP	185	228	44	44	208	-164	208	-164	88	-328				7.3348	34.6736	0	0	0	0	0	7.3348	0	7.3348	93.0412	105.438	12.3969	605.827	358.213	597.789	362.232	8.9862	100.645	7.36494	82.4874	0.819584
Cntrl ErP	11262018_sp66_ErP	Sheet25	6	1	0	0	0		ErP	ErP	0			ErP	185	228	44	44	208	-164	208	-164	88	-328				7.3348	34.6736	0	0	0	0	0	7.3348	0	7.3348	93.0412	105.438	12.3969	611	366	615.472	363.839	4.96648	55.6246	11.4904	128.692	2.31359
Cntrl ErP	11262018_sp66_ErP	Sheet26	4	1	0	0	0		ErP	ErP	0			ErP	20	101	82	82	81	1	81	1	164	2				13.6694	13.5027	0	2	0	0	0	0	13.5027	15.5027	62	76.336	14.336	432.468	94.9981	618.662	391.203	349.865	3918.49	304.446	3409.79	0.870181
Cntrl ErP	11262018_sp66_ErP	Sheet27	5	1	0	0	0		ErP	ErP	0			ErP	102	184	83	83	164	-81	164	-81	166	-162				13.8361	27.3388	0	0	0	0	0	13.8361	0	13.8361	76.5027	92.7529	16.2502	618.662	391.203	625.117	385.541	8.58618	96.1652	57.5525	644.588	6.70292
Cntrl ErP	11262018_sp66_ErP	Sheet28	6	1	0	0	0		ErP	ErP	0			ErP	185	228	44	44	208	-164	208	-164	88	-328				7.3348	34.6736	0	0	0	0	0	7.3348	0	7.3348	93.0412	105.438	12.3969	639	402	639.584	411.261	9.27904	103.925	11.0778	124.072	1.19385
Cntrl ErP	11262018_sp66_ErP	Sheet29	6	1	0	0	0		ErP	ErP	0			ErP	185	228	44	44	208	-164	208	-164	88	-328				7.3348	34.6736	0	0	0	0	0	7.3348	0	7.3348	93.0412	105.438	12.3969	625.117	385.541	636.796	391.816	13.2578	148.487	11.055	123.816	0.833847
Cntrl ErP	11262018_sp66_ErP	Sheet30	5	1	0	0	0		ErP	ErP	0			ErP	102	172	71	71	152	-81	152	-81	142	-162				11.8357	25.3384	0	0	0	0	0	11.8357	0	11.8357	76.5027	89.2933	12.7906	619	382	617.883	403.223	21.2525	238.028	22.4845	251.826	1.05797
Cntrl ErP	11262018_sp66_ErP	Sheet31	6	1	0	0	0		ErP	ErP	0			ErP	173	228	56	56	208	-152	208	-152	112	-304				9.3352	34.6736	0	0	0	0	0	9.3352	0	9.3352	89.5816	105.438	15.8565	611	398	607.538	393.372	5.77963	64.7319	5.58713	62.5758	0.966693
Cntrl ErP	11262018_sp66_ErP	Sheet32	6	1	0	0	0		ErP	ErP	0			ErP	173	228	56	56	208	-152	208	-152	112	-304				9.3352	34.6736	0	0	0	0	0	9.3352	0	9.3352	89.5816	105.438	15.8565	617.883	403.223	622.789	406.133	5.70433	63.8885	5.97043	66.8688	1.04665
Cntrl ErP	11262018_sp66_ErP	Sheet33	2	1	0	0	0		ErP	ErP	0			ErP	4	11	8	8	-9	17	-9	17	16	34				1.3336	-1.5003	16	0	0	0	0	0	0	16	30	44	14	506.331	272.847	509.267	273.826	3.09508	34.6649	4.56808	51.1625	1.47592
Cntrl ErP	11262018_sp66_ErP	Sheet34	3	1	0	0	0		ErP	ErP	0			ErP	12	17	6	6	-3	9	-3	9	12	18				1.0002	-0.5001	12	0	0	0	0	0	0	12	46	56	10	506	274	514.867	264.906	12.7015	142.257	8.80463	98.6119	0.693194
Cntrl ErP	11262018_sp66_ErP	Sheet35	4	1	0	0	0		ErP	ErP	0			ErP	18	38	21	21	18	3	18	3	42	6				3.5007	3.0006	0	6	0	0	0	0	3.0006	9.0006	58	65.8339	7.8339	507.202	271.932	693.905	566.338	348.616	3904.5	240.236	2690.64	0.689113
Cntrl ErP	11262018_sp66_ErP	Sheet36	5	1	0	0	0		ErP	ErP	0			ErP	39	102	64	64	82	-18	82	-18	128	-36				10.6688	13.6694	0	0	0	0	0	10.6688	0	10.6688	66.0006	76.5027	10.5021	698	557	699.078	554.828	2.42503	27.1603	12.9175	144.675	5.32672
Cntrl ErP	11262018_sp66_ErP	Sheet37	6	1	0	0	0		ErP	ErP	0			ErP	103	165	63	63	145	-82	145	-82	126	-164				10.5021	24.1715	0	0	0	0	0	10.5021	0	10.5021	76.6694	87.0048	10.3354	686	559	684.594	564.777	5.94542	66.5887	10.1851	114.073	1.7131
Cntrl ErP	11262018_sp66_ErP	Sheet38	7	1	0	0	0		ErP	ErP	0			ErP	166	236	71	71	216	-145	216	-145	142	-290				11.8357	36.0072	0	0	0	0	0	11.8357	0	11.8357	87.1715	107.745	20.573	684.594	564.777	685.763	566.507	2.08796	23.3852	17.5032	196.036	8.38294
Cntrl ErP	11262018_sp66_ErP	Sheet39	7	1	0	0	0		ErP	ErP	0			ErP	166	211	46	46	191	-145	191	-145	92	-290				7.6682	31.8397	0	0	0	0	0	7.6682	0	7.6682	87.1715	100.537	13.3655	693.652	575.957	692.477	579.717	3.93932	44.1204	10.7069	119.917	2.71795
Cntrl ErP	11262018_sp66_ErP	Sheet40	6	1	0	0	0		ErP	ErP	0			ErP	103	169	67	67	149	-82	149	-82	134	-164				11.1689	24.8383	0	0	0	0	0	11.1689	0	11.1689	76.6694	87.6716	11.0022	699.078	554.828	704.688	567.188	13.5744	152.033	19.1283	214.237	1.40914
Cntrl ErP	11262018_sp66_ErP	Sheet41	7	1	0	0	0		ErP	ErP	0			ErP	170	211	42	42	191	-149	191	-149	84	-298				7.0014	31.8397	0	0	0	0	0	7.0014	0	7.0014	87.8383	100.537	12.6987	704.688	567.188	706.61	565.23	2.74369	30.7294	8.41086	94.2016	3.06552
Cntrl ErP	11262018_sp66_ErP	Sheet42	7	1	0	0	0		ErP	ErP	0			ErP	170	211	42	42	191	-149	191	-149	84	-298				7.0014	31.8397	0	0	0	0	0	7.0014	0	7.0014	87.8383	100.537	12.6987	695.83	558.41	686.37	553.35	10.7282	120.156	13.4728	150.895	1.25583
Cntrl ErP	11262018_sp66_ErP	Sheet43	5	1	0	0	0		ErP	ErP	0			ErP	39	95	57	57	75	-18	75	-18	114	-36				9.5019	12.5025	0	0	0	0	0	9.5019	0	9.5019	66.0006	75.3358	9.3352	693.905	566.338	685.112	568.128	8.97319	100.5	8.12507	91.0008	0.905483
Cntrl ErP	11262018_sp66_ErP	Sheet44	6	1	0	0	0		ErP	ErP	0			ErP	96	172	77	77	152	-75	152	-75	154	-150				12.8359	25.3384	0	0	0	0	0	12.8359	0	12.8359	75.5025	89.2933	13.7908	685.112	568.128	690.221	592.104	24.515	274.568	34.1982	383.02	1.39499
Cntrl ErP	11262018_sp66_ErP	Sheet45	7	1	0	0	0		ErP	ErP	0			ErP	173	225	53	53	205	-152	205	-152	106	-304				8.8351	34.1735	0	0	0	0	0	8.8351	0	8.8351	89.5816	104.573	14.9916	689.417	592.104	689.85	600.85	8.75634	98.071	11.2181	125.643	1.28114
Cntrl ErP	11262018_sp66_ErP	Sheet46	7	1	0	0	0		ErP	ErP	0			ErP	173	211	39	39	191	-152	191	-152	78	-304				6.5013	31.8397	0	0	0	0	0	6.5013	0	6.5013	89.5816	100.537	10.9554	685	584	680.492	583.243	4.57071	51.1919	7.0949	79.4628	1.55225
Cntrl ErP	11262018_sp66_ErP	Sheet47	6	1	0	0	0		ErP	ErP	0			ErP	96	169	74	74	149	-75	149	-75	148	-150				12.3358	24.8383	0	0	0	0	0	12.3358	0	12.3358	75.5025	87.6716	12.1691	699	581	714.333	596.123	21.5363	241.207	23.0896	258.603	1.07212
Cntrl ErP	11262018_sp66_ErP	Sheet48	7	1	0	0	0		ErP	ErP	0			ErP	170	211	42	42	191	-149	191	-149	84	-298				7.0014	31.8397	0	0	0	0	0	7.0014	0	7.0014	87.8383	100.537	12.6987	714.333	596.123	718.352	600.142	5.68337	63.6538	6.04313	67.6831	1.0633
Cntrl ErP	11262018_sp66_ErP	Sheet49	7	1	0	0	0		ErP	ErP	0			ErP	170	211	42	42	191	-149	191	-149	84	-298				7.0014	31.8397	0	0	0	0	0	7.0014	0	7.0014	87.8383	100.537	12.6987	707	584	707.099	584.871	0.876278	9.81431	18.3455	205.47	20.9357
Cntrl ErP	11262018_sp66_ErP	Sheet50	4	1	0	0	0		ErP	ErP	0			ErP	18	43	26	26	23	3	23	3	52	6				4.3342	3.8341	0	6	0	0	0	0	3.8341	9.8341	58	66.6674	8.6674	528	255	718.362	550.173	351.233	3933.81	230.38	2580.26	0.655918
Cntrl ErP	11262018_sp66_ErP	Sheet51	5	1	0	0	0		ErP	ErP	0			ErP	44	108	65	65	88	-23	88	-23	130	-46				10.8355	14.6696	0	0	0	0	0	10.8355	0	10.8355	66.8341	77.5029	10.6688	718.362	550.173	719.028	552.168	2.10291	23.5526	13.8345	154.947	6.57873
Cntrl ErP	11262018_sp66_ErP	Sheet52	6	1	0	0	0		ErP	ErP	0			ErP	109	180	72	72	160	-88	160	-88	144	-176				12.0024	26.672	0	0	0	0	0	12.0024	0	12.0024	77.6696	91.5997	13.9301	719.028	552.168	715.941	554.328	3.7679	42.2005	23.4799	262.975	6.23156
Cntrl ErP	11262018_sp66_ErP	Sheet53	7	1	0	0	0		ErP	ErP	0			ErP	181	219	39	39	199	-160	199	-160	78	-320				6.5013	33.1733	0	0	0	0	0	6.5013	0	6.5013	91.888	102.843	10.9554	715.941	554.328	723.978	566.384	14.4898	162.286	15.9033	178.117	1.09755
Cntrl ErP	11262018_sp66_ErP	Sheet54	7	1	0	0	0		ErP	ErP	0			ErP	181	211	31	31	191	-160	191	-160	62	-320				5.1677	31.8397	0	0	0	0	0	5.1677	0	5.1677	91.888	100.537	8.649	710	545	709.053	544.217	1.22885	13.7631	6.44018	72.13	5.24084
Cntrl ErP	11262018_sp66_ErP	Sheet55	6	1	0	0	0		ErP	ErP	0			ErP	109	211	103	103	191	-88	191	-88	206	-176				17.1701	31.8397	0	0	0	0	0	17.1701	0	17.1701	77.6696	100.537	22.8674	726	542	727.502	538.683	3.64188	40.7891	27.9465	313.001	7.67363
Cntrl ErP	11262018_sp66_ErP	Sheet56	5	1	0	0	0		ErP	ErP	0			ErP	44	113	70	70	93	-23	93	-23	140	-46				11.669	15.5031	0	0	0	0	0	11.669	0	11.669	66.8341	78.3364	11.5023	708	550	701.072	536.873	14.8432	166.244	15.1628	169.823	1.02153
Cntrl ErP	11262018_sp66_ErP	Sheet57	6	1	0	0	0		ErP	ErP	0			ErP	114	211	98	98	191	-93	191	-93	196	-186				16.3366	31.8397	0	0	0	0	0	16.3366	0	16.3366	78.5031	100.537	22.0339	693	544	689.577	537.247	7.57032	84.7876	13.7868	154.412	1.82116
Cntrl ErP	11262018_sp66_ErP	Sheet58	6	1	0	0	0		ErP	ErP	0			ErP	114	211	98	98	191	-93	191	-93	196	-186				16.3366	31.8397	0	0	0	0	0	16.3366	0	16.3366	78.5031	100.537	22.0339	701.072	536.873	695.112	524.332	13.8843	155.504	22.6403	253.572	1.63065
Cntrl ErP	11262018_sp66_ErP	Sheet59	3	1	0	0	0		ErP	ErP	0			ErP	12	16	5	5	-4	9	-4	9	10	18				0.8335	-0.6668	10	0	0	0	0	0	0	10	46	54	8	532	254	524.448	233.607	21.7465	243.561	14.0265	157.097	0.645
Cntrl ErP	11262018_sp66_ErP	Sheet60	4	1	0	0	0		ErP	ErP	0			ErP	17	56	40	40	36	4	36	4	80	8				6.668	6.0012	0	8	0	0	0	0	6.0012	14.0012	56	68.8345	12.8345	517	227	696.5	514.446	338.889	3795.55	248.059	2778.26	0.731979
Cntrl ErP	11262018_sp66_ErP	Sheet61	5	1	0	0	0		ErP	ErP	0			ErP	57	137	81	81	117	-36	117	-36	162	-72				13.5027	19.5039	0	0	0	0	0	13.5027	0	13.5027	69.0012	82.3372	13.336	690.014	507.959	692.632	501.281	7.17375	80.346	63.0532	706.196	8.78944
Cntrl ErP	11262018_sp66_ErP	Sheet62	6	1	0	0	0		ErP	ErP	0			ErP	138	214	77	77	194	-117	194	-117	154	-234				12.8359	32.3398	0	0	0	0	0	12.8359	0	12.8359	82.5039	101.402	18.898	682	498	651.802	500.612	30.3109	339.482	26.7892	300.039	0.883814
Cntrl ErP	11262018_sp66_ErP	Sheet63	7	1	0	0	0		ErP	ErP	0			ErP	215	216	2	2	196	-194	196	-194	4	-388				0.3334	32.6732	0	0	0	0	0	0.3334	0	0.3334	101.69	101.979	0.2883	649.057	495.122	649.057	495.122	0	0	0	0	#DIV/0!
Cntrl ErP	11262018_sp66_ErP	Sheet64	7	1	0	0	0		ErP	ErP	0			ErP	215	216	2	2	196	-194	196	-194	4	-388				0.3334	32.6732	0	0	0	0	0	0.3334	0	0.3334	101.69	101.979	0.2883	655.233	511.134	655.004	511.821	0.723371	8.10176	0.466574	5.22563	0.645
Cntrl ErP	11262018_sp66_ErP	Sheet65	6	1	0	0	0		ErP	ErP	0			ErP	138	192	55	55	172	-117	172	-117	110	-234				9.1685	28.6724	0	0	0	0	0	9.1685	0	9.1685	82.5039	95.0593	12.5554	693	500	689.417	481.187	19.1513	214.495	15.3626	172.061	0.802171
Cntrl ErP	11262018_sp66_ErP	Sheet66	7	1	0	0	0		ErP	ErP	0			ErP	193	211	19	19	191	-172	191	-172	38	-344				3.1673	31.8397	0	0	0	0	0	3.1673	0	3.1673	95.3476	100.537	5.1894	682.812	485.587	681.173	482.102	3.8516	43.1379	4.20556	47.1022	1.0919
Cntrl ErP	11262018_sp66_ErP	Sheet67	7	1	0	0	0		ErP	ErP	0			ErP	193	211	19	19	191	-172	191	-172	38	-344				3.1673	31.8397	0	0	0	0	0	3.1673	0	3.1673	95.3476	100.537	5.1894	690.221	479.579	698.188	478.822	8.00275	89.6308	5.94334	66.5655	0.742663
Cntrl ErP	11262018_sp66_ErP	Sheet68	5	1	0	0	0		ErP	ErP	0			ErP	57	140	84	84	120	-36	120	-36	168	-72				14.0028	20.004	0	0	0	0	0	14.0028	0	14.0028	69.0012	82.8373	13.8361	686	504	678.164	514.944	13.4602	150.754	23.6891	265.318	1.75994
Cntrl ErP	11262018_sp66_ErP	Sheet69	6	1	0	0	0		ErP	ErP	0			ErP	141	211	71	71	191	-120	191	-120	142	-240				11.8357	31.8397	0	0	0	0	0	11.8357	0	11.8357	83.004	100.537	17.533	682.957	512.192	683.428	507.727	4.48967	50.2843	22.2899	249.647	4.96471
Cntrl ErP	11262018_sp66_ErP	Sheet70	6	1	0	0	0		ErP	ErP	0			ErP	141	211	71	71	191	-120	191	-120	142	-240				11.8357	31.8397	0	0	0	0	0	11.8357	0	11.8357	83.004	100.537	17.533	678.164	514.944	674.408	519.617	5.99602	67.1554	10.2013	114.255	1.70135
Cntrl ErP	11262018_sp66_ErP	Sheet71	4	1	0	0	0		ErP	ErP	0			ErP	17	48	32	32	28	4	28	4	64	8				5.3344	4.6676	0	8	0	0	0	0	4.6676	12.6676	56	67.5009	11.5009	524.448	233.607	713.365	530.014	351.492	3936.71	229.854	2574.36	0.653938
Cntrl ErP	11262018_sp66_ErP	Sheet72	5	1	0	0	0		ErP	ErP	0			ErP	49	126	78	78	106	-28	106	-28	156	-56				13.0026	17.6702	0	0	0	0	0	13.0026	0	13.0026	67.6676	80.5035	12.8359	713.365	530.014	711.922	531.019	1.75897	19.7005	20.1444	225.617	11.4524
Cntrl ErP	11262018_sp66_ErP	Sheet73	6	1	0	0	0		ErP	ErP	0			ErP	127	211	85	85	191	-106	191	-106	170	-212				14.1695	31.8397	0	0	0	0	0	14.1695	0	14.1695	80.6702	100.537	19.8668	707	541	715.817	524.332	18.8561	211.189	24.7489	277.187	1.31251
Cntrl ErP	11262018_sp66_ErP	Sheet74	6	1	0	0	0		ErP	ErP	0			ErP	127	211	85	85	191	-106	191	-106	170	-212				14.1695	31.8397	0	0	0	0	0	14.1695	0	14.1695	80.6702	100.537	19.8668	711.922	531.019	706.592	510.392	21.3042	238.607	33.384	373.901	1.56701
Cntrl ErP	11262018_sp66_ErP	Sheet75	5	1	0	0	0		ErP	ErP	0			ErP	49	116	68	68	96	-28	96	-28	136	-56				11.3356	16.0032	0	0	0	0	0	11.3356	0	11.3356	67.6676	78.8365	11.1689	698	531	693.757	516.923	14.7029	164.672	20.2657	226.976	1.37835
Cntrl ErP	11262018_sp66_ErP	Sheet76	6	1	0	0	0		ErP	ErP	0			ErP	117	211	95	95	191	-96	191	-96	190	-192				15.8365	31.8397	0	0	0	0	0	15.8365	0	15.8365	79.0032	100.537	21.5338	701.646	516.481	694.908	495.222	22.3008	249.769	53.0756	594.447	2.37999
Cntrl ErP	11262018_sp66_ErP	Sheet77	6	1	0	0	0		ErP	ErP	0			ErP	117	201	85	85	181	-96	181	-96	170	-192				14.1695	30.1727	0	0	0	0	0	14.1695	0	14.1695	79.0032	97.654	18.6508	693.441	507.262	673.382	499.527	21.4976	240.774	45.8379	513.385	2.13223
Cntrl ErP	11262018_sp66_ErP	Sheet78	7	1	0	0	0		ErP	ErP	0			ErP	202	211	10	10	191	-181	191	-181	20	-362				1.667	31.8397	0	0	0	0	0	1.667	0	1.667	97.9423	100.537	2.5947	672.357	500.757	670.923	497.887	3.20876	35.9381	2.35162	26.3382	0.732876
Cntrl ErP	11262018_sp66_ErP	Sheet79	7	1	0	0	0		ErP	ErP	0			ErP	202	211	10	10	191	-181	191	-181	20	-362				1.667	31.8397	0	0	0	0	0	1.667	0	1.667	97.9423	100.537	2.5947	664.362	483.537	663.747	479.642	3.94325	44.1644	2.6251	29.4012	0.66572
Cntrl MEP	02102020_sp3a	Sheet1	1	0	0	1	0		0		MEP	MEP		MEP	1	1	1	1	-19	20	-19	20	2	40				0.1667	-3.1673	2	0	0	0	0	0	0	2	24	24	0	488.944	444.184	488.944	444.184	0	0	0	0	#DIV/0!
Cntrl MEP	02102020_sp3a	Sheet2	2	0	0	1	0		0		MEP	MEP		MEP	2	12	11	11	-8	19	-8	19	22	38				1.8337	-1.3336	22	0	0	0	0	0	0	22	26	46	20	498.806	446.814	493.546	502.044	55.4799	621.375	83.4127	934.222	1.50348
Cntrl MEP	02102020_sp3a	Sheet3	3	0	0	1	0		0		MEP	MEP		MEP	13	18	6	6	-2	8	-2	8	12	16				1.0002	-0.3334	12	0	0	0	0	0	0	12	48	58	10	561.926	468.511	734.849	492.181	174.535	1954.79	139.693	1564.56	0.800373
Cntrl MEP	02102020_sp3a	Sheet4	4	0	0	1	0		0		MEP	MEP		MEP	19	107	89	89	87	2	87	2	178	4				14.8363	14.5029	0	4	0	0	0	0	14.5029	18.5029	60	76.05	16.05	720.384	508.619	759.299	438.822	79.9126	895.021	79.6739	892.348	0.997014
Cntrl MEP	02102020_sp3a	Sheet5	5	0	0	1	0		0		MEP	MEP		MEP	108	204	97	97	184	-87	184	-87	194	-174				16.1699	30.6728	0	0	0	0	0	16.1699	0	16.1699	76.2167	92.2167	16	754.746	444.74	758.849	439.429	6.71093	75.1624	46.8941	525.214	6.98772
Cntrl MEP	02102020_sp3a	Sheet6	6	0	0	1	0		0		MEP	MEP		MEP	205	360	156	156	340	-184	340	-184	312	-368				26.0052	56.678	0	0	0	0	0	26.0052	0	26.0052	92.3833	118.217	25.8333	765.261	433.016	967.002	465.314	204.31	2288.27	493.624	5528.59	2.41606
Cntrl MEP	02102020_sp3a	Sheet7	7	0	0	1	0		0		MEP	MEP		MEP	361	440	80	80	420	-340	420	-340	160	-680				13.336	70.014	0	0	0	0	0	13.336	0	13.336	118.383	131.55	13.1667	958.041	462.576	1044.57	673.944	228.394	2558.01	315.699	3535.83	1.38226
Cntrl MEP	02102020_sp3a	Sheet8	8	0	0	1	0		0		MEP	MEP		MEP	441	515	75	75	495	-420	495	-420	150	-840				12.5025	82.5165	0	0	0	0	0	12.5025	0	12.5025	131.717	144.05	12.3333	1050.02	674.998	1074.26	451.287	225.021	2520.24	532.055	5959.02	2.36446
Cntrl MEP	02102020_sp3a	Sheet9	9	0	1	0	MkP	MkP	0		0		1	MkP	516	630	115	115	610	-495	610	-495	230	-990				19.1705	101.687	0	0	0	0	0	19.1705	0	19.1705	144.217	163.217	19	1074.26	447.136	1071.19	514.832	67.7665	758.985	782.861	8768.05	11.5523
Cntrl MEP	02102020_sp3a	Sheet10	10	0	1	0	MkP	MkP	0		0		2	MkP	631	821	191	191	801	-610	801	-610	382	-1220				31.8397	133.527	0	0	0	0	0	31.8397	0	31.8397	163.383	195.05	31.6667	1066.46	515.227	1182.24	465.978	125.82	1409.18	1427.39	15986.8	11.3447
Cntrl MEP	02102020_sp3a	Sheet11	11	0	1	0	MkP	MkP	0		0		3	MkP	822	960	139	139	940	-801	940	-801	278	-1602				23.1713	156.698	0	0	0	0	0	23.1713	0	23.1713	195.217	218.217	23	1178.24	459.906	1171.28	552.362	92.7174	1038.43	230.976	2586.93	2.49119
Cntrl MEP	02102020_sp3a	Sheet12	12	0	1	0	MkP	MkP	0		0		4	MkP	961	1103	143	143	1083	-940	1083	-940	286	-1880				23.8381	180.536	0	0	0	0	0	23.8381	0	23.8381	218.383	242.05	23.6667	1174.99	560.34	1177.27	569.743	9.67519	108.362	42.9237	480.745	4.43647
Cntrl MEP	02102020_sp3a	Sheet13	12	0	1	0	MkP	MkP	0		0		4	MkP	961	1103	143	143	1083	-940	1083	-940	286	-1880				23.8381	180.536	0	0	0	0	0	23.8381	0	23.8381	218.383	242.05	23.6667	1172.42	547.518	1171.57	551.507	4.07964	45.692	20.8206	233.191	5.10355
Cntrl MEP	02102020_sp3a	Sheet14	11	0	1	0	MkP	MkP	0		0		3	MkP	822	950	129	129	930	-801	930	-801	258	-1602				21.5043	155.031	0	0	0	0	0	21.5043	0	21.5043	195.217	216.55	21.3333	1185.78	471.284	1185.07	462.795	8.51851	95.4073	499.286	5592.01	58.6119
Cntrl MEP	02102020_sp3a	Sheet15	12	0	1	0	MkP	MkP	0		0		4	MkP	951	1103	153	153	1083	-930	1083	-930	306	-1860				25.5051	180.536	0	0	0	0	0	25.5051	0	25.5051	216.717	242.05	25.3333	1194.62	461.026	1182.6	457.489	12.5356	140.398	40.7049	455.895	3.24715
Cntrl MEP	02102020_sp3a	Sheet16	12	0	1	0	MkP	MkP	0		0		4	MkP	951	1103	153	153	1083	-930	1083	-930	306	-1860				25.5051	180.536	0	0	0	0	0	25.5051	0	25.5051	216.717	242.05	25.3333	1180.83	464.21	1190.38	470.223	11.2856	126.398	54.6856	612.479	4.84563
Cntrl MEP	02102020_sp3a	Sheet17	10	0	1	0	MkP	MkP	0		0		2	MkP	631	731	101	101	711	-610	711	-610	202	-1220				16.8367	118.524	0	0	0	0	0	16.8367	0	16.8367	163.383	180.05	16.6667	1083.41	514.438	1182.96	458.963	113.964	1276.4	675.308	7563.45	5.92561
Cntrl MEP	02102020_sp3a	Sheet18	11	0	1	0	MkP	MkP	0		0		3	MkP	732	1103	372	372	1083	-711	1083	-711	744	-1422				62.0124	180.536	0	0	0	0	0	62.0124	0	62.0124	180.217	242.05	61.8333	1181.7	453.618	1208.74	456.762	27.2215	304.881	295.718	3312.04	10.8634
Cntrl MEP	02102020_sp3a	Sheet19	11	0	1	0	MkP	MkP	0		0		3	MkP	732	872	141	141	852	-711	852	-711	282	-1422				23.5047	142.028	0	0	0	0	0	23.5047	0	23.5047	180.217	203.55	23.3333	1185.16	465.88	1154.3	486.493	37.1116	415.65	139.733	1565.01	3.7652
Cntrl MEP	02102020_sp3a	Sheet20	12	0	1	0	MkP	MkP	0		0		4	MkP	873	1103	231	231	1083	-852	1083	-852	462	-1704				38.5077	180.536	0	0	0	0	0	38.5077	0	38.5077	203.717	242.05	38.3333	1150.76	481.895	1166.33	471.638	18.6396	208.764	33.9103	379.795	1.81926
Cntrl MEP	02102020_sp3a	Sheet21	12	0	1	0	MkP	MkP	0		0		4	MkP	873	1103	231	231	1083	-852	1083	-852	462	-1704				38.5077	180.536	0	0	0	0	0	38.5077	0	38.5077	203.717	242.05	38.3333	1159.96	490.738	1159.25	487.908	2.91678	32.668	16.4535	184.279	5.64097
Cntrl MEP	02102020_sp3a	Sheet22	9	1	0	0	0		ErP	ErP	0		1	ErP	516	610	95	95	590	-495	590	-495	190	-990				15.8365	98.353	0	0	0	0	0	15.8365	0	15.8365	144.217	159.883	15.6667	1075.65	461.896	1019.43	393.296	88.692	993.35	365.247	4090.77	4.11815
Cntrl MEP	02102020_sp3a	Sheet23	10	1	0	0	0		ErP	ErP	0		2	ErP	611	724	114	114	704	-590	704	-590	228	-1180				19.0038	117.357	0	0	0	0	0	19.0038	0	19.0038	160.05	178.883	18.8333	1023.33	384.981	1291.91	647.701	375.706	4207.91	456.28	5110.33	1.21446
Cntrl MEP	02102020_sp3a	Sheet24	10	1	0	0	0		ErP	ErP	0		2	ErP	611	682	72	72	662	-590	662	-590	144	-1180				12.0024	110.355	0	0	0	0	0	12.0024	0	12.0024	160.05	171.883	11.8333	1017.35	396.154	974.459	377.562	46.7496	523.596	53.822	602.807	1.15128
Cntrl MEP	02102020_sp3a	Sheet25	11	1	0	0	0		ErP	ErP	0		3	ErP	683	724	42	42	704	-662	704	-662	84	-1324				7.0014	117.357	0	0	0	0	0	7.0014	0	7.0014	172.05	178.883	6.83333	975.281	373.725	975.004	397.146	23.4225	262.332	90.3497	1011.92	3.8574
Cntrl MEP	02102020_sp3a	Sheet26	11	1	0	0	0		ErP	ErP	0		3	ErP	683	724	42	42	704	-662	704	-662	84	-1324				7.0014	117.357	0	0	0	0	0	7.0014	0	7.0014	172.05	178.883	6.83333	970.623	386.604	981.854	435.164	49.8413	558.223	58.4738	654.907	1.1732
Cntrl MEP	02102020_sp3a	Sheet27	8	1	0	0	0		ErP	ErP	0		1	ErP	441	521	81	81	501	-420	501	-420	162	-840				13.5027	83.5167	0	0	0	0	0	13.5027	0	13.5027	131.717	145.05	13.3333	1037.19	670.956	959.44	613.3	96.7944	1084.1	242.563	2716.71	2.50596
Cntrl MEP	02102020_sp3a	Sheet28	9	1	0	0	0		ErP	ErP	0		2	ErP	522	724	203	203	704	-501	704	-501	406	-1002				33.8401	117.357	0	0	0	0	0	33.8401	0	33.8401	145.217	178.883	33.6667	955.84	617.38	944.625	606.625	15.5385	174.032	117.381	1314.66	7.55417
Cntrl MEP	02102020_sp3a	Sheet29	9	1	0	0	0		ErP	ErP	0		2	ErP	522	648	127	127	628	-501	628	-501	254	-1002				21.1709	104.688	0	0	0	0	0	21.1709	0	21.1709	145.217	166.217	21	958	611.62	928.049	686.808	80.9339	906.46	109.069	1221.58	1.34763
Cntrl MEP	02102020_sp3a	Sheet30	10	1	0	0	0		ErP	ErP	0		3	ErP	649	675	27	27	655	-628	655	-628	54	-1256				4.5009	109.188	0	0	0	0	0	4.5009	0	4.5009	166.383	170.717	4.33333	922.039	684.623	912.767	677.372	11.7709	131.834	14.7174	164.835	1.25032
Cntrl MEP	02102020_sp3a	Sheet31	11	1	0	0	0		ErP	ErP	0		4	ErP	676	724	49	49	704	-655	704	-655	98	-1310				8.1683	117.357	0	0	0	0	0	8.1683	0	8.1683	170.883	178.883	8	912.767	675.943	951.375	668.375	39.3428	440.639	61.397	687.646	1.56057
Cntrl MEP	02102020_sp3a	Sheet32	11	1	0	0	0		ErP	ErP	0		4	ErP	676	699	24	24	679	-655	679	-655	48	-1310				4.0008	113.189	0	0	0	0	0	4.0008	0	4.0008	170.883	174.717	3.83333	913.788	686.558	914.808	684.925	1.92593	21.5704	4.10029	45.9232	2.12899
Cntrl MEP	02102020_sp3a	Sheet33	10	1	0	0	0		ErP	ErP	0		3	ErP	649	699	51	51	679	-628	679	-628	102	-1256				8.5017	113.189	0	0	0	0	0	8.5017	0	8.5017	166.383	174.717	8.33333	935.15	690.086	844.047	669.791	93.3361	1045.36	132.727	1486.54	1.42203
Cntrl MEP	02102020_sp3a	Sheet34	7	1	0	0	0		ErP	ErP	0		1	ErP	361	405	45	45	385	-340	385	-340	90	-680				7.5015	64.1795	0	0	0	0	0	7.5015	0	7.5015	118.383	125.717	7.33333	973.474	467.803	913.275	447.675	63.4748	710.918	122.375	1370.61	1.92794
Cntrl MEP	02102020_sp3a	Sheet35	8	1	0	0	0		ErP	ErP	0		2	ErP	406	502	97	97	482	-385	482	-385	194	-770				16.1699	80.3494	0	0	0	0	0	16.1699	0	16.1699	125.883	141.883	16	923.336	440.129	912.412	410.347	31.7219	355.286	81.4713	912.479	2.5683
Cntrl MEP	02102020_sp3a	Sheet36	9	1	0	0	0		ErP	ErP	0		3	ErP	503	724	222	222	704	-482	704	-482	444	-964				37.0074	117.357	0	0	0	0	0	37.0074	0	37.0074	142.05	178.883	36.8333	920.292	406.301	839.104	606.206	215.763	2416.55	350.502	3925.62	1.62448
Cntrl MEP	02102020_sp3a	Sheet37	9	1	0	0	0		ErP	ErP	0		3	ErP	503	722	220	220	702	-482	702	-482	440	-964				36.674	117.023	0	0	0	0	0	36.674	0	36.674	142.05	178.55	36.5	907.94	414.819	1051.79	350.238	157.68	1766.02	744.549	8338.95	4.7219
Cntrl MEP	02102020_sp3a	Sheet38	10	1	0	0	0		ErP	ErP	0		4	ErP	723	724	2	2	704	-702	704	-702	4	-1404				0.3334	117.357	0	0	0	0	0	0.3334	0	0.3334	178.717	178.883	0.166667	1057.88	349.443	1057.88	349.708	0.265	2.968	0.170925	1.91436	0.645
Cntrl MEP	02102020_sp3a	Sheet39	10	1	0	0	0		ErP	ErP	0		4	ErP	723	724	2	2	704	-702	704	-702	4	-1404				0.3334	117.357	0	0	0	0	0	0.3334	0	0.3334	178.717	178.883	0.166667	1045.43	344.938	1044.63	344.408	0.955471	10.7013	0.616279	6.90232	0.645
Cntrl MEP	02102020_sp3a	Sheet40	8	1	0	0	0		ErP	ErP	0		2	ErP	406	497	92	92	477	-385	477	-385	184	-770				15.3364	79.5159	0	0	0	0	0	15.3364	0	15.3364	125.883	141.05	15.1667	910.131	450.504	969.809	565.878	129.895	1454.82	302.798	3391.33	2.3311
Cntrl MEP	02102020_sp3a	Sheet41	9	1	0	0	0		ErP	ErP	0		3	ErP	498	636	139	139	616	-477	616	-477	278	-954				23.1713	102.687	0	0	0	0	0	23.1713	0	23.1713	141.217	164.217	23	970.225	557.559	966.426	536.588	21.313	238.705	155.9	1746.08	7.31481
Cntrl MEP	02102020_sp3a	Sheet42	10	1	0	0	0		ErP	ErP	0		4	ErP	637	724	88	88	704	-616	704	-616	176	-1232				14.6696	117.357	0	0	0	0	0	14.6696	0	14.6696	164.383	178.883	14.5	972.813	537.227	975.233	545.325	8.45219	94.6646	32.8811	368.269	3.89025
Cntrl MEP	02102020_sp3a	Sheet43	10	1	0	0	0		ErP	ErP	0		4	ErP	637	724	88	88	704	-616	704	-616	176	-1232				14.6696	117.357	0	0	0	0	0	14.6696	0	14.6696	164.383	178.883	14.5	959.827	538.717	959.748	548.766	10.0494	112.554	44.0054	492.861	4.3789
Cntrl MEP	02102020_sp3a	Sheet44	9	1	0	0	0		ErP	ErP	0		3	ErP	498	631	134	134	611	-477	611	-477	268	-954				22.3378	101.854	0	0	0	0	0	22.3378	0	22.3378	141.217	163.383	22.1667	970.225	572.949	962.807	565.753	10.3353	115.755	185.665	2079.45	17.9642
Cntrl MEP	02102020_sp3a	Sheet45	10	1	0	0	0		ErP	ErP	0		4	ErP	632	724	93	93	704	-611	704	-611	186	-1222				15.5031	117.357	0	0	0	0	0	15.5031	0	15.5031	163.55	178.883	15.3333	968.555	572.778	973.082	564.251	9.65459	108.131	45.0684	504.767	4.66809
Cntrl MEP	02102020_sp3a	Sheet46	10	1	0	0	0		ErP	ErP	0		4	ErP	632	724	93	93	704	-611	704	-611	186	-1222				15.5031	117.357	0	0	0	0	0	15.5031	0	15.5031	163.55	178.883	15.3333	959.827	565.327	957.598	569.197	4.46622	50.0217	56.4086	631.776	12.63
Cntrl MEP	02102020_sp3a	Sheet47	6	1	0	0	0		ErP	ErP	0		1	ErP	205	308	104	104	288	-184	288	-184	208	-368				17.3368	48.0096	0	0	0	0	0	17.3368	0	17.3368	92.3833	109.55	17.1667	755.856	442.421	829.624	460.118	75.8603	849.635	125.003	1400.03	1.64781
Cntrl MEP	02102020_sp3a	Sheet48	7	1	0	0	0		ErP	ErP	0		2	ErP	309	391	83	83	371	-288	371	-288	166	-576				13.8361	61.8457	0	0	0	0	0	13.8361	0	13.8361	109.717	123.383	13.6667	821.809	461.183	813.757	484.703	24.8598	278.43	32.2444	361.137	1.29705
Cntrl MEP	02102020_sp3a	Sheet49	8	1	0	0	0		ErP	ErP	0		3	ErP	392	471	80	80	451	-371	451	-371	160	-742				13.336	75.1817	0	0	0	0	0	13.336	0	13.336	123.55	136.717	13.1667	816.265	481.778	829.754	448.399	36.0012	403.214	68.7987	770.545	1.91101
Cntrl MEP	02102020_sp3a	Sheet50	9	1	0	0	0		ErP	ErP	0		4	ErP	472	541	70	70	521	-451	521	-451	140	-902				11.669	86.8507	0	0	0	0	0	11.669	0	11.669	136.883	148.383	11.5	834.966	449.094	815.116	537.076	90.1942	1010.18	103.541	1159.66	1.14798
Cntrl MEP	02102020_sp3a	Sheet51	10	1	0	0	0		ErP	ErP	0		5	ErP	542	724	183	183	704	-521	704	-521	366	-1042				30.5061	117.357	0	0	0	0	0	30.5061	0	30.5061	148.55	178.883	30.3333	818.906	541.138	905.552	511.99	91.4171	1023.87	158.738	1777.87	1.73642
Cntrl MEP	02102020_sp3a	Sheet52	10	1	0	0	0		ErP	ErP	0		5	ErP	542	651	110	110	631	-521	631	-521	220	-1042				18.337	105.188	0	0	0	0	0	18.337	0	18.337	148.55	166.717	18.1667	806.452	539.242	829.82	572.106	40.3246	451.635	59.2133	663.189	1.46842
Cntrl MEP	02102020_sp3a	Sheet53	11	1	0	0	0		ErP	ErP	0		6	ErP	652	724	73	73	704	-631	704	-631	146	-1262				12.1691	117.357	0	0	0	0	0	12.1691	0	12.1691	166.883	178.883	12	830.505	576.562	825.532	589.968	14.299	160.149	33.1626	371.421	2.31922
Cntrl MEP	02102020_sp3a	Sheet54	11	1	0	0	0		ErP	ErP	0		6	ErP	652	724	73	73	704	-631	704	-631	146	-1262				12.1691	117.357	0	0	0	0	0	12.1691	0	12.1691	166.883	178.883	12	830.163	563.879	830.136	569.368	5.48915	61.4784	15.5774	174.467	2.83785
Cntrl MEP	02102020_sp3a	Sheet55	9	1	0	0	0		ErP	ErP	0		4	ErP	472	546	75	75	526	-451	526	-451	150	-902				12.5025	87.6842	0	0	0	0	0	12.5025	0	12.5025	136.883	149.217	12.3333	818.286	442.144	834.074	453.444	19.4155	217.453	73.8428	827.039	3.80329
Cntrl MEP	02102020_sp3a	Sheet56	10	1	0	0	0		ErP	ErP	0		5	ErP	547	586	40	40	566	-526	566	-526	80	-1052				6.668	94.3522	0	0	0	0	0	6.668	0	6.668	149.383	155.883	6.5	834.444	454.926	793.865	563.616	116.018	1299.4	98.5391	1103.64	0.849343
Cntrl MEP	02102020_sp3a	Sheet57	10	1	0	0	0		ErP	ErP	0		5	ErP	547	549	3	3	529	-526	529	-526	6	-1052				0.5001	88.1843	0	0	0	0	0	0.5001	0	0.5001	149.383	149.717	0.333333	831.111	443.63	827.222	446.407	4.77907	53.5256	3.0825	34.524	0.645
Cntrl MEP	02102020_sp3a	Sheet58	8	1	0	0	0		ErP	ErP	0		3	ErP	392	477	86	86	457	-371	457	-371	172	-742				14.3362	76.1819	0	0	0	0	0	14.3362	0	14.3362	123.55	137.717	14.1667	805.398	489.719	829.343	535.382	51.5606	577.479	66.8672	748.912	1.29687
Cntrl MEP	02102020_sp3a	Sheet59	9	1	0	0	0		ErP	ErP	0		4	ErP	478	591	114	114	571	-457	571	-457	228	-914				19.0038	95.1857	0	0	0	0	0	19.0038	0	19.0038	137.883	156.717	18.8333	833.194	540.151	732.078	551.707	101.774	1139.87	197.575	2212.84	1.9413
Cntrl MEP	02102020_sp3a	Sheet60	10	1	0	0	0		ErP	ErP	0		5	ErP	592	687	96	96	667	-571	667	-571	192	-1142				16.0032	111.189	0	0	0	0	0	16.0032	0	16.0032	156.883	172.717	15.8333	724.1	541.734	677.39	523.475	50.1515	561.696	125.316	1403.54	2.49876
Cntrl MEP	02102020_sp3a	Sheet61	10	1	0	0	0		ErP	ErP	0		5	ErP	592	608	17	17	588	-571	588	-571	34	-1142				2.8339	98.0196	0	0	0	0	0	2.8339	0	2.8339	156.883	159.55	2.66667	735.212	552.847	733.316	584.575	31.7854	355.996	51.038	571.625	1.60571
Cntrl MEP	02102020_sp3a	Sheet62	9	1	0	0	0		ErP	ErP	0		4	ErP	478	662	185	185	642	-457	642	-457	370	-914				30.8395	107.021	0	0	0	0	0	30.8395	0	30.8395	137.883	168.55	30.6667	827.325	528.963	499.529	309.496	394.482	4418.2	632.068	7079.16	1.60227
Cntrl MEP	02102020_sp3a	Sheet63	7	1	0	0	0		ErP	ErP	0		2	ErP	309	373	65	65	353	-288	353	-288	130	-576				10.8355	58.8451	0	0	0	0	0	10.8355	0	10.8355	109.717	120.383	10.6667	837.083	462.249	855.561	479.786	25.4753	285.323	78.1584	875.374	3.06801
Cntrl MEP	02102020_sp3a	Sheet64	8	1	0	0	0		ErP	ErP	0		3	ErP	374	476	103	103	456	-353	456	-353	206	-706				17.1701	76.0152	0	0	0	0	0	17.1701	0	17.1701	120.55	137.55	17	862.198	480.075	875.011	450.465	32.263	361.346	232.552	2604.58	7.20801
Cntrl MEP	02102020_sp3a	Sheet65	9	1	0	0	0		ErP	ErP	0		4	ErP	477	724	248	248	704	-456	704	-456	496	-912				41.3416	117.357	0	0	0	0	0	41.3416	0	41.3416	137.717	178.883	41.1667	876.478	448.448	850.979	443.826	25.9143	290.24	165.752	1856.42	6.39616
Cntrl MEP	02102020_sp3a	Sheet66	9	1	0	0	0		ErP	ErP	0		4	ErP	477	724	248	248	704	-456	704	-456	496	-912				41.3416	117.357	0	0	0	0	0	41.3416	0	41.3416	137.717	178.883	41.1667	871.71	458.535	878.123	449.401	11.1612	125.005	128.787	1442.41	11.5388
Cntrl MEP	02102020_sp3a	Sheet67	8	1	0	0	0		ErP	ErP	0		3	ErP	374	549	176	176	529	-353	529	-353	352	-706				29.3392	88.1843	0	0	0	0	0	29.3392	0	29.3392	120.55	149.717	29.1667	847.769	479.786	858.889	429.556	51.4468	576.204	346.62	3882.14	6.73744
Cntrl MEP	02102020_sp3a	Sheet68	5	0	0	1	0		0		MEP	MEP		MEP	108	204	97	97	184	-87	184	-87	194	-174				16.1699	30.6728	0	0	0	0	0	16.1699	0	16.1699	76.2167	92.2167	16	766.127	434.269	727.641	462.514	47.7381	534.667	121.005	1355.25	2.53476
Cntrl MEP	02102020_sp3a	Sheet69	6	0	0	1	0		0		MEP	MEP		MEP	205	317	113	113	297	-184	297	-184	226	-368				18.8371	49.5099	0	0	0	0	0	18.8371	0	18.8371	92.3833	111.05	18.6667	724.221	455.246	704.301	479.402	31.3102	350.675	83.0214	929.84	2.65157
Cntrl MEP	02102020_sp3a	Sheet70	7	0	0	1	0		0		MEP	MEP		MEP	318	423	106	106	403	-297	403	-297	212	-594				17.6702	67.1801	0	0	0	0	0	17.6702	0	17.6702	111.217	128.717	17.5	700.179	476.929	686.271	541.998	66.5386	745.232	136.55	1529.36	2.05219
Cntrl MEP	02102020_sp3a	Sheet71	8	0	1	0	MkP	MkP	0		0		1	MkP	424	724	301	301	704	-403	704	-403	602	-806				50.1767	117.357	0	0	0	0	0	50.1767	0	50.1767	128.883	178.883	50	685.328	547.028	805.124	264.256	307.101	3439.53	547.919	6136.69	1.78416
Cntrl MEP	02102020_sp3a	Sheet72	8	1	0	0	0		ErP	ErP	0		1	ErP	424	586	163	163	566	-403	566	-403	326	-806				27.1721	94.3522	0	0	0	0	0	27.1721	0	27.1721	128.883	155.883	27	691.301	532.88	669.832	455.266	80.5286	901.921	653.462	7318.78	8.11466
Cntrl MEP	02102020_sp3a	Sheet73	9	1	0	0	0		ErP	ErP	0		2	ErP	587	724	138	138	704	-566	704	-566	276	-1132				23.0046	117.357	0	0	0	0	0	23.0046	0	23.0046	156.05	178.883	22.8333	666.046	459.052	632.799	344.459	119.318	1336.36	581.633	6514.29	4.87464
Cntrl MEP	02102020_sp3a	Sheet74	9	1	0	0	0		ErP	ErP	0		2	ErP	587	724	138	138	704	-566	704	-566	276	-1132				23.0046	117.357	0	0	0	0	0	23.0046	0	23.0046	156.05	178.883	22.8333	674.249	448.009	736.829	445.765	62.6194	701.337	157.759	1766.9	2.51932
Cntrl MEP	02102020_sp3a	Sheet75	7	1	0	0	0		ErP	ErP	0		1	ErP	318	418	101	101	398	-297	398	-297	202	-594				16.8367	66.3466	0	0	0	0	0	16.8367	0	16.8367	111.217	127.883	16.6667	711.307	484.348	728.86	539.04	57.4396	643.324	64.2929	720.081	1.11931
Cntrl MEP	02102020_sp3a	Sheet76	8	1	0	0	0		ErP	ErP	0		2	ErP	419	530	112	112	510	-398	510	-398	224	-796				18.6704	85.017	0	0	0	0	0	18.6704	0	18.6704	128.05	146.55	18.5	725.62	540.12	732.81	591.225	51.6082	578.012	181.313	2030.7	3.51325
Cntrl MEP	02102020_sp3a	Sheet77	9	1	0	0	0		ErP	ErP	0		3	ErP	531	672	142	142	652	-510	652	-510	284	-1020				23.6714	108.688	0	0	0	0	0	23.6714	0	23.6714	146.717	170.217	23.5	735.247	589.059	653.763	525.401	103.402	1158.1	97.9795	1097.37	0.94756
Cntrl MEP	02102020_sp3a	Sheet78	10	1	0	0	0		ErP	ErP	0		4	ErP	673	724	52	52	704	-652	704	-652	104	-1304				8.6684	117.357	0	0	0	0	0	8.6684	0	8.6684	170.383	178.883	8.5	653.051	521.13	655.597	527.733	7.07653	79.2571	14.1367	158.331	1.99769
Cntrl MEP	02102020_sp3a	Sheet79	10	1	0	0	0		ErP	ErP	0		4	ErP	673	678	6	6	658	-652	658	-652	12	-1304				1.0002	109.689	0	0	0	0	0	1.0002	0	1.0002	170.383	171.217	0.833333	659.457	535.722	659.017	545.468	9.75613	109.269	7.98494	89.4313	0.818454
Cntrl MEP	02102020_sp3a	Sheet80	9	1	0	0	0		ErP	ErP	0		3	ErP	531	615	85	85	595	-510	595	-510	170	-1020				14.1695	99.1865	0	0	0	0	0	14.1695	0	14.1695	146.717	160.717	14	730.373	600.701	694.021	659.589	69.2046	775.092	317.837	3559.78	4.59272
Cntrl MEP	02102020_sp3a	Sheet81	10	1	0	0	0		ErP	ErP	0		4	ErP	616	724	109	109	704	-595	704	-595	218	-1190				18.1703	117.357	0	0	0	0	0	18.1703	0	18.1703	160.883	178.883	18	697.613	660.872	724.953	543.193	120.813	1353.1	116.242	1301.91	0.96217
Cntrl MEP	02102020_sp3a	Sheet82	10	1	0	0	0		ErP	ErP	0		4	ErP	616	699	84	84	679	-595	679	-595	168	-1190				14.0028	113.189	0	0	0	0	0	14.0028	0	14.0028	160.883	174.717	13.8333	682.22	664.463	774.529	676.661	93.1114	1042.85	139.103	1557.95	1.49394
Cntrl MEP	02102020_sp3a	Sheet83	8	1	0	0	0		ErP	ErP	0		2	ErP	419	521	103	103	501	-398	501	-398	206	-796				17.1701	83.5167	0	0	0	0	0	17.1701	0	17.1701	128.05	145.05	17	738.58	542.64	643.216	426.248	150.471	1685.27	144.103	1613.95	0.95768
Cntrl MEP	02102020_sp3a	Sheet84	9	1	0	0	0		ErP	ErP	0		3	ErP	522	724	203	203	704	-501	704	-501	406	-1002				33.8401	117.357	0	0	0	0	0	33.8401	0	33.8401	145.217	178.883	33.6667	637.678	435.246	506.287	559.332	180.724	2024.1	683.22	7652.07	3.78047
Cntrl MEP	02102020_sp3a	Sheet85	9	1	0	0	0		ErP	ErP	0		3	ErP	522	602	81	81	582	-501	582	-501	162	-1002				13.5027	97.0194	0	0	0	0	0	13.5027	0	13.5027	145.217	158.55	13.3333	646.33	424.518	615.997	515.663	96.0597	1075.87	118.293	1324.88	1.23145
Cntrl MEP	02102020_sp3a	Sheet86	10	1	0	0	0		ErP	ErP	0		4	ErP	603	724	122	122	704	-582	704	-582	244	-1164				20.3374	117.357	0	0	0	0	0	20.3374	0	20.3374	158.717	178.883	20.1667	616.34	509.492	445.457	643.072	216.897	2429.25	363.669	4073.09	1.67669
Cntrl MEP	02102020_sp3a	Sheet87	10	1	0	0	0		ErP	ErP	0		4	ErP	603	619	17	17	599	-582	599	-582	34	-1164				2.8339	99.8533	0	0	0	0	0	2.8339	0	2.8339	158.717	161.383	2.66667	618.739	523.204	740.954	576.516	133.336	1493.36	96.8637	1084.87	0.726463
Cntrl MEP	02102020_sp3a	Sheet88	6	1	0	0	0		ErP	ErP	0		1	ErP	205	281	77	77	261	-184	261	-184	154	-368				12.8359	43.5087	0	0	0	0	0	12.8359	0	12.8359	92.3833	105.05	12.6667	728.496	465.079	732.951	415.064	50.213	562.386	98.3713	1101.76	1.95908
Cntrl MEP	02102020_sp3a	Sheet89	7	1	0	0	0		ErP	ErP	0		2	ErP	282	353	72	72	333	-261	333	-261	144	-522				12.0024	55.5111	0	0	0	0	0	12.0024	0	12.0024	105.217	117.05	11.8333	730.134	423.516	602.963	368.986	138.368	1549.73	202.401	2266.89	1.46277
Cntrl MEP	02102020_sp3a	Sheet90	8	1	0	0	0		ErP	ErP	0		3	ErP	354	467	114	114	447	-333	447	-333	228	-666				19.0038	74.5149	0	0	0	0	0	19.0038	0	19.0038	117.217	136.05	18.8333	607.557	368.412	599.791	282.444	86.3178	966.76	176.535	1977.2	2.04518
Cntrl MEP	02102020_sp3a	Sheet91	9	1	0	0	0		ErP	ErP	0		4	ErP	468	631	164	164	611	-447	611	-447	328	-894				27.3388	101.854	0	0	0	0	0	27.3388	0	27.3388	136.217	163.383	27.1667	594.237	281.75	534.74	288.76	59.9084	670.975	525.712	5887.97	8.77525
Cntrl MEP	02102020_sp3a	Sheet92	10	1	0	0	0		ErP	ErP	0		5	ErP	632	724	93	93	704	-611	704	-611	186	-1222				15.5031	117.357	0	0	0	0	0	15.5031	0	15.5031	163.55	178.883	15.3333	541.46	286.52	485.208	254.213	64.8694	726.537	274.775	3077.48	4.23581
Cntrl MEP	02102020_sp3a	Sheet93	10	1	0	0	0		ErP	ErP	0		5	ErP	632	724	93	93	704	-611	704	-611	186	-1222				15.5031	117.357	0	0	0	0	0	15.5031	0	15.5031	163.55	178.883	15.3333	529.7	291.84	405.866	366.831	144.771	1621.43	373.645	4184.82	2.58094
Cntrl MEP	02102020_sp3a	Sheet94	9	1	0	0	0		ErP	ErP	0		4	ErP	468	580	113	113	560	-447	560	-447	226	-894				18.8371	93.352	0	0	0	0	0	18.8371	0	18.8371	136.217	154.883	18.6667	607.776	285.222	571.587	347.223	71.7905	804.054	300.257	3362.88	4.1824
Cntrl MEP	02102020_sp3a	Sheet95	10	1	0	0	0		ErP	ErP	0		5	ErP	581	724	144	144	704	-560	704	-560	288	-1120				24.0048	117.357	0	0	0	0	0	24.0048	0	24.0048	155.05	178.883	23.8333	575.237	337.868	472.027	97.9625	261.165	2925.05	578.453	6478.67	2.21489
Cntrl MEP	02102020_sp3a	Sheet96	10	1	0	0	0		ErP	ErP	0		5	ErP	581	650	70	70	630	-560	630	-560	140	-1120				11.669	105.021	0	0	0	0	0	11.669	0	11.669	155.05	166.55	11.5	571.359	352.471	519.574	335.784	54.407	609.359	197.593	2213.04	3.63175
Cntrl MEP	02102020_sp3a	Sheet97	8	1	0	0	0		ErP	ErP	0		3	ErP	354	377	24	24	357	-333	357	-333	48	-666				4.0008	59.5119	0	0	0	0	0	4.0008	0	4.0008	117.217	121.05	3.83333	598.082	376.164	566.556	388.689	33.9231	379.939	30.6954	343.789	0.904852
Cntrl MEP	02102020_sp3a	Sheet98	9	1	0	0	0		ErP	ErP	0		4	ErP	378	482	105	105	462	-357	462	-357	210	-714				17.5035	77.0154	0	0	0	0	0	17.5035	0	17.5035	121.217	138.55	17.3333	564.486	382.48	573.539	237.307	145.454	1629.09	154.708	1732.73	1.06362
Cntrl MEP	02102020_sp3a	Sheet99	10	1	0	0	0		ErP	ErP	0		5	ErP	483	537	55	55	517	-462	517	-462	110	-924				9.1685	86.1839	0	0	0	0	0	9.1685	0	9.1685	138.717	147.717	9	577.441	229.503	726.001	256.131	150.928	1690.39	254.961	2855.57	1.68929
Cntrl MEP	02102020_sp3a	Sheet100	11	1	0	0	0		ErP	ErP	0		6	ErP	538	724	187	187	704	-517	704	-517	374	-1034				31.1729	117.357	0	0	0	0	0	31.1729	0	31.1729	147.883	178.883	31	720.639	252.914	544.997	468.483	278.064	3114.32	581.798	6516.14	2.09231
Cntrl MEP	02102020_sp3a	Sheet101	11	1	0	0	0		ErP	ErP	0		6	ErP	538	639	102	102	619	-517	619	-517	204	-1034				17.0034	103.187	0	0	0	0	0	17.0034	0	17.0034	147.883	164.717	16.8333	729.219	263.996	716.65	189.078	75.9658	850.817	169.018	1893	2.22492
Cntrl MEP	02102020_sp3a	Sheet102	12	1	0	0	0		ErP	ErP	0		7	ErP	640	724	85	85	704	-619	704	-619	170	-1238				14.1695	117.357	0	0	0	0	0	14.1695	0	14.1695	164.883	178.883	14	708.966	191.082	712.774	192.246	3.98206	44.5991	17.3673	194.514	4.36138
Cntrl MEP	02102020_sp3a	Sheet103	12	1	0	0	0		ErP	ErP	0		7	ErP	640	724	85	85	704	-619	704	-619	170	-1238				14.1695	117.357	0	0	0	0	0	14.1695	0	14.1695	164.883	178.883	14	721.66	185.069	724.523	184.714	2.8845	32.3064	18.94	212.128	6.56613
Cntrl MEP	02102020_sp3a	Sheet104	10	1	0	0	0		ErP	ErP	0		5	ErP	483	503	21	21	483	-462	483	-462	42	-924				3.5007	80.5161	0	0	0	0	0	3.5007	0	3.5007	138.717	142.05	3.33333	572.939	244.211	574.051	264.469	20.2884	227.23	43.1006	482.727	2.1244
Cntrl MEP	02102020_sp3a	Sheet105	11	1	0	0	0		ErP	ErP	0		6	ErP	504	599	96	96	579	-483	579	-483	192	-966				16.0032	96.5193	0	0	0	0	0	16.0032	0	16.0032	142.217	158.05	15.8333	565.017	271.335	613.113	285.39	50.1078	561.208	267.304	2993.81	5.33458
Cntrl MEP	02102020_sp3a	Sheet106	12	1	0	0	0		ErP	ErP	0		7	ErP	600	724	125	125	704	-579	704	-579	250	-1158				20.8375	117.357	0	0	0	0	0	20.8375	0	20.8375	158.217	178.883	20.6667	617.904	290.182	703.867	248.437	95.5624	1070.3	137.49	1539.89	1.43875
Cntrl MEP	02102020_sp3a	Sheet107	12	1	0	0	0		ErP	ErP	0		7	ErP	600	699	100	100	679	-579	679	-579	200	-1158				16.67	113.189	0	0	0	0	0	16.67	0	16.67	158.217	174.717	16.5	609.006	281.511	895.618	651.037	467.649	5237.67	454.081	5085.71	0.970987
Cntrl MEP	02102020_sp3a	Sheet108	11	1	0	0	0		ErP	ErP	0		6	ErP	504	578	75	75	558	-483	558	-483	150	-966				12.5025	93.0186	0	0	0	0	0	12.5025	0	12.5025	142.217	154.55	12.3333	574.051	260.494	578.274	200.471	60.1719	673.925	100.64	1127.16	1.67254
Cntrl MEP	02102020_sp3a	Sheet109	12	1	0	0	0		ErP	ErP	0		7	ErP	579	724	146	146	704	-558	704	-558	292	-1116				24.3382	117.357	0	0	0	0	0	24.3382	0	24.3382	154.717	178.883	24.1667	573.833	203.925	562.418	206.982	11.8179	132.361	42.4136	475.032	3.58892
Cntrl MEP	02102020_sp3a	Sheet110	12	1	0	0	0		ErP	ErP	0		7	ErP	579	724	146	146	704	-558	704	-558	292	-1116				24.3382	117.357	0	0	0	0	0	24.3382	0	24.3382	154.717	178.883	24.1667	580.988	195.289	580.358	206.982	11.7102	131.154	21.4117	239.811	1.82847
Cntrl MEP	02102020_sp3a	Sheet111	9	1	0	0	0		ErP	ErP	0		4	ErP	378	469	92	92	449	-357	449	-357	184	-714				15.3364	74.8483	0	0	0	0	0	15.3364	0	15.3364	121.217	136.383	15.1667	568.109	395.934	639.962	386.191	72.5113	812.127	64.8603	726.435	0.894485
Cntrl MEP	02102020_sp3a	Sheet112	10	1	0	0	0		ErP	ErP	0		5	ErP	470	554	85	85	534	-449	534	-449	170	-898				14.1695	89.0178	0	0	0	0	0	14.1695	0	14.1695	136.55	150.55	14	634.691	390.504	637.889	388.017	4.0517	45.3791	44.2069	495.117	10.9107
Cntrl MEP	02102020_sp3a	Sheet113	11	1	0	0	0		ErP	ErP	0		6	ErP	555	724	170	170	704	-534	704	-534	340	-1068				28.339	117.357	0	0	0	0	0	28.339	0	28.339	150.717	178.883	28.1667	648.147	393.431	626.763	511.143	119.638	1339.95	782.492	8763.91	6.54047
Cntrl MEP	02102020_sp3a	Sheet114	11	1	0	0	0		ErP	ErP	0		6	ErP	555	638	84	84	618	-534	618	-534	168	-1068				14.0028	103.021	0	0	0	0	0	14.0028	0	14.0028	150.717	164.55	13.8333	638.459	385.453	585.7	416.16	61.0448	683.702	94.471	1058.08	1.54757
Cntrl MEP	02102020_sp3a	Sheet115	10	1	0	0	0		ErP	ErP	0		5	ErP	470	570	101	101	550	-449	550	-449	202	-898				16.8367	91.685	0	0	0	0	0	16.8367	0	16.8367	136.55	153.217	16.6667	645.234	382.356	667.237	438.45	60.255	674.856	76.5698	857.582	1.27076
Cntrl MEP	02102020_sp3a	Sheet116	11	1	0	0	0		ErP	ErP	0		6	ErP	571	701	131	131	681	-550	681	-550	262	-1100				21.8377	113.523	0	0	0	0	0	21.8377	0	21.8377	153.383	175.05	21.6667	674.076	432.467	668.76	438.568	8.09217	90.6323	90.2715	1011.04	11.1554
Cntrl MEP	02102020_sp3a	Sheet117	11	1	0	0	0		ErP	ErP	0		6	ErP	571	650	80	80	630	-550	630	-550	160	-1100				13.336	105.021	0	0	0	0	0	13.336	0	13.336	153.383	166.55	13.1667	660.684	439.875	595.152	401.176	76.1051	852.377	93.6579	1048.97	1.23064
Cntrl MEP	02102020_sp3a	Sheet118	7	1	0	0	0		ErP	ErP	0		2	ErP	282	313	32	32	293	-261	293	-261	64	-522				5.3344	48.8431	0	0	0	0	0	5.3344	0	5.3344	105.217	110.383	5.16667	736.171	410.636	836.605	410.159	100.435	1124.87	79.1876	886.901	0.788449
Cntrl MEP	02102020_sp3a	Sheet119	8	1	0	0	0		ErP	ErP	0		3	ErP	314	539	226	226	519	-293	519	-293	452	-586				37.6742	86.5173	0	0	0	0	0	37.6742	0	37.6742	110.55	148.05	37.5	839.078	412.22	897.082	492.06	98.6863	1105.29	499.447	5593.8	5.06095
Cntrl MEP	02102020_sp3a	Sheet120	9	1	0	0	0		ErP	ErP	0		4	ErP	540	724	185	185	704	-519	704	-519	370	-1038				30.8395	117.357	0	0	0	0	0	30.8395	0	30.8395	148.217	178.883	30.6667	895.019	486.754	892.433	471.342	15.6275	175.028	97.6701	1093.91	6.24988
Cntrl MEP	02102020_sp3a	Sheet121	9	1	0	0	0		ErP	ErP	0		4	ErP	540	677	138	138	657	-519	657	-519	276	-1038				23.0046	109.522	0	0	0	0	0	23.0046	0	23.0046	148.217	171.05	22.8333	896.198	497.955	901.844	490.731	9.1694	102.697	129.975	1455.72	14.1748
Cntrl MEP	02102020_sp3a	Sheet122	10	1	0	0	0		ErP	ErP	0		5	ErP	678	724	47	47	704	-657	704	-657	94	-1314				7.8349	117.357	0	0	0	0	0	7.8349	0	7.8349	171.217	178.883	7.66667	901.296	491.005	896.089	478.87	13.2055	147.901	26.5887	297.793	2.01346
Cntrl MEP	02102020_sp3a	Sheet123	10	1	0	0	0		ErP	ErP	0		5	ErP	678	724	47	47	704	-657	704	-657	94	-1314				7.8349	117.357	0	0	0	0	0	7.8349	0	7.8349	171.217	178.883	7.66667	898.556	499.499	899.1	493.494	6.03002	67.5362	13.7709	154.235	2.28373
Cntrl MEP	02102020_sp3a	Sheet124	8	1	0	0	0		ErP	ErP	0		3	ErP	314	509	196	196	489	-293	489	-293	392	-586				32.6732	81.5163	0	0	0	0	0	32.6732	0	32.6732	110.55	143.05	32.5	832.895	399.03	819.584	241.704	157.889	1768.36	346.778	3883.91	2.19634
Cntrl MEP	02102020_sp3a	Sheet125	9	1	0	0	0		ErP	ErP	0		4	ErP	510	724	215	215	704	-489	704	-489	430	-978				35.8405	117.357	0	0	0	0	0	35.8405	0	35.8405	143.217	178.883	35.6667	823.285	245.816	821.564	240.281	5.7958	64.9129	85.3379	955.784	14.7241
Cntrl MEP	02102020_sp3a	Sheet126	9	1	0	0	0		ErP	ErP	0		4	ErP	510	516	7	7	496	-489	496	-489	14	-978				1.1669	82.6832	0	0	0	0	0	1.1669	0	1.1669	143.217	144.217	1	810.949	235.536	812.182	238.414	3.13158	35.0737	8.09604	90.6756	2.58529
Cntrl MEP	02102020_sp3a	Sheet127	4	0	0	1	0		0		MEP	MEP		MEP	19	95	77	77	75	2	75	2	154	4				12.8359	12.5025	0	4	0	0	0	0	12.5025	16.5025	60	74.05	14.05	742.739	463.251	788.264	542.89	91.7324	1027.4	202.548	2268.54	2.20803
Cntrl MEP	02102020_sp3a	Sheet128	5	1	0	0	0		ErP	ErP	0		1	ErP	96	182	87	87	162	-75	162	-75	174	-150				14.5029	27.0054	0	0	0	0	0	14.5029	0	14.5029	74.2167	88.55	14.3333	781.777	538.926	800.576	680.502	142.818	1599.56	215.818	2417.16	1.51114
Cntrl MEP	02102020_sp3a	Sheet129	6	1	0	0	0		ErP	ErP	0		2	ErP	183	258	76	76	238	-162	238	-162	152	-324				12.6692	39.6746	0	0	0	0	0	12.6692	0	12.6692	88.7167	101.217	12.5	808.057	674.018	814.507	694.827	21.7855	243.997	26.9367	301.691	1.23645
Cntrl MEP	02102020_sp3a	Sheet130	7	1	0	0	0		ErP	ErP	0		3	ErP	259	390	132	132	370	-238	370	-238	264	-476				22.0044	61.679	0	0	0	0	0	22.0044	0	22.0044	101.383	123.217	21.8333	818.519	689.209	813.216	626.278	63.1544	707.329	332.358	3722.41	5.26264
Cntrl MEP	02102020_sp3a	Sheet131	8	1	0	0	0		ErP	ErP	0		4	ErP	391	428	38	38	408	-370	408	-370	76	-740				6.3346	68.0136	0	0	0	0	0	6.3346	0	6.3346	123.383	129.55	6.16667	815.122	630.472	777.942	618.467	39.0704	437.589	170.092	1905.03	4.35348
Cntrl MEP	02102020_sp3a	Sheet132	9	1	0	0	0		ErP	ErP	0		5	ErP	429	506	78	78	486	-408	486	-408	156	-816				13.0026	81.0162	0	0	0	0	0	13.0026	0	13.0026	129.717	142.55	12.8333	781.982	612.094	788.132	563.13	49.3488	552.707	170.674	1911.55	3.45852
Cntrl MEP	02102020_sp3a	Sheet133	10	1	0	0	0		ErP	ErP	0		6	ErP	507	728	222	222	708	-486	708	-486	444	-972				37.0074	118.024	0	0	0	0	0	37.0074	0	37.0074	142.717	179.55	36.8333	785.227	555.659	204.235	697.555	598.068	6698.37	969.918	10863.1	1.62175
Cntrl MEP	02102020_sp3a	Sheet134	10	1	0	0	0		ErP	ErP	0		6	ErP	507	724	218	218	704	-486	704	-486	436	-972				36.3406	117.357	0	0	0	0	0	36.3406	0	36.3406	142.717	178.883	36.1667	790.623	571.016	791.602	572.276	1.59543	17.8688	58.0283	649.917	36.3716
Cntrl MEP	02102020_sp3a	Sheet135	9	1	0	0	0		ErP	ErP	0		5	ErP	429	473	45	45	453	-408	453	-408	90	-816				7.5015	75.5151	0	0	0	0	0	7.5015	0	7.5015	129.717	137.05	7.33333	772.508	616.914	780.993	614.528	8.81365	98.7128	94.8162	1061.94	10.7579
Cntrl MEP	02102020_sp3a	Sheet136	10	1	0	0	0		ErP	ErP	0		6	ErP	474	724	251	251	704	-453	704	-453	502	-906				41.8417	117.357	0	0	0	0	0	41.8417	0	41.8417	137.217	178.883	41.6667	775.312	617.013	791.117	597.966	24.7495	277.195	187.348	2098.3	7.56976
Cntrl MEP	02102020_sp3a	Sheet137	10	1	0	0	0		ErP	ErP	0		6	ErP	474	724	251	251	704	-453	704	-453	502	-906				41.8417	117.357	0	0	0	0	0	41.8417	0	41.8417	137.217	178.883	41.6667	788.447	613.463	810.263	596.512	27.6268	309.42	296.872	3324.97	10.7458
Cntrl MEP	02102020_sp3a	Sheet138	8	1	0	0	0		ErP	ErP	0		4	ErP	391	539	149	149	519	-370	519	-370	298	-740				24.8383	86.5173	0	0	0	0	0	24.8383	0	24.8383	123.383	148.05	24.6667	810.928	620.559	823.687	553.665	68.1004	762.724	450.775	5048.68	6.61927
Cntrl MEP	02102020_sp3a	Sheet139	9	1	0	0	0		ErP	ErP	0		5	ErP	540	724	185	185	704	-519	704	-519	370	-1038				30.8395	117.357	0	0	0	0	0	30.8395	0	30.8395	148.217	178.883	30.6667	823.687	553.665	783.846	556.038	39.9112	447.006	117.788	1319.22	2.95124
Cntrl MEP	02102020_sp3a	Sheet140	9	1	0	0	0		ErP	ErP	0		5	ErP	540	553	14	14	533	-519	533	-519	28	-1038				2.3338	88.8511	0	0	0	0	0	2.3338	0	2.3338	148.217	150.383	2.16667	833.414	564.276	857.183	541.795	32.7171	366.432	24.4931	274.323	0.748633
Cntrl MEP	02102020_sp3a	Sheet141	10	1	0	0	0		ErP	ErP	0		6	ErP	554	724	171	171	704	-533	704	-533	342	-1066				28.5057	117.357	0	0	0	0	0	28.5057	0	28.5057	150.55	178.883	28.3333	866.76	544.245	691.992	587.787	180.11	2017.23	229.072	2565.61	1.27185
Cntrl MEP	02102020_sp3a	Sheet142	10	1	0	0	0		ErP	ErP	0		6	ErP	554	704	151	151	684	-533	684	-533	302	-1066				25.1717	114.023	0	0	0	0	0	25.1717	0	25.1717	150.55	175.55	25	854.956	539.79	886.411	498.01	52.2969	585.726	182.177	2040.38	3.48351
Cntrl MEP	02102020_sp3a	Sheet143	11	1	0	0	0		ErP	ErP	0		7	ErP	705	724	20	20	704	-684	704	-684	40	-1368				3.334	117.357	0	0	0	0	0	3.334	0	3.334	175.717	178.883	3.16667	884.26	507.903	890.927	507.258	6.69818	75.0196	8.8975	99.652	1.32835
Cntrl MEP	02102020_sp3a	Sheet144	11	1	0	0	0		ErP	ErP	0		7	ErP	705	724	20	20	704	-684	704	-684	40	-1368				3.334	117.357	0	0	0	0	0	3.334	0	3.334	175.717	178.883	3.16667	887.916	494.139	886.411	493.064	1.85006	20.7207	6.39544	71.6289	3.45688
Cntrl MEP	02102020_sp3a	Sheet145	7	1	0	0	0		ErP	ErP	0		3	ErP	259	358	100	100	338	-238	338	-238	200	-476				16.67	56.3446	0	0	0	0	0	16.67	0	16.67	101.383	117.883	16.5	807.686	693.623	786.097	682.463	24.303	272.193	81.7942	916.094	3.36561
Cntrl MEP	02102020_sp3a	Sheet146	8	1	0	0	0		ErP	ErP	0		4	ErP	359	489	131	131	469	-338	469	-338	262	-676				21.8377	78.1823	0	0	0	0	0	21.8377	0	21.8377	118.05	139.717	21.6667	780.223	682.718	730.099	637.149	67.7416	758.706	227.389	2546.75	3.35671
Cntrl MEP	02102020_sp3a	Sheet147	9	1	0	0	0		ErP	ErP	0		5	ErP	490	724	235	235	704	-469	704	-469	470	-938				39.1745	117.357	0	0	0	0	0	39.1745	0	39.1745	139.883	178.883	39	741.07	638.978	777.381	436.876	205.337	2299.78	309.143	3462.4	1.50554
Cntrl MEP	02102020_sp3a	Sheet148	9	1	0	0	0		ErP	ErP	0		5	ErP	490	615	126	126	595	-469	595	-469	252	-938				21.0042	99.1865	0	0	0	0	0	21.0042	0	21.0042	139.883	160.717	20.8333	726.076	638.612	783.359	1020.09	385.756	4320.47	668.138	7483.15	1.73202
Cntrl MEP	02102020_sp3a	Sheet149	8	1	0	0	0		ErP	ErP	0		4	ErP	359	446	88	88	426	-338	426	-338	176	-676				14.6696	71.0142	0	0	0	0	0	14.6696	0	14.6696	118.05	132.55	14.5	793.248	686.038	833.052	742.659	69.2116	775.169	75.3729	844.177	1.08902
Cntrl MEP	02102020_sp3a	Sheet150	9	1	0	0	0		ErP	ErP	0		5	ErP	447	531	85	85	511	-426	511	-426	170	-852				14.1695	85.1837	0	0	0	0	0	14.1695	0	14.1695	132.717	146.717	14	840.555	741.624	839.765	728.373	13.2746	148.676	55.3147	619.525	4.16694
Cntrl MEP	02102020_sp3a	Sheet151	10	1	0	0	0		ErP	ErP	0		6	ErP	532	623	92	92	603	-511	603	-511	184	-1022				15.3364	100.52	0	0	0	0	0	15.3364	0	15.3364	146.883	162.05	15.1667	836.326	736.233	865.2	775.984	49.1313	550.27	65.5469	734.125	1.33412
Cntrl MEP	02102020_sp3a	Sheet152	11	1	0	0	0		ErP	ErP	0		7	ErP	624	699	76	76	679	-603	679	-603	152	-1206				12.6692	113.189	0	0	0	0	0	12.6692	0	12.6692	162.217	174.717	12.5	860.508	773.638	864.778	772.582	4.39822	49.2601	17.5124	196.139	3.9817
Cntrl MEP	02102020_sp3a	Sheet153	11	1	0	0	0		ErP	ErP	0		7	ErP	624	699	76	76	679	-603	679	-603	152	-1206				12.6692	113.189	0	0	0	0	0	12.6692	0	12.6692	162.217	174.717	12.5	871.568	786.374	870.991	790.629	4.29447	48.098	17.4078	194.967	4.05353
Cntrl MEP	02102020_sp3a	Sheet154	10	1	0	0	0		ErP	ErP	0		6	ErP	532	599	68	68	579	-511	579	-511	136	-1022				11.3356	96.5193	0	0	0	0	0	11.3356	0	11.3356	146.883	158.05	11.1667	841.975	723.706	819.21	699.815	33.0005	369.605	45.5019	509.622	1.37883
Cntrl MEP	02102020_sp3a	Sheet155	11	1	0	0	0		ErP	ErP	0		7	ErP	600	699	100	100	679	-579	679	-579	200	-1158				16.67	113.189	0	0	0	0	0	16.67	0	16.67	158.217	174.717	16.5	816.492	693.563	815.782	694.435	1.12445	12.5939	58.2207	652.072	51.7769
Cntrl MEP	02102020_sp3a	Sheet156	11	1	0	0	0		ErP	ErP	0		7	ErP	600	699	100	100	679	-579	679	-579	200	-1158				16.67	113.189	0	0	0	0	0	16.67	0	16.67	158.217	174.717	16.5	824.375	704.708	824.34	705.187	0.480529	5.38193	30.7588	344.498	64.0102
Cntrl MEP	02102020_sp3a	Sheet157	9	1	0	0	0		ErP	ErP	0		5	ErP	447	527	81	81	507	-426	507	-426	162	-852				13.5027	84.5169	0	0	0	0	0	13.5027	0	13.5027	132.717	146.05	13.3333	825.29	742.141	794.077	730.829	33.1996	371.835	44.1319	494.277	1.32929
Cntrl MEP	02102020_sp3a	Sheet158	10	1	0	0	0		ErP	ErP	0		6	ErP	528	618	91	91	598	-507	598	-507	182	-1014				15.1697	99.6866	0	0	0	0	0	15.1697	0	15.1697	146.217	161.217	15	785.725	735.251	777.628	736.043	8.13635	91.1271	34.2434	383.526	4.2087
Cntrl MEP	02102020_sp3a	Sheet159	11	1	0	0	0		ErP	ErP	0		7	ErP	619	699	81	81	679	-598	679	-598	162	-1196				13.5027	113.189	0	0	0	0	0	13.5027	0	13.5027	161.383	174.717	13.3333	782.462	739.265	770.684	735.558	12.347	138.287	72.1867	808.491	5.84647
Cntrl MEP	02102020_sp3a	Sheet160	11	1	0	0	0		ErP	ErP	0		7	ErP	619	699	81	81	679	-598	679	-598	162	-1196				13.5027	113.189	0	0	0	0	0	13.5027	0	13.5027	161.383	174.717	13.3333	767.691	732.551	765.171	717.254	15.5031	173.634	82.5738	924.827	5.32629
Cntrl MEP	02102020_sp3a	Sheet161	10	1	0	0	0		ErP	ErP	0		6	ErP	528	612	85	85	592	-507	592	-507	170	-1014				14.1695	98.6864	0	0	0	0	0	14.1695	0	14.1695	146.217	160.217	14	797.025	730.092	800.187	732.283	3.84672	43.0833	60.2571	674.879	15.6645
Cntrl MEP	02102020_sp3a	Sheet162	11	1	0	0	0		ErP	ErP	0		7	ErP	613	699	87	87	679	-592	679	-592	174	-1184				14.5029	113.189	0	0	0	0	0	14.5029	0	14.5029	160.383	174.717	14.3333	794.547	735.774	828.682	742.615	34.814	389.917	68.7931	770.483	1.97602
Cntrl MEP	02102020_sp3a	Sheet163	11	1	0	0	0		ErP	ErP	0		7	ErP	613	699	87	87	679	-592	679	-592	174	-1184				14.5029	113.189	0	0	0	0	0	14.5029	0	14.5029	160.383	174.717	14.3333	810.392	732.551	842.334	711.99	37.9875	425.46	56.6131	634.066	1.49031
Cntrl MEP	02102020_sp3a	Sheet164	6	1	0	0	0		ErP	ErP	0		2	ErP	183	262	80	80	242	-162	242	-162	160	-324				13.336	40.3414	0	0	0	0	0	13.336	0	13.336	88.7167	101.883	13.1667	796.087	685.489	803.673	709.673	25.3457	283.872	32.7265	366.536	1.2912
Cntrl MEP	02102020_sp3a	Sheet165	7	1	0	0	0		ErP	ErP	0		3	ErP	263	371	109	109	351	-242	351	-242	218	-484				18.1703	58.5117	0	0	0	0	0	18.1703	0	18.1703	102.05	120.05	18	797.253	698.438	792.226	629.595	69.0269	773.101	248.231	2780.19	3.59615
Cntrl MEP	02102020_sp3a	Sheet166	8	1	0	0	0		ErP	ErP	0		4	ErP	372	531	160	160	511	-351	511	-351	320	-702				26.672	85.1837	0	0	0	0	0	26.672	0	26.672	120.217	146.717	26.5	796.568	633.936	814.746	611.054	29.2239	327.308	325.653	3647.31	11.1434
Cntrl MEP	02102020_sp3a	Sheet167	9	1	0	0	0		ErP	ErP	0		5	ErP	532	554	23	23	534	-511	534	-511	46	-1022				3.8341	89.0178	0	0	0	0	0	3.8341	0	3.8341	146.883	150.55	3.66667	822.956	615.672	838.699	647.581	35.5811	398.508	38.7991	434.55	1.09044
Cntrl MEP	02102020_sp3a	Sheet168	10	1	0	0	0		ErP	ErP	0		6	ErP	555	724	170	170	704	-534	704	-534	340	-1068				28.339	117.357	0	0	0	0	0	28.339	0	28.339	150.717	178.883	28.1667	840.998	639.559	854.372	602.813	39.1039	437.964	102.678	1150	2.62577
Cntrl MEP	02102020_sp3a	Sheet169	10	1	0	0	0		ErP	ErP	0		6	ErP	555	711	157	157	691	-534	691	-534	314	-1068				26.1719	115.19	0	0	0	0	0	26.1719	0	26.1719	150.717	176.717	26	838.699	647.581	845.405	629.473	19.31	216.272	78.0358	874.001	4.0412
Cntrl MEP	02102020_sp3a	Sheet170	9	1	0	0	0		ErP	ErP	0		5	ErP	532	699	168	168	679	-511	679	-511	336	-1022				28.0056	113.189	0	0	0	0	0	28.0056	0	28.0056	146.883	174.717	27.8333	809.359	609.771	857.034	639.604	56.2404	629.893	152.934	1712.86	2.71928
Cntrl MEP	02102020_sp3a	Sheet171	8	1	0	0	0		ErP	ErP	0		4	ErP	372	485	114	114	465	-351	465	-351	228	-702				19.0038	77.5155	0	0	0	0	0	19.0038	0	19.0038	120.217	139.05	18.8333	787.629	623.465	794.652	640.348	18.2856	204.799	321.443	3600.17	17.579
Cntrl MEP	02102020_sp3a	Sheet172	9	1	0	0	0		ErP	ErP	0		5	ErP	486	590	105	105	570	-465	570	-465	210	-930				17.5035	95.019	0	0	0	0	0	17.5035	0	17.5035	139.217	156.55	17.3333	788.676	642.167	858.898	741.406	121.571	1361.59	171.424	1919.95	1.41008
Cntrl MEP	02102020_sp3a	Sheet173	10	1	0	0	0		ErP	ErP	0		6	ErP	591	724	134	134	704	-570	704	-570	268	-1140				22.3378	117.357	0	0	0	0	0	22.3378	0	22.3378	156.717	178.883	22.1667	851.83	741.677	784.088	610.084	148.006	1657.67	193.748	2169.98	1.30905
Cntrl MEP	02102020_sp3a	Sheet174	10	1	0	0	0		ErP	ErP	0		6	ErP	591	676	86	86	656	-570	656	-570	172	-1140				14.3362	109.355	0	0	0	0	0	14.3362	0	14.3362	156.717	170.883	14.1667	865.694	739.775	860.217	741.512	5.74553	64.3499	37.9155	424.654	6.59914
Cntrl MEP	02102020_sp3a	Sheet175	11	1	0	0	0		ErP	ErP	0		7	ErP	677	700	24	24	680	-656	680	-656	48	-1312				4.0008	113.356	0	0	0	0	0	4.0008	0	4.0008	171.05	174.883	3.83333	854.925	751.436	854.704	750.774	0.697358	7.81041	6.8703	76.9473	9.85189
Cntrl MEP	02102020_sp3a	Sheet176	11	1	0	0	0		ErP	ErP	0		7	ErP	677	699	23	23	679	-656	679	-656	46	-1312				3.8341	113.189	0	0	0	0	0	3.8341	0	3.8341	171.05	174.717	3.66667	863.746	738.645	865.069	737.322	1.87121	20.9575	5.91656	66.2654	3.16189
Cntrl MEP	02102020_sp3a	Sheet177	9	1	0	0	0		ErP	ErP	0		5	ErP	486	652	167	167	632	-465	632	-465	334	-930				27.8389	105.354	0	0	0	0	0	27.8389	0	27.8389	139.217	166.883	27.6667	800.628	641.128	818.348	647.743	18.9152	211.85	132.809	1487.46	7.02129
Cntrl MEP	02102020_sp3a	Sheet178	10	1	0	0	0		ErP	ErP	0		6	ErP	653	699	47	47	679	-632	679	-632	94	-1264				7.8349	113.189	0	0	0	0	0	7.8349	0	7.8349	167.05	174.717	7.66667	818.859	647.743	844.173	643.279	25.7045	287.891	29.7516	333.218	1.15745
Cntrl MEP	02102020_sp3a	Sheet179	10	1	0	0	0		ErP	ErP	0		6	ErP	653	699	47	47	679	-632	679	-632	94	-1264				7.8349	113.189	0	0	0	0	0	7.8349	0	7.8349	167.05	174.717	7.66667	824.703	645.249	847.031	651.853	23.2843	260.784	36.3545	407.171	1.56133
Cntrl MEP	02102020_sp3a	Sheet180	7	1	0	0	0		ErP	ErP	0		3	ErP	263	350	88	88	330	-242	330	-242	176	-484				14.6696	55.011	0	0	0	0	0	14.6696	0	14.6696	102.05	116.55	14.5	805.679	712.883	801.166	701.107	12.6117	141.251	64.4098	721.389	5.10714
Cntrl MEP	02102020_sp3a	Sheet181	8	1	0	0	0		ErP	ErP	0		4	ErP	351	435	85	85	415	-330	415	-330	170	-660				14.1695	69.1805	0	0	0	0	0	14.1695	0	14.1695	116.717	130.717	14	791.971	705.704	793.983	711.611	6.23999	69.8879	53.3601	597.633	8.5513
Cntrl MEP	02102020_sp3a	Sheet182	9	1	0	0	0		ErP	ErP	0		5	ErP	436	514	79	79	494	-415	494	-415	158	-830				13.1693	82.3498	0	0	0	0	0	13.1693	0	13.1693	130.883	143.883	13	797.347	709.282	766.964	676.856	44.4357	497.68	68.3548	765.574	1.53829
Cntrl MEP	02102020_sp3a	Sheet183	10	1	0	0	0		ErP	ErP	0		6	ErP	515	724	210	210	704	-494	704	-494	420	-988				35.007	117.357	0	0	0	0	0	35.007	0	35.007	144.05	178.883	34.8333	763.644	664.819	819.473	629.715	65.9484	738.622	184.76	2069.32	2.80159
Cntrl MEP	02102020_sp3a	Sheet184	10	1	0	0	0		ErP	ErP	0		6	ErP	515	610	96	96	590	-494	590	-494	192	-988				16.0032	98.353	0	0	0	0	0	16.0032	0	16.0032	144.05	159.883	15.8333	769.04	680.177	781.119	686.091	13.4494	150.634	35.799	400.949	2.66174
Cntrl MEP	02102020_sp3a	Sheet185	11	1	0	0	0		ErP	ErP	0		7	ErP	611	699	89	89	679	-590	679	-590	178	-1180				14.8363	113.189	0	0	0	0	0	14.8363	0	14.8363	160.05	174.717	14.6667	777.896	689.85	774.748	689.608	3.15728	35.3616	22.7523	254.826	7.20629
Cntrl MEP	02102020_sp3a	Sheet186	11	1	0	0	0		ErP	ErP	0		7	ErP	611	699	89	89	679	-590	679	-590	178	-1180				14.8363	113.189	0	0	0	0	0	14.8363	0	14.8363	160.05	174.717	14.6667	787.564	682.062	792.645	679.593	5.64838	63.2619	57.4591	643.542	10.1727
Cntrl MEP	02102020_sp3a	Sheet187	9	1	0	0	0		ErP	ErP	0		5	ErP	436	514	79	79	494	-415	494	-415	158	-830				13.1693	82.3498	0	0	0	0	0	13.1693	0	13.1693	130.883	143.883	13	788.55	718.597	795.603	706.325	14.1541	158.526	48.0363	538.007	3.39381
Cntrl MEP	02102020_sp3a	Sheet188	10	1	0	0	0		ErP	ErP	0		6	ErP	515	699	185	185	679	-494	679	-494	370	-988				30.8395	113.189	0	0	0	0	0	30.8395	0	30.8395	144.05	174.717	30.6667	800.584	700.099	804.811	658.887	41.4286	464	180.687	2023.69	4.3614
Cntrl MEP	02102020_sp3a	Sheet189	10	1	0	0	0		ErP	ErP	0		6	ErP	515	604	90	90	584	-494	584	-494	180	-988				15.003	97.3528	0	0	0	0	0	15.003	0	15.003	144.05	158.883	14.8333	793.528	712.551	792.398	711.604	1.47427	16.5118	61.0541	683.806	41.4131
Cntrl MEP	02102020_sp3a	Sheet190	11	1	0	0	0		ErP	ErP	0		7	ErP	605	699	95	95	679	-584	679	-584	190	-1168				15.8365	113.189	0	0	0	0	0	15.8365	0	15.8365	159.05	174.717	15.6667	789.444	719.123	789.87	723.65	4.54618	50.9172	39.1584	438.574	8.61347
Cntrl MEP	02102020_sp3a	Sheet191	11	1	0	0	0		ErP	ErP	0		7	ErP	605	696	92	92	676	-584	676	-584	184	-1168				15.3364	112.689	0	0	0	0	0	15.3364	0	15.3364	159.05	174.217	15.1667	794.816	704.89	792.406	688.439	16.6259	186.21	113.791	1274.45	6.84417
Cntrl MEP	02102020_sp3a	Sheet192	12	1	0	0	0		ErP	ErP	0		8	ErP	697	699	3	3	679	-676	679	-676	6	-1352				0.5001	113.189	0	0	0	0	0	0.5001	0	0.5001	174.383	174.717	0.333333	786.428	690.113	784.755	686.049	4.39549	49.2295	4.06011	45.4732	0.9237
Cntrl MEP	02102020_sp3a	Sheet193	12	1	0	0	0		ErP	ErP	0		8	ErP	697	699	3	3	679	-676	679	-676	6	-1352				0.5001	113.189	0	0	0	0	0	0.5001	0	0.5001	174.383	174.717	0.333333	799.339	687.722	798.144	688.439	1.39408	15.6137	0.962668	10.7819	0.69054
Cntrl MEP	02102020_sp3a	Sheet194	8	1	0	0	0		ErP	ErP	0		4	ErP	351	438	88	88	418	-330	418	-330	176	-660				14.6696	69.6806	0	0	0	0	0	14.6696	0	14.6696	116.717	131.217	14.5	806.018	699.574	789.843	686.514	20.7896	232.844	109.91	1230.99	5.28677
Cntrl MEP	02102020_sp3a	Sheet195	9	1	0	0	0		ErP	ErP	0		5	ErP	439	572	134	134	552	-418	552	-418	268	-836				22.3378	92.0184	0	0	0	0	0	22.3378	0	22.3378	131.383	153.55	22.1667	792.948	682.115	813.284	680.484	20.4015	228.497	312.96	3505.15	15.34
Cntrl MEP	02102020_sp3a	Sheet196	10	1	0	0	0		ErP	ErP	0		6	ErP	573	699	127	127	679	-552	679	-552	254	-1104				21.1709	113.189	0	0	0	0	0	21.1709	0	21.1709	153.717	174.717	21	817.666	674.641	808.835	717.254	43.5185	487.407	83.1795	931.61	1.91136
Cntrl MEP	02102020_sp3a	Sheet197	10	1	0	0	0		ErP	ErP	0		6	ErP	573	699	127	127	679	-552	679	-552	254	-1104				21.1709	113.189	0	0	0	0	0	21.1709	0	21.1709	153.717	174.717	21	810.85	686.327	779.795	701.457	34.5442	386.895	111.033	1243.57	3.21422
Cntrl MEP	02102020_sp3a	Sheet198	9	1	0	0	0		ErP	ErP	0		5	ErP	439	524	86	86	504	-418	504	-418	172	-836				14.3362	84.0168	0	0	0	0	0	14.3362	0	14.3362	131.383	145.55	14.1667	787.515	692.206	759.078	680.177	30.8762	345.813	47.267	529.391	1.53086
Cntrl MEP	02102020_sp3a	Sheet199	10	1	0	0	0		ErP	ErP	0		6	ErP	525	613	89	89	593	-504	593	-504	178	-1008				14.8363	98.8531	0	0	0	0	0	14.8363	0	14.8363	145.717	160.383	14.6667	760.738	673.951	759.634	678.302	4.48952	50.2826	28.233	316.209	6.28864
Cntrl MEP	02102020_sp3a	Sheet200	11	1	0	0	0		ErP	ErP	0		7	ErP	614	699	86	86	679	-593	679	-593	172	-1186				14.3362	113.189	0	0	0	0	0	14.3362	0	14.3362	160.55	174.717	14.1667	767.96	680.988	763.777	677.539	5.42158	60.7217	22.8731	256.179	4.2189
Cntrl MEP	02102020_sp3a	Sheet201	11	1	0	0	0		ErP	ErP	0		7	ErP	614	699	86	86	679	-593	679	-593	172	-1186				14.3362	113.189	0	0	0	0	0	14.3362	0	14.3362	160.55	174.717	14.1667	753.995	679.377	746.442	678.416	7.61373	85.2738	16.0063	179.27	2.10229
Cntrl MEP	02102020_sp3a	Sheet202	10	1	0	0	0		ErP	ErP	0		6	ErP	525	606	82	82	586	-504	586	-504	164	-1008				13.6694	97.6862	0	0	0	0	0	13.6694	0	13.6694	145.717	159.217	13.5	755.758	685.987	755.271	696.718	10.7414	120.303	30.4506	341.047	2.83489
Cntrl MEP	02102020_sp3a	Sheet203	11	1	0	0	0		ErP	ErP	0		7	ErP	607	699	93	93	679	-586	679	-586	186	-1172				15.5031	113.189	0	0	0	0	0	15.5031	0	15.5031	159.383	174.717	15.3333	749.278	703.71	745.545	705.346	4.07579	45.6489	22.9793	257.368	5.638
Cntrl MEP	02102020_sp3a	Sheet204	11	1	0	0	0		ErP	ErP	0		7	ErP	607	699	93	93	679	-586	679	-586	186	-1172				15.5031	113.189	0	0	0	0	0	15.5031	0	15.5031	159.383	174.717	15.3333	760.266	694.72	758.51	695.093	1.79472	20.1009	18.1393	203.16	10.107
Cntrl MEP	02102020_sp3a	Sheet205	5	0	0	1	0		0		MEP	MEP		MEP	96	138	43	43	118	-75	118	-75	86	-150				7.1681	19.6706	0	0	0	0	0	7.1681	0	7.1681	74.2167	81.2167	7	793.669	545.052	795.263	623.649	78.6131	880.467	144.135	1614.31	1.83347
Cntrl MEP	02102020_sp3a	Sheet206	6	0	0	1	0		0		MEP	MEP		MEP	139	220	82	82	200	-118	200	-118	164	-236				13.6694	33.34	0	0	0	0	0	13.6694	0	13.6694	81.3833	94.8833	13.5	800.725	623.194	783.828	620.672	17.0845	191.346	170.725	1912.12	9.99298
Cntrl MEP	02102020_sp3a	Sheet207	7	0	0	1	0		0		MEP	MEP		MEP	221	296	76	76	276	-200	276	-200	152	-400				12.6692	46.0092	0	0	0	0	0	12.6692	0	12.6692	95.05	107.55	12.5	776.109	618.234	812.047	623.042	36.258	406.09	156.535	1753.19	4.31725
Cntrl MEP	02102020_sp3a	Sheet208	8	1	0	0	0		ErP	ErP	0		1	ErP	297	350	54	54	330	-276	330	-276	108	-552				9.0018	55.011	0	0	0	0	0	9.0018	0	9.0018	107.717	116.55	8.83333	820.08	622.196	777.669	660.753	57.3186	641.968	184.735	2069.03	3.22295
Cntrl MEP	02102020_sp3a	Sheet209	9	1	0	0	0		ErP	ErP	0		2	ErP	351	500	150	150	480	-330	480	-330	300	-660				25.005	80.016	0	0	0	0	0	25.005	0	25.005	116.717	141.55	24.8333	785.075	656.412	659.135	530.761	177.902	1992.5	395.559	4430.26	2.22347
Cntrl MEP	02102020_sp3a	Sheet210	10	1	0	0	0		ErP	ErP	0		3	ErP	501	725	225	225	705	-480	705	-480	450	-960				37.5075	117.523	0	0	0	0	0	37.5075	0	37.5075	141.717	179.05	37.3333	658.097	525.224	719.621	462.73	87.697	982.207	176.852	1980.75	2.01663
Cntrl MEP	02102020_sp3a	Sheet211	10	1	0	0	0		ErP	ErP	0		3	ErP	501	724	224	224	704	-480	704	-480	448	-960				37.3408	117.357	0	0	0	0	0	37.3408	0	37.3408	141.717	178.883	37.1667	659.827	538.029	644.537	510.353	31.6189	354.131	97.505	1092.06	3.08376
Cntrl MEP	02102020_sp3a	Sheet212	9	1	0	0	0		ErP	ErP	0		2	ErP	351	434	84	84	414	-330	414	-330	168	-660				14.0028	69.0138	0	0	0	0	0	14.0028	0	14.0028	116.717	130.55	13.8333	774.093	661.775	700.12	580.36	110.002	1232.02	108.984	1220.62	0.990748
Cntrl MEP	02102020_sp3a	Sheet213	10	1	0	0	0		ErP	ErP	0		3	ErP	435	519	85	85	499	-414	499	-414	170	-828				14.1695	83.1833	0	0	0	0	0	14.1695	0	14.1695	130.717	144.717	14	695.08	579.64	657.404	723.176	148.399	1662.06	196.672	2202.73	1.3253
Cntrl MEP	02102020_sp3a	Sheet214	11	1	0	0	0		ErP	ErP	0		4	ErP	520	614	95	95	594	-499	594	-499	190	-998				15.8365	99.0198	0	0	0	0	0	15.8365	0	15.8365	144.883	160.55	15.6667	649.445	717.639	534.284	724.64	115.373	1292.18	134	1500.8	1.16145
Cntrl MEP	02102020_sp3a	Sheet215	12	1	0	0	0		ErP	ErP	0		5	ErP	615	724	110	110	704	-594	704	-594	220	-1188				18.337	117.357	0	0	0	0	0	18.337	0	18.337	160.717	178.883	18.1667	532.991	720.759	537.888	721.283	4.92465	55.1561	93.3139	1045.12	18.9483
Cntrl MEP	02102020_sp3a	Sheet216	12	1	0	0	0		ErP	ErP	0		5	ErP	615	724	110	110	704	-594	704	-594	220	-1188				18.337	117.357	0	0	0	0	0	18.337	0	18.337	160.717	178.883	18.1667	532.473	734.731	551.317	734.712	18.8443	211.056	56.8574	636.803	3.01723
Cntrl MEP	02102020_sp3a	Sheet217	11	1	0	0	0		ErP	ErP	0		4	ErP	520	600	81	81	580	-499	580	-499	162	-998				13.5027	96.686	0	0	0	0	0	13.5027	0	13.5027	144.883	158.217	13.3333	660.865	727.675	727.625	818.419	112.655	1261.74	105.371	1180.16	0.93534
Cntrl MEP	02102020_sp3a	Sheet218	12	1	0	0	0		ErP	ErP	0		5	ErP	601	699	99	99	679	-580	679	-580	198	-1160				16.5033	113.189	0	0	0	0	0	16.5033	0	16.5033	158.383	174.717	16.3333	735.346	826.38	699.693	879.977	64.3713	720.959	105.328	1179.67	1.63626
Cntrl MEP	02102020_sp3a	Sheet219	12	1	0	0	0		ErP	ErP	0		5	ErP	601	699	99	99	679	-580	679	-580	198	-1160				16.5033	113.189	0	0	0	0	0	16.5033	0	16.5033	158.383	174.717	16.3333	724.247	812.146	717.444	887.373	75.5341	845.982	135.521	1517.83	1.79417
Cntrl MEP	02102020_sp3a	Sheet220	10	1	0	0	0		ErP	ErP	0		3	ErP	435	515	81	81	495	-414	495	-414	162	-828				13.5027	82.5165	0	0	0	0	0	13.5027	0	13.5027	130.717	144.05	13.3333	708.76	585.76	719.648	610.032	26.602	297.942	174.395	1953.23	6.55572
Cntrl MEP	02102020_sp3a	Sheet221	11	1	0	0	0		ErP	ErP	0		4	ErP	516	724	209	209	704	-495	704	-495	418	-990				34.8403	117.357	0	0	0	0	0	34.8403	0	34.8403	144.217	178.883	34.6667	710.931	611.277	862.37	517.261	178.249	1996.39	373.207	4179.92	2.09374
Cntrl MEP	02102020_sp3a	Sheet222	11	1	0	0	0		ErP	ErP	0		4	ErP	516	724	209	209	704	-495	704	-495	418	-990				34.8403	117.357	0	0	0	0	0	34.8403	0	34.8403	144.217	178.883	34.6667	727.949	606.711	618.755	796.706	219.137	2454.34	869.314	9736.32	3.96698
Cntrl MEP	02102020_sp3a	Sheet223	8	0	0	1	0		0		MEP	MEP		MEP	297	374	78	78	354	-276	354	-276	156	-552				13.0026	59.0118	0	0	0	0	0	13.0026	0	13.0026	107.717	120.55	12.8333	805.283	623.042	792.226	611.972	17.1174	191.715	270.847	3033.48	15.8229
Cntrl MEP	02102020_sp3a	Sheet224	9	0	0	1	0		0		MEP	MEP		MEP	375	484	110	110	464	-354	464	-354	220	-708				18.337	77.3488	0	0	0	0	0	18.337	0	18.337	120.717	138.883	18.1667	788.395	617.08	854.094	656.208	76.4681	856.442	322.772	3615.05	4.221
Cntrl MEP	02102020_sp3a	Sheet225	10	1	0	0	0		ErP	ErP	0		1	ErP	485	676	192	192	656	-464	656	-464	384	-928				32.0064	109.355	0	0	0	0	0	32.0064	0	32.0064	139.05	170.883	31.8333	862.128	658.156	959.114	526.901	163.199	1827.83	356.046	3987.72	2.18167
Cntrl MEP	02102020_sp3a	Sheet226	11	1	0	0	0		ErP	ErP	0		0	ErP	677	724	48	48	704	-656	704	-656	96	-1312				8.0016	117.357	0	0	0	0	0	8.0016	0	8.0016	171.05	178.883	7.83333	952.264	533.752	946.414	537.582	6.99212	78.3118	75.1557	841.744	10.7486
Cntrl MEP	02102020_sp3a	Sheet227	11	1	0	0	0		ErP	ErP	0		0	ErP	677	724	48	48	704	-656	704	-656	96	-1312				8.0016	117.357	0	0	0	0	0	8.0016	0	8.0016	171.05	178.883	7.83333	965.691	526.353	1003.58	455.011	80.7789	904.723	243.879	2731.45	3.0191
Cntrl MEP	02102020_sp3a	Sheet228	10	0	0	1	0		0		MEP	MEP		MEP	485	505	21	21	485	-464	485	-464	42	-928				3.5007	80.8495	0	0	0	0	0	3.5007	0	3.5007	139.05	142.383	3.33333	848.982	654.017	855.787	656.518	7.24989	81.1988	24.8171	277.952	3.4231
Cntrl MEP	02102020_sp3a	Sheet229	11	0	1	0	MkP	MkP	0		0		1	MkP	506	699	194	194	679	-485	679	-485	388	-970				32.3398	113.189	0	0	0	0	0	32.3398	0	32.3398	142.55	174.717	32.1667	854.957	660.254	867.65	650.424	16.0546	179.811	135.81	1521.08	8.45929
Cntrl MEP	02102020_sp3a	Sheet230	11	1	0	0	0		ErP	ErP	0		1	ErP	506	583	78	78	563	-485	563	-485	156	-970				13.0026	93.8521	0	0	0	0	0	13.0026	0	13.0026	142.55	155.383	12.8333	863.258	651.123	898.042	676.437	43.0207	481.832	73.6744	825.154	1.71254
Cntrl MEP	02102020_sp3a	Sheet231	12	1	0	0	0		ErP	ErP	0		2	ErP	584	682	99	99	662	-563	662	-563	198	-1126				16.5033	110.355	0	0	0	0	0	16.5033	0	16.5033	155.55	171.883	16.3333	899.129	670.457	904.805	660.427	11.5241	129.07	45.9599	514.751	3.98816
Cntrl MEP	02102020_sp3a	Sheet232	13	1	0	0	0		ErP	ErP	0		3	ErP	683	699	17	17	679	-662	679	-662	34	-1324				2.8339	113.189	0	0	0	0	0	2.8339	0	2.8339	172.05	174.717	2.66667	911.338	659.407	910.521	658.182	1.47214	16.4879	2.14343	24.0065	1.456
Cntrl MEP	02102020_sp3a	Sheet233	13	1	0	0	0		ErP	ErP	0		3	ErP	683	699	17	17	679	-662	679	-662	34	-1324				2.8339	113.189	0	0	0	0	0	2.8339	0	2.8339	172.05	174.717	2.66667	898.477	666.348	896.231	664.919	2.66177	29.8118	2.51762	28.1974	0.945846
Cntrl MEP	02102020_sp3a	Sheet234	12	1	0	0	0		ErP	ErP	0		2	ErP	584	676	93	93	656	-563	656	-563	186	-1126				15.5031	109.355	0	0	0	0	0	15.5031	0	15.5031	155.55	170.883	15.3333	896.955	679.971	893.577	675.33	5.73989	64.2868	37.5821	420.919	6.54752
Cntrl MEP	02102020_sp3a	Sheet235	13	1	0	0	0		ErP	ErP	0		3	ErP	677	699	23	23	679	-656	679	-656	46	-1312				3.8341	113.189	0	0	0	0	0	3.8341	0	3.8341	171.05	174.717	3.66667	888.882	670.635	887.453	670.227	1.48622	16.6457	7.94385	88.9711	5.34499
Cntrl MEP	02102020_sp3a	Sheet236	13	1	0	0	0		ErP	ErP	0		3	ErP	677	699	23	23	679	-656	679	-656	46	-1312				3.8341	113.189	0	0	0	0	0	3.8341	0	3.8341	171.05	174.717	3.66667	893.169	675.33	894.189	682.271	7.0157	78.5759	11.4196	127.899	1.62772
Cntrl MEP	02102020_sp3a	Sheet237	9	1	0	0	0		ErP	ErP	0		1	ErP	375	450	76	76	430	-354	430	-354	152	-708				12.6692	71.681	0	0	0	0	0	12.6692	0	12.6692	120.717	133.217	12.5	798.867	607.63	777.056	639.859	38.9151	435.85	318.034	3561.98	8.1725
Cntrl MEP	02102020_sp3a	Sheet238	10	1	0	0	0		ErP	ErP	0		2	ErP	451	724	274	274	704	-430	704	-430	548	-860				45.6758	117.357	0	0	0	0	0	45.6758	0	45.6758	133.383	178.883	45.5	774.794	644.665	795.964	617.112	34.7466	389.162	210.753	2360.44	6.06545
Cntrl MEP	02102020_sp3a	Sheet239	10	1	0	0	0		ErP	ErP	0		2	ErP	451	699	249	249	679	-430	679	-430	498	-860				41.5083	113.189	0	0	0	0	0	41.5083	0	41.5083	133.383	174.717	41.3333	781.015	632.224	766.629	645.063	19.2812	215.949	175.64	1967.17	9.10939
Cntrl MEP	02102020_sp3a	Sheet240	7	0	0	1	0		0		MEP	MEP		MEP	221	296	76	76	276	-200	276	-200	152	-400				12.6692	46.0092	0	0	0	0	0	12.6692	0	12.6692	95.05	107.55	12.5	789.109	623.516	784.989	620.505	5.10287	57.1521	283.273	3172.65	55.5125
Cntrl MEP	02102020_sp3a	Sheet241	8	1	0	0	0		ErP	ErP	0		1	ErP	297	377	81	81	357	-276	357	-276	162	-552				13.5027	59.5119	0	0	0	0	0	13.5027	0	13.5027	107.717	121.05	13.3333	783.721	611.626	772.803	644.578	34.7133	388.789	226.98	2542.17	6.5387
Cntrl MEP	02102020_sp3a	Sheet242	9	1	0	0	0		ErP	ErP	0		2	ErP	378	460	83	83	440	-357	440	-357	166	-714				13.8361	73.348	0	0	0	0	0	13.8361	0	13.8361	121.217	134.883	13.6667	771.278	639.622	768.008	634.486	6.08819	68.1877	173.166	1939.46	28.4429
Cntrl MEP	02102020_sp3a	Sheet243	10	1	0	0	0		ErP	ErP	0		3	ErP	461	724	264	264	704	-440	704	-440	528	-880				44.0088	117.357	0	0	0	0	0	44.0088	0	44.0088	135.05	178.883	43.8333	769.705	627.983	774.879	590.938	37.4049	418.935	204.447	2289.81	5.46579
Cntrl MEP	02102020_sp3a	Sheet244	10	1	0	0	0		ErP	ErP	0		3	ErP	461	578	118	118	558	-440	558	-440	236	-880				19.6706	93.0186	0	0	0	0	0	19.6706	0	19.6706	135.05	154.55	19.5	765.463	643.252	744.999	640.283	20.6781	231.595	225.811	2529.09	10.9203
Cntrl MEP	02102020_sp3a	Sheet245	11	1	0	0	0		ErP	ErP	0		4	ErP	579	724	146	146	704	-558	704	-558	292	-1116				24.3382	117.357	0	0	0	0	0	24.3382	0	24.3382	154.717	178.883	24.1667	737.66	643.545	735.617	631.412	12.3045	137.811	73.9373	828.098	6.00894
Cntrl MEP	02102020_sp3a	Sheet246	11	1	0	0	0		ErP	ErP	0		4	ErP	579	699	121	121	679	-558	679	-558	242	-1116				20.1707	113.189	0	0	0	0	0	20.1707	0	20.1707	154.717	174.717	20	752.339	641.099	746.88	646.379	7.59472	85.0609	56.4399	632.127	7.43147
Cntrl MEP	02102020_sp3a	Sheet247	9	1	0	0	0		ErP	ErP	0		2	ErP	378	455	78	78	435	-357	435	-357	156	-714				13.0026	72.5145	0	0	0	0	0	13.0026	0	13.0026	121.217	134.05	12.8333	770.516	652.203	782.058	594.648	58.7015	657.457	293.532	3287.56	5.00042
Cntrl MEP	02102020_sp3a	Sheet248	10	1	0	0	0		ErP	ErP	0		3	ErP	456	724	269	269	704	-435	704	-435	538	-870				44.8423	117.357	0	0	0	0	0	44.8423	0	44.8423	134.217	178.883	44.6667	779.572	598.908	786.754	624.626	26.702	299.062	243.744	2729.93	9.12829
Cntrl MEP	02102020_sp3a	Sheet249	10	1	0	0	0		ErP	ErP	0		3	ErP	456	541	86	86	521	-435	521	-435	172	-870				14.3362	86.8507	0	0	0	0	0	14.3362	0	14.3362	134.217	148.383	14.1667	784.188	588.968	752.574	574.439	34.7919	389.67	125.867	1409.71	3.6177
Cntrl MEP	02102020_sp3a	Sheet250	11	1	0	0	0		ErP	ErP	0		4	ErP	542	724	183	183	704	-521	704	-521	366	-1042				30.5061	117.357	0	0	0	0	0	30.5061	0	30.5061	148.55	178.883	30.3333	759.343	579.041	744.584	560.885	23.398	262.057	72.0608	807.08	3.07979
Cntrl MEP	02102020_sp3a	Sheet251	11	1	0	0	0		ErP	ErP	0		4	ErP	542	649	108	108	629	-521	629	-521	216	-1042				18.0036	104.854	0	0	0	0	0	18.0036	0	18.0036	148.55	166.383	17.8333	749.596	570.378	718.576	549.481	37.4024	418.907	83.6664	937.063	2.23692
Cntrl MEP	02102020_sp3a	Sheet252	12	1	0	0	0		ErP	ErP	0		5	ErP	650	724	75	75	704	-629	704	-629	150	-1258				12.5025	117.357	0	0	0	0	0	12.5025	0	12.5025	166.55	178.883	12.3333	713.155	553.761	710.896	551.676	3.07374	34.4259	16.1297	180.653	5.24759
Cntrl MEP	02102020_sp3a	Sheet253	12	1	0	0	0		ErP	ErP	0		5	ErP	650	702	53	53	682	-629	682	-629	106	-1258				8.8351	113.689	0	0	0	0	0	8.8351	0	8.8351	166.55	175.217	8.66667	723.14	543.205	712.108	516.049	29.3109	328.282	43.5734	488.022	1.48659
Cntrl MEP	02102020_sp3a	Sheet254	8	0	0	1	0		0		MEP	MEP		MEP	297	366	70	70	346	-276	346	-276	140	-552				11.669	57.6782	0	0	0	0	0	11.669	0	11.669	107.717	119.217	11.5	786.258	625.155	770.262	612.738	20.2498	226.798	65.7326	736.205	3.24608
Cntrl MEP	02102020_sp3a	Sheet255	9	0	0	1	0		0		MEP	MEP		MEP	367	445	79	79	425	-346	425	-346	158	-692				13.1693	70.8475	0	0	0	0	0	13.1693	0	13.1693	119.383	132.383	13	774.348	614.27	850.343	525.742	116.672	1306.73	136.337	1526.98	1.16855
Cntrl MEP	02102020_sp3a	Sheet256	10	1	0	0	0		ErP	ErP	0		1	ErP	446	614	169	169	594	-425	594	-425	338	-850				28.1723	99.0198	0	0	0	0	0	28.1723	0	28.1723	132.55	160.55	28	860.587	533.576	919.371	545.578	59.996	671.955	206.826	2316.46	3.44734
Cntrl MEP	02102020_sp3a	Sheet257	11	1	0	0	0		ErP	ErP	0		2	ErP	615	724	110	110	704	-594	704	-594	220	-1188				18.337	117.357	0	0	0	0	0	18.337	0	18.337	160.717	178.883	18.1667	918.863	537.117	924.478	536.507	5.6477	63.2542	53.3489	597.508	9.44614
Cntrl MEP	02102020_sp3a	Sheet258	11	1	0	0	0		ErP	ErP	0		2	ErP	615	724	110	110	704	-594	704	-594	220	-1188				18.337	117.357	0	0	0	0	0	18.337	0	18.337	160.717	178.883	18.1667	920.894	552.008	918.241	553.712	3.15304	35.3141	45.3802	508.259	14.3925
Cntrl MEP	02102020_sp3a	Sheet259	10	0	0	1	0		0		MEP	MEP		MEP	446	472	27	27	452	-425	452	-425	54	-850				4.5009	75.3484	0	0	0	0	0	4.5009	0	4.5009	132.55	136.883	4.33333	844.919	523.332	744.359	463.222	117.156	1312.15	116.611	1306.04	0.995345
Cntrl MEP	02102020_sp3a	Sheet260	11	0	1	0	MkP	MkP	0		0		1	MkP	473	724	252	252	704	-452	704	-452	504	-904				42.0084	117.357	0	0	0	0	0	42.0084	0	42.0084	137.05	178.883	41.8333	740.069	455.423	738.587	404.677	50.7676	568.597	282.876	3168.21	5.57199
Cntrl MEP	02102020_sp3a	Sheet261	11	1	0	0	0		ErP	ErP	0		1	ErP	473	508	36	36	488	-452	488	-452	72	-904				6.0012	81.3496	0	0	0	0	0	6.0012	0	6.0012	137.05	142.883	5.83333	748.649	465.172	785.529	456.047	37.9929	425.52	151.706	1699.11	3.99301
Cntrl MEP	02102020_sp3a	Sheet262	12	1	0	0	0		ErP	ErP	0		2	ErP	509	691	183	183	671	-488	671	-488	366	-976				30.5061	111.856	0	0	0	0	0	30.5061	0	30.5061	143.05	173.383	30.3333	784.056	459.289	1000.76	455.657	216.74	2427.48	424.116	4750.1	1.9568
Cntrl MEP	02102020_sp3a	Sheet263	13	1	0	0	0		ErP	ErP	0		3	ErP	692	724	33	33	704	-671	704	-671	66	-1342				5.5011	117.357	0	0	0	0	0	5.5011	0	5.5011	173.55	178.883	5.33333	998.299	453.191	1012.04	479.028	29.2627	327.743	55.9287	626.402	1.91126
Cntrl MEP	02102020_sp3a	Sheet264	13	1	0	0	0		ErP	ErP	0		3	ErP	692	724	33	33	704	-671	704	-671	66	-1342				5.5011	117.357	0	0	0	0	0	5.5011	0	5.5011	173.55	178.883	5.33333	1008.71	463.329	952.866	456.073	56.3145	630.722	117.247	1313.17	2.08201
Cntrl MEP	02102020_sp3a	Sheet265	12	1	0	0	0		ErP	ErP	0		2	ErP	509	572	64	64	552	-488	552	-488	128	-976				10.6688	92.0184	0	0	0	0	0	10.6688	0	10.6688	143.05	153.55	10.5	786.32	450.091	751.836	453.561	34.6588	388.179	80.266	898.979	2.31589
Cntrl MEP	02102020_sp3a	Sheet266	9	1	0	0	0		ErP	ErP	0		1	ErP	367	467	101	101	447	-346	447	-346	202	-692				16.8367	74.5149	0	0	0	0	0	16.8367	0	16.8367	119.383	136.05	16.6667	764.132	617.335	872.314	650.286	113.088	1266.59	104.221	1167.28	0.921593
Cntrl MEP	02102020_sp3a	Sheet267	10	1	0	0	0		ErP	ErP	0		2	ErP	468	538	71	71	518	-447	518	-447	142	-894				11.8357	86.3506	0	0	0	0	0	11.8357	0	11.8357	136.217	147.883	11.6667	877.545	648.455	884.47	691.773	43.8686	491.328	83.9011	939.692	1.91255
Cntrl MEP	02102020_sp3a	Sheet268	11	1	0	0	0		ErP	ErP	0		3	ErP	539	628	90	90	608	-518	608	-518	180	-1036				15.003	101.354	0	0	0	0	0	15.003	0	15.003	148.05	162.883	14.8333	876.855	682.685	876.424	673.424	9.27149	103.841	39.9217	447.123	4.30586
Cntrl MEP	02102020_sp3a	Sheet269	12	1	0	0	0		ErP	ErP	0		4	ErP	629	699	71	71	679	-608	679	-608	142	-1216				11.8357	113.189	0	0	0	0	0	11.8357	0	11.8357	163.05	174.717	11.6667	873.419	680.252	857.443	689.008	18.2183	204.045	25.544	286.093	1.4021
Cntrl MEP	02102020_sp3a	Sheet270	12	1	0	0	0		ErP	ErP	0		4	ErP	629	699	71	71	679	-608	679	-608	142	-1216				11.8357	113.189	0	0	0	0	0	11.8357	0	11.8357	163.05	174.717	11.6667	877.789	669.6	864.792	675.534	14.2882	160.028	33.3893	373.96	2.33684
Cntrl MEP	02102020_sp3a	Sheet271	11	1	0	0	0		ErP	ErP	0		3	ErP	539	619	81	81	599	-518	599	-518	162	-1036				13.5027	99.8533	0	0	0	0	0	13.5027	0	13.5027	148.05	161.383	13.3333	887.663	695.212	885.857	694.147	2.0968	23.4842	34.2988	384.147	16.3577
Cntrl MEP	02102020_sp3a	Sheet272	12	1	0	0	0		ErP	ErP	0		4	ErP	620	699	80	80	679	-599	679	-599	160	-1198				13.336	113.189	0	0	0	0	0	13.336	0	13.336	161.55	174.717	13.1667	890.154	695.222	889.494	697.378	2.25537	25.2601	25.2424	282.715	11.1921
Cntrl MEP	02102020_sp3a	Sheet273	12	1	0	0	0		ErP	ErP	0		4	ErP	620	699	80	80	679	-599	679	-599	160	-1198				13.336	113.189	0	0	0	0	0	13.336	0	13.336	161.55	174.717	13.1667	876.995	692.267	876.02	688.6	3.79479	42.5017	30.0285	336.32	7.91309
Cntrl MEP	02102020_sp3a	Sheet274	10	1	0	0	0		ErP	ErP	0		2	ErP	468	537	70	70	517	-447	517	-447	140	-894				11.669	86.1839	0	0	0	0	0	11.669	0	11.669	136.217	147.717	11.5	867.082	659.179	881.277	640.927	23.1219	258.965	99.6693	1116.3	4.31061
Cntrl MEP	02102020_sp3a	Sheet275	11	1	0	0	0		ErP	ErP	0		3	ErP	538	612	75	75	592	-517	592	-517	150	-1034				12.5025	98.6864	0	0	0	0	0	12.5025	0	12.5025	147.883	160.217	12.3333	889.874	637.243	898.211	628.35	12.1893	136.52	18.9096	211.787	1.55133
Cntrl MEP	02102020_sp3a	Sheet276	12	1	0	0	0		ErP	ErP	0		4	ErP	613	699	87	87	679	-592	679	-592	174	-1184				14.5029	113.189	0	0	0	0	0	14.5029	0	14.5029	160.383	174.717	14.3333	896.868	624.322	896.885	624.126	0.19669	2.20293	28.8473	323.089	146.664
Cntrl MEP	02102020_sp3a	Sheet277	12	1	0	0	0		ErP	ErP	0		4	ErP	613	699	87	87	679	-592	679	-592	174	-1184				14.5029	113.189	0	0	0	0	0	14.5029	0	14.5029	160.383	174.717	14.3333	900.359	638.556	904.397	639.808	4.22754	47.3484	19.9054	222.941	4.70852
Cntrl MEP	02102020_sp3a	Sheet278	11	1	0	0	0		ErP	ErP	0		3	ErP	538	609	72	72	589	-517	589	-517	144	-1034				12.0024	98.1863	0	0	0	0	0	12.0024	0	12.0024	147.883	159.717	11.8333	878.575	646.577	883.977	643.39	6.27241	70.251	67.9508	761.049	10.8333
Cntrl MEP	02102020_sp3a	Sheet279	12	1	0	0	0		ErP	ErP	0		4	ErP	610	699	90	90	679	-589	679	-589	180	-1178				15.003	113.189	0	0	0	0	0	15.003	0	15.003	159.883	174.717	14.8333	885.051	639.63	884.931	638.471	1.1651	13.0492	32.8093	367.465	28.16
Cntrl MEP	02102020_sp3a	Sheet280	12	1	0	0	0		ErP	ErP	0		4	ErP	610	699	90	90	679	-589	679	-589	180	-1178				15.003	113.189	0	0	0	0	0	15.003	0	15.003	159.883	174.717	14.8333	878.874	653.864	883.165	656.753	5.17297	57.9372	49.9225	559.132	9.65065
Cntrl MEP	02102020_sp3a	Sheet281	6	1	0	0	0		ErP	ErP	0		1	ErP	139	211	73	73	191	-118	191	-118	146	-236				12.1691	31.8397	0	0	0	0	0	12.1691	0	12.1691	81.3833	93.3833	12	785.247	625.015	817.953	660.078	47.9491	537.03	187.893	2104.4	3.9186
Cntrl MEP	02102020_sp3a	Sheet282	7	1	0	0	0		ErP	ErP	0		2	ErP	212	291	80	80	271	-191	271	-191	160	-382				13.336	45.1757	0	0	0	0	0	13.336	0	13.336	93.55	106.717	13.1667	810.641	655.203	806.938	672.989	18.1667	203.467	73.1572	819.36	4.027
Cntrl MEP	02102020_sp3a	Sheet283	8	1	0	0	0		ErP	ErP	0		3	ErP	292	370	79	79	350	-271	350	-271	158	-542				13.1693	58.345	0	0	0	0	0	13.1693	0	13.1693	106.883	119.883	13	813.246	668.783	821.853	673.524	9.82585	110.05	138.752	1554.03	14.1212
Cntrl MEP	02102020_sp3a	Sheet284	9	1	0	0	0		ErP	ErP	0		4	ErP	371	548	178	178	528	-350	528	-350	356	-700				29.6726	88.0176	0	0	0	0	0	29.6726	0	29.6726	120.05	149.55	29.5	817	680.93	900.191	657.139	86.5252	969.082	351.341	3935.02	4.06056
Cntrl MEP	02102020_sp3a	Sheet285	10	1	0	0	0		ErP	ErP	0		5	ErP	549	597	49	49	577	-528	577	-528	98	-1056				8.1683	96.1859	0	0	0	0	0	8.1683	0	8.1683	149.717	157.717	8	899.454	656.402	935.326	622.302	49.4941	554.333	68.1774	763.587	1.37749
Cntrl MEP	02102020_sp3a	Sheet286	11	1	0	0	0		ErP	ErP	0		6	ErP	598	724	127	127	704	-577	704	-577	254	-1154				21.1709	117.357	0	0	0	0	0	21.1709	0	21.1709	157.883	178.883	21	928.722	617.547	918.241	526.399	91.7485	1027.58	208.03	2329.93	2.26739
Cntrl MEP	02102020_sp3a	Sheet287	11	1	0	0	0		ErP	ErP	0		6	ErP	598	669	72	72	649	-577	649	-577	144	-1154				12.0024	108.188	0	0	0	0	0	12.0024	0	12.0024	157.883	169.717	11.8333	941.667	623.359	1034.56	719.007	133.333	1493.33	275.53	3085.94	2.06648
Cntrl MEP	02102020_sp3a	Sheet288	12	1	0	0	0		ErP	ErP	0		7	ErP	670	724	55	55	704	-649	704	-649	110	-1298				9.1685	117.357	0	0	0	0	0	9.1685	0	9.1685	169.883	178.883	9	1029.53	719.845	1039.62	602.125	118.152	1323.3	273.608	3064.41	2.31573
Cntrl MEP	02102020_sp3a	Sheet289	12	1	0	0	0		ErP	ErP	0		7	ErP	670	699	30	30	679	-649	679	-649	60	-1298				5.001	113.189	0	0	0	0	0	5.001	0	5.001	169.883	174.717	4.83333	1043.16	718.587	1088.51	758.419	60.3593	676.024	170.651	1911.29	2.82725
Cntrl MEP	02102020_sp3a	Sheet290	10	1	0	0	0		ErP	ErP	0		5	ErP	549	588	40	40	568	-528	568	-528	80	-1056				6.668	94.6856	0	0	0	0	0	6.668	0	6.668	149.717	156.217	6.5	889.484	656.383	902.12	654.147	12.8317	143.715	13.6531	152.915	1.06402
Cntrl MEP	02102020_sp3a	Sheet291	11	1	0	0	0		ErP	ErP	0		6	ErP	589	600	12	12	580	-568	580	-568	24	-1136				2.0004	96.686	0	0	0	0	0	2.0004	0	2.0004	156.383	158.217	1.83333	894.081	655.587	894.988	654.401	1.49297	16.7212	3.82608	42.8521	2.56274
Cntrl MEP	02102020_sp3a	Sheet292	12	1	0	0	0		ErP	ErP	0		7	ErP	601	699	99	99	679	-580	679	-580	198	-1160				16.5033	113.189	0	0	0	0	0	16.5033	0	16.5033	158.383	174.717	16.3333	901.971	650.372	837.067	680.172	71.4176	799.877	171.826	1924.45	2.40594
Cntrl MEP	02102020_sp3a	Sheet293	12	1	0	0	0		ErP	ErP	0		7	ErP	601	653	53	53	633	-580	633	-580	106	-1160				8.8351	105.521	0	0	0	0	0	8.8351	0	8.8351	158.383	167.05	8.66667	890.422	655.206	918.999	731.278	81.2623	910.138	125.644	1407.21	1.54615
Cntrl MEP	02102020_sp3a	Sheet294	11	1	0	0	0		ErP	ErP	0		6	ErP	589	597	9	9	577	-568	577	-568	18	-1136				1.5003	96.1859	0	0	0	0	0	1.5003	0	1.5003	156.383	157.717	1.33333	902.12	653.331	904.022	650.341	3.54428	39.696	2.63183	29.4765	0.742557
Cntrl MEP	02102020_sp3a	Sheet295	9	1	0	0	0		ErP	ErP	0		4	ErP	371	451	81	81	431	-350	431	-350	162	-700				13.5027	71.8477	0	0	0	0	0	13.5027	0	13.5027	120.05	133.383	13.3333	824.662	670.203	794.837	630.858	49.3723	552.969	230.864	2585.67	4.67598
Cntrl MEP	02102020_sp3a	Sheet296	10	1	0	0	0		ErP	ErP	0		5	ErP	452	541	90	90	521	-431	521	-431	180	-862				15.003	86.8507	0	0	0	0	0	15.003	0	15.003	133.55	148.383	14.8333	799.098	626.243	626.091	621.821	173.063	1938.31	268.069	3002.38	1.54897
Cntrl MEP	02102020_sp3a	Sheet297	11	1	0	0	0		ErP	ErP	0		6	ErP	542	724	183	183	704	-521	704	-521	366	-1042				30.5061	117.357	0	0	0	0	0	30.5061	0	30.5061	148.55	178.883	30.3333	622.474	625.108	554.872	549.852	101.16	1133	588.107	6586.8	5.81361
Cntrl MEP	02102020_sp3a	Sheet298	11	1	0	0	0		ErP	ErP	0		6	ErP	542	608	67	67	588	-521	588	-521	134	-1042				11.1689	98.0196	0	0	0	0	0	11.1689	0	11.1689	148.55	159.55	11	633.652	618.533	706.152	612.331	72.7647	814.965	134.127	1502.22	1.8433
Cntrl MEP	02102020_sp3a	Sheet299	12	1	0	0	0		ErP	ErP	0		7	ErP	609	724	116	116	704	-588	704	-588	232	-1176				19.3372	117.357	0	0	0	0	0	19.3372	0	19.3372	159.717	178.883	19.1667	712.322	614.388	703.626	597.724	18.7965	210.521	118.82	1330.78	6.32137
Cntrl MEP	02102020_sp3a	Sheet300	12	1	0	0	0		ErP	ErP	0		7	ErP	609	697	89	89	677	-588	677	-588	178	-1176				14.8363	112.856	0	0	0	0	0	14.8363	0	14.8363	159.717	174.383	14.6667	701.695	612.331	698.353	614.781	4.14424	46.4155	177.666	1989.86	42.8705
Cntrl MEP	02102020_sp3a	Sheet301	13	1	0	0	0		ErP	ErP	0		8	ErP	698	724	27	27	704	-677	704	-677	54	-1354				4.5009	117.357	0	0	0	0	0	4.5009	0	4.5009	174.55	178.883	4.33333	708.974	613.425	713.805	609.357	6.3152	70.7302	14.0616	157.49	2.22664
Cntrl MEP	02102020_sp3a	Sheet302	13	1	0	0	0		ErP	ErP	0		8	ErP	698	698	1	1	678	-677	678	-677	2	-1354				0.1667	113.023	0	0	0	0	0	0.1667	0	0.1667	174.55	174.55	0	705.359	618.849	705.359	618.849	0	0	0	0	#DIV/0!
Cntrl MEP	02102020_sp3a	Sheet303	10	1	0	0	0		ErP	ErP	0		5	ErP	452	508	57	57	488	-431	488	-431	114	-862				9.5019	81.3496	0	0	0	0	0	9.5019	0	9.5019	133.55	142.883	9.33333	803.358	635.473	796.433	662.744	28.137	315.134	85.3745	956.194	3.03424
Cntrl MEP	02102020_sp3a	Sheet304	11	1	0	0	0		ErP	ErP	0		6	ErP	509	724	216	216	704	-488	704	-488	432	-976				36.0072	117.357	0	0	0	0	0	36.0072	0	36.0072	143.05	178.883	35.8333	787.302	660.669	808.324	625.11	41.308	462.649	143.465	1606.81	3.47306
Cntrl MEP	02102020_sp3a	Sheet305	11	1	0	0	0		ErP	ErP	0		6	ErP	509	628	120	120	608	-488	608	-488	240	-976				20.004	101.354	0	0	0	0	0	20.004	0	20.004	143.05	162.883	19.8333	801.829	666.48	765.65	623.089	56.495	632.744	149.607	1675.6	2.64815
Cntrl MEP	02102020_sp3a	Sheet306	12	1	0	0	0		ErP	ErP	0		7	ErP	629	724	96	96	704	-608	704	-608	192	-1216				16.0032	117.357	0	0	0	0	0	16.0032	0	16.0032	163.05	178.883	15.8333	757.091	618.524	759.368	617.597	2.45819	27.5317	18.6394	208.761	7.58256
Cntrl MEP	02102020_sp3a	Sheet307	12	1	0	0	0		ErP	ErP	0		7	ErP	629	636	8	8	616	-608	616	-608	16	-1216				1.3336	102.687	0	0	0	0	0	1.3336	0	1.3336	163.05	164.217	1.16667	770.5	624.801	767.933	635.927	11.4192	127.895	10.9149	122.247	0.95584
Cntrl MEP	02102020_sp3a	Sheet308	13	1	0	0	0		ErP	ErP	0		8	ErP	637	724	88	88	704	-616	704	-616	176	-1232				14.6696	117.357	0	0	0	0	0	14.6696	0	14.6696	164.383	178.883	14.5	767.984	626.988	770.516	625.837	2.7819	31.1573	21.1021	236.344	7.58551
Cntrl MEP	02102020_sp3a	Sheet309	13	1	0	0	0		ErP	ErP	0		8	ErP	637	705	69	69	685	-616	685	-616	138	-1232				11.5023	114.189	0	0	0	0	0	11.5023	0	11.5023	164.383	175.717	11.3333	761.085	633.645	758.156	632.139	3.29385	36.8912	17.3979	194.856	5.28192
Cntrl MEP	02102020_sp3a	Sheet310	8	1	0	0	0		ErP	ErP	0		3	ErP	292	361	70	70	341	-271	341	-271	140	-542				11.669	56.8447	0	0	0	0	0	11.669	0	11.669	106.883	118.383	11.5	798.528	675.442	805.763	677.865	7.63009	85.457	102.81	1151.48	13.4743
Cntrl MEP	02102020_sp3a	Sheet311	9	1	0	0	0		ErP	ErP	0		4	ErP	362	720	359	359	700	-341	700	-341	718	-682				59.8453	116.69	0	0	0	0	0	59.8453	0	59.8453	118.55	178.217	59.6667	809.083	679.909	767.608	571.307	116.252	1302.02	610.084	6832.94	5.24794
Cntrl MEP	02102020_sp3a	Sheet312	9	1	0	0	0		ErP	ErP	0		4	ErP	362	440	79	79	420	-341	420	-341	158	-682				13.1693	70.014	0	0	0	0	0	13.1693	0	13.1693	118.55	131.55	13	798.101	676.333	840.555	668.661	43.1421	483.191	101.947	1141.81	2.36306
Cntrl MEP	02102020_sp3a	Sheet313	10	1	0	0	0		ErP	ErP	0		5	ErP	441	592	152	152	572	-420	572	-420	304	-840				25.3384	95.3524	0	0	0	0	0	25.3384	0	25.3384	131.717	156.883	25.1667	838.744	663.228	789.037	647.623	52.0993	583.512	475.324	5323.62	9.12341
Cntrl MEP	02102020_sp3a	Sheet314	11	1	0	0	0		ErP	ErP	0		6	ErP	593	699	107	107	679	-572	679	-572	214	-1144				17.8369	113.189	0	0	0	0	0	17.8369	0	17.8369	157.05	174.717	17.6667	780.066	647.079	790.767	647.257	10.7024	119.866	80.2624	898.939	7.49951
Cntrl MEP	02102020_sp3a	Sheet315	11	1	0	0	0		ErP	ErP	0		6	ErP	593	699	107	107	679	-572	679	-572	214	-1144				17.8369	113.189	0	0	0	0	0	17.8369	0	17.8369	157.05	174.717	17.6667	796.648	643.002	804.152	641.991	7.57215	84.8081	37.1009	415.531	4.89966
Cntrl MEP	02102020_sp3a	Sheet316	10	1	0	0	0		ErP	ErP	0		5	ErP	441	531	91	91	511	-420	511	-420	182	-840				15.1697	85.1837	0	0	0	0	0	15.1697	0	15.1697	131.717	146.717	15	843.66	674.871	840.145	666.982	8.63643	96.728	68.1046	762.772	7.88574
Cntrl MEP	02102020_sp3a	Sheet317	11	1	0	0	0		ErP	ErP	0		6	ErP	532	699	168	168	679	-511	679	-511	336	-1022				28.0056	113.189	0	0	0	0	0	28.0056	0	28.0056	146.883	174.717	27.8333	841.684	663.647	791.634	709.095	67.6055	757.182	153.175	1715.55	2.26571
Cntrl MEP	02102020_sp3a	Sheet318	11	1	0	0	0		ErP	ErP	0		6	ErP	532	613	82	82	593	-511	593	-511	164	-1022				13.6694	98.8531	0	0	0	0	0	13.6694	0	13.6694	146.883	160.383	13.5	846.045	677.244	856.853	645.27	33.7514	378.016	69.2999	776.159	2.05324
Cntrl MEP	02102020_sp3a	Sheet319	7	1	0	0	0		ErP	ErP	0		2	ErP	212	285	74	74	265	-191	265	-191	148	-382				12.3358	44.1755	0	0	0	0	0	12.3358	0	12.3358	93.55	105.717	12.1667	821.203	662.922	818.152	657.569	6.16096	69.0027	81.8063	916.231	13.2782
Cntrl MEP	02102020_sp3a	Sheet320	8	1	0	0	0		ErP	ErP	0		3	ErP	286	462	177	177	442	-265	442	-265	354	-530				29.5059	73.6814	0	0	0	0	0	29.5059	0	29.5059	105.883	135.217	29.3333	826.212	663.877	841.697	638.312	29.8888	334.755	158.395	1774.03	5.29948
Cntrl MEP	02102020_sp3a	Sheet321	9	1	0	0	0		ErP	ErP	0		4	ErP	463	468	6	6	448	-442	448	-442	12	-884				1.0002	74.6816	0	0	0	0	0	1.0002	0	1.0002	135.383	136.217	0.833333	847.023	632.633	846.668	631.213	1.4637	16.3935	4.80848	53.8549	3.28515
Cntrl MEP	02102020_sp3a	Sheet322	10	1	0	0	0		ErP	ErP	0		5	ErP	469	583	115	115	563	-448	563	-448	230	-896				19.1705	93.8521	0	0	0	0	0	19.1705	0	19.1705	136.383	155.383	19	855.191	631.254	821.926	555.913	82.3587	922.417	309.761	3469.32	3.76112
Cntrl MEP	02102020_sp3a	Sheet323	11	1	0	0	0		ErP	ErP	0		6	ErP	584	724	141	141	704	-563	704	-563	282	-1126				23.5047	117.357	0	0	0	0	0	23.5047	0	23.5047	155.55	178.883	23.3333	818.074	561.965	815.11	548.283	13.9997	156.796	100.027	1120.3	7.14496
Cntrl MEP	02102020_sp3a	Sheet324	11	1	0	0	0		ErP	ErP	0		6	ErP	584	724	141	141	704	-563	704	-563	282	-1126				23.5047	117.357	0	0	0	0	0	23.5047	0	23.5047	155.55	178.883	23.3333	826.603	550.41	833.529	522.108	29.1377	326.343	56.3653	631.291	1.93444
Cntrl MEP	02102020_sp3a	Sheet325	10	1	0	0	0		ErP	ErP	0		5	ErP	469	699	231	231	679	-448	679	-448	462	-896				38.5077	113.189	0	0	0	0	0	38.5077	0	38.5077	136.383	174.717	38.3333	846.668	630.858	799.983	699.263	82.8172	927.553	259.938	2911.31	3.1387
Cntrl MEP	02102020_sp3a	Sheet326	9	1	0	0	0		ErP	ErP	0		4	ErP	463	699	237	237	679	-442	679	-442	474	-884				39.5079	113.189	0	0	0	0	0	39.5079	0	39.5079	135.383	174.717	39.3333	836.372	642.572	866.425	633.888	31.2823	350.362	246.859	2764.82	7.89132
Cntrl MEP	02102020_sp3a	Sheet327	8	1	0	0	0		ErP	ErP	0		3	ErP	286	373	88	88	353	-265	353	-265	176	-530				14.6696	58.8451	0	0	0	0	0	14.6696	0	14.6696	105.883	120.383	14.5	814.297	653.014	812.148	664.074	11.267	126.191	128.804	1442.6	11.4319
Cntrl MEP	02102020_sp3a	Sheet328	9	1	0	0	0		ErP	ErP	0		4	ErP	374	453	80	80	433	-353	433	-353	160	-706				13.336	72.1811	0	0	0	0	0	13.336	0	13.336	120.55	133.717	13.1667	816.49	671.736	816.323	691.627	19.8916	222.786	119.851	1342.34	6.02523
Cntrl MEP	02102020_sp3a	Sheet329	10	1	0	0	0		ErP	ErP	0		5	ErP	454	544	91	91	524	-433	524	-433	182	-866				15.1697	87.3508	0	0	0	0	0	15.1697	0	15.1697	133.883	148.883	15	818.429	685.86	768.567	606.949	93.3442	1045.46	205.489	2301.48	2.20141
Cntrl MEP	02102020_sp3a	Sheet330	11	1	0	0	0		ErP	ErP	0		6	ErP	545	724	180	180	704	-524	704	-524	360	-1048				30.006	117.357	0	0	0	0	0	30.006	0	30.006	149.05	178.883	29.8333	774.211	602.588	780.453	635.774	33.768	378.202	64.8164	725.943	1.91946
Cntrl MEP	02102020_sp3a	Sheet331	11	1	0	0	0		ErP	ErP	0		6	ErP	545	702	158	158	682	-524	682	-524	316	-1048				26.3386	113.689	0	0	0	0	0	26.3386	0	26.3386	149.05	175.217	26.1667	764.462	609.258	773.182	615.901	10.9618	122.772	83.2801	932.737	7.59732
Cntrl MEP	02102020_sp3a	Sheet332	10	1	0	0	0		ErP	ErP	0		5	ErP	454	524	71	71	504	-433	504	-433	142	-866				11.8357	84.0168	0	0	0	0	0	11.8357	0	11.8357	133.883	145.55	11.6667	817.79	699.88	818.431	698.439	1.57691	17.6614	37.7331	422.611	23.9285
Cntrl MEP	02102020_sp3a	Sheet333	11	1	0	0	0		ErP	ErP	0		6	ErP	525	629	105	105	609	-504	609	-504	210	-1008				17.5035	101.52	0	0	0	0	0	17.5035	0	17.5035	145.717	163.05	17.3333	815.111	704.665	830.196	804.133	100.605	1126.78	186.876	2093.01	1.85752
Cntrl MEP	02102020_sp3a	Sheet334	12	1	0	0	0		ErP	ErP	0		7	ErP	630	699	70	70	679	-609	679	-609	140	-1218				11.669	113.189	0	0	0	0	0	11.669	0	11.669	163.217	174.717	11.5	824.104	800.173	832.53	872.876	73.1897	819.724	86.4853	968.635	1.18166
Cntrl MEP	02102020_sp3a	Sheet335	12	1	0	0	0		ErP	ErP	0		7	ErP	630	699	70	70	679	-609	679	-609	140	-1218				11.669	113.189	0	0	0	0	0	11.669	0	11.669	163.217	174.717	11.5	835.374	805.96	921.704	846.805	95.5049	1069.65	171.373	1919.38	1.79439
Cntrl MEP	02102020_sp3a	Sheet336	11	1	0	0	0		ErP	ErP	0		6	ErP	525	605	81	81	585	-504	585	-504	162	-1008				13.5027	97.5195	0	0	0	0	0	13.5027	0	13.5027	145.717	159.05	13.3333	821.337	690.138	834.562	686.628	13.6833	153.253	71.509	800.9	5.22601
Cntrl MEP	02102020_sp3a	Sheet337	12	1	0	0	0		ErP	ErP	0		7	ErP	606	699	94	94	679	-585	679	-585	188	-1170				15.6698	113.189	0	0	0	0	0	15.6698	0	15.6698	159.217	174.717	15.5	832.682	681.257	805.469	674.467	28.0477	314.134	90.4449	1012.98	3.22468
Cntrl MEP	02102020_sp3a	Sheet338	12	1	0	0	0		ErP	ErP	0		7	ErP	606	699	94	94	679	-585	679	-585	188	-1170				15.6698	113.189	0	0	0	0	0	15.6698	0	15.6698	159.217	174.717	15.5	837.248	693.879	837.64	691.458	2.45246	27.4675	44.1832	494.851	18.0159
Cntrl MEP	02102020_sp3a	Sheet339	9	1	0	0	0		ErP	ErP	0		4	ErP	374	429	56	56	409	-353	409	-353	112	-706				9.3352	68.1803	0	0	0	0	0	9.3352	0	9.3352	120.55	129.717	9.16667	810.615	661.009	797.347	664.004	13.6025	152.348	43.2075	483.924	3.17643
Cntrl MEP	02102020_sp3a	Sheet340	10	1	0	0	0		ErP	ErP	0		5	ErP	430	575	146	146	555	-409	555	-409	292	-818				24.3382	92.5185	0	0	0	0	0	24.3382	0	24.3382	129.883	154.05	24.1667	797.864	655.983	863.718	574.502	104.766	1173.38	325.859	3649.62	3.11035
Cntrl MEP	02102020_sp3a	Sheet341	11	1	0	0	0		ErP	ErP	0		6	ErP	576	724	149	149	704	-555	704	-555	298	-1110				24.8383	117.357	0	0	0	0	0	24.8383	0	24.8383	154.217	178.883	24.6667	869.132	572.222	838.134	625.837	61.9307	693.624	205.127	2297.42	3.3122
Cntrl MEP	02102020_sp3a	Sheet342	11	1	0	0	0		ErP	ErP	0		6	ErP	576	679	104	104	659	-555	659	-555	208	-1110				17.3368	109.855	0	0	0	0	0	17.3368	0	17.3368	154.217	171.383	17.1667	856.879	577.066	1186.65	980.038	520.709	5831.94	558.565	6255.92	1.0727
Cntrl MEP	02102020_sp3a	Sheet343	12	1	0	0	0		ErP	ErP	0		7	ErP	680	699	20	20	679	-659	679	-659	40	-1318				3.334	113.189	0	0	0	0	0	3.334	0	3.334	171.55	174.717	3.16667	1186.05	974.575	1064.35	802.191	211.015	2363.37	162.18	1816.41	0.768569
Cntrl MEP	02102020_sp3a	Sheet344	12	1	0	0	0		ErP	ErP	0		7	ErP	680	684	5	5	664	-659	664	-659	10	-1318				0.8335	110.689	0	0	0	0	0	0.8335	0	0.8335	171.55	172.217	0.666667	1185.44	990.357	1191.51	1013.12	23.5574	263.843	15.4283	172.797	0.654923
Cntrl MEP	02102020_sp3a	Sheet345	10	1	0	0	0		ErP	ErP	0		5	ErP	430	520	91	91	500	-409	500	-409	182	-818				15.1697	83.35	0	0	0	0	0	15.1697	0	15.1697	129.883	144.883	15	800.451	670.213	919.139	770.639	155.473	1741.3	206.417	2311.87	1.32767
Cntrl MEP	02102020_sp3a	Sheet346	11	1	0	0	0		ErP	ErP	0		6	ErP	521	604	84	84	584	-500	584	-500	168	-1000				14.0028	97.3528	0	0	0	0	0	14.0028	0	14.0028	145.05	158.883	13.8333	925.287	769.321	897.04	845.026	80.8029	904.993	184.221	2063.27	2.27988
Cntrl MEP	02102020_sp3a	Sheet347	12	1	0	0	0		ErP	ErP	0		7	ErP	605	699	95	95	679	-584	679	-584	190	-1168				15.8365	113.189	0	0	0	0	0	15.8365	0	15.8365	159.05	174.717	15.6667	897.04	845.026	946.894	793.997	71.34	799.008	156.347	1751.08	2.19157
Cntrl MEP	02102020_sp3a	Sheet348	12	1	0	0	0		ErP	ErP	0		7	ErP	605	699	95	95	679	-584	679	-584	190	-1168				15.8365	113.189	0	0	0	0	0	15.8365	0	15.8365	159.05	174.717	15.6667	899.386	837.652	942.038	925.713	97.8462	1095.88	171.852	1924.74	1.75635
Cntrl MEP	02102020_sp3a	Sheet349	11	1	0	0	0		ErP	ErP	0		6	ErP	521	556	36	36	536	-500	536	-500	72	-1000				6.0012	89.3512	0	0	0	0	0	6.0012	0	6.0012	145.05	150.883	5.83333	911.233	773.713	722.178	694.77	204.875	2294.6	172.273	1929.46	0.84087
Cntrl MEP	02102020_sp3a	Sheet350	3	0	0	1	0		0		MEP	MEP		MEP	13	18	6	6	-2	8	-2	8	12	16				1.0002	-0.3334	12	0	0	0	0	0	0	12	48	58	10	497.491	506.646	473.164	559.246	57.9533	649.077	76.8325	860.524	1.32577
Cntrl MEP	02102020_sp3a	Sheet351	4	0	0	1	0		0		MEP	MEP		MEP	19	23	5	5	3	2	3	2	10	4				0.8335	0.5001	0	4	0	0	0	0	0.5001	4.5001	60	62.05	2.05	499.464	528.344	444.234	486.264	69.434	777.661	48.772	546.247	0.702423
Cntrl MEP	02102020_sp3a	Sheet352	5	0	0	1	0		0		MEP	MEP		MEP	24	110	87	87	90	-3	90	-3	174	-6				14.5029	15.003	0	0	0	0	0	14.5029	0	14.5029	62.2167	76.55	14.3333	444.234	492.839	741.999	601.342	316.919	3549.49	560.907	6282.15	1.76988
Cntrl MEP	02102020_sp3a	Sheet353	6	0	0	1	0		0		MEP	MEP		MEP	111	206	96	96	186	-90	186	-90	192	-180				16.0032	31.0062	0	0	0	0	0	16.0032	0	16.0032	76.7167	92.55	15.8333	744.276	599.066	811.859	341.104	266.668	2986.69	428.968	4804.44	1.60862
Cntrl MEP	02102020_sp3a	Sheet354	7	0	0	1	0		0		MEP	MEP		MEP	207	307	101	101	287	-186	287	-186	202	-372				16.8367	47.8429	0	0	0	0	0	16.8367	0	16.8367	92.7167	109.383	16.6667	808.866	346.661	806.929	417.578	70.9429	794.561	210.326	2355.65	2.96472
Cntrl MEP	02102020_sp3a	Sheet355	8	0	0	1	0		0		MEP	MEP		MEP	308	433	126	126	413	-287	413	-287	252	-574				21.0042	68.8471	0	0	0	0	0	21.0042	0	21.0042	109.55	130.383	20.8333	810.639	420.875	917.043	322.744	144.747	1621.17	346.826	3884.45	2.39608
Cntrl MEP	02102020_sp3a	Sheet356	9	0	0	1	0		0		MEP	MEP		MEP	434	512	79	79	492	-413	492	-413	158	-826				13.1693	82.0164	0	0	0	0	0	13.1693	0	13.1693	130.55	143.55	13	919.653	315.893	1198.8	633.019	422.484	4731.83	723.714	8105.59	1.713
Cntrl MEP	02102020_sp3a	Sheet357	10	0	0	1	0		0		MEP	MEP		MEP	513	595	83	83	575	-492	575	-492	166	-984				13.8361	95.8525	0	0	0	0	0	13.8361	0	13.8361	143.717	157.383	13.6667	1202.49	637.171	1080.28	492.921	189.06	2117.47	452.268	5065.4	2.39219
Cntrl MEP	02102020_sp3a	Sheet358	11	0	0	1	0		0		MEP	MEP		MEP	596	703	108	108	683	-575	683	-575	216	-1150				18.0036	113.856	0	0	0	0	0	18.0036	0	18.0036	157.55	175.383	17.8333	1080.82	486.18	990.416	392.351	130.294	1459.29	476.114	5332.47	3.65415
Cntrl MEP	02102020_sp3a	Sheet359	12	0	1	0	MkP	MkP	0		0		1	MkP	704	831	128	128	811	-683	811	-683	256	-1366				21.3376	135.194	0	0	0	0	0	21.3376	0	21.3376	175.55	196.717	21.1667	988.019	392.009	1046.85	331.145	84.648	948.058	406.455	4552.3	4.80171
Cntrl MEP	02102020_sp3a	Sheet360	13	0	1	0	MkP	MkP	0		0		2	MkP	832	1103	272	272	1083	-811	1083	-811	544	-1622				45.3424	180.536	0	0	0	0	0	45.3424	0	45.3424	196.883	242.05	45.1667	1041.84	332.324	1044.2	340.578	8.58354	96.1356	99.4773	1114.15	11.5893
Cntrl MEP	02102020_sp3a	Sheet361	13	0	1	0	MkP	MkP	0		0		3	MkP	832	1103	272	272	1083	-811	1083	-811	544	-1622				45.3424	180.536	0	0	0	0	0	45.3424	0	45.3424	196.883	242.05	45.1667	1053.92	330.261	1047.73	327.313	6.85594	76.7865	45.1624	505.819	6.58734
Cntrl MEP	02102020_sp3a	Sheet362	12	1	0	0	0		ErP	ErP	0		1	ErP	704	724	21	21	704	-683	704	-683	42	-1366				3.5007	117.357	0	0	0	0	0	3.5007	0	3.5007	175.55	178.883	3.33333	998.979	399.886	1015.08	335.839	66.0395	739.642	88.5173	991.394	1.34037
Cntrl MEP	02102020_sp3a	Sheet363	11	1	0	0	0		ErP	ErP	0		1	ErP	596	694	99	99	674	-575	674	-575	198	-1150				16.5033	112.356	0	0	0	0	0	16.5033	0	16.5033	157.55	173.883	16.3333	1081.09	497.235	1031.93	309.374	194.186	2174.88	357.78	4007.14	1.84246
Cntrl MEP	02102020_sp3a	Sheet364	12	1	0	0	0		ErP	ErP	0		2	ErP	695	724	30	30	704	-674	704	-674	60	-1348				5.001	117.357	0	0	0	0	0	5.001	0	5.001	174.05	178.883	4.83333	1031.93	309.374	1047.97	286.783	27.7058	310.305	170.307	1907.44	6.14697
Cntrl MEP	02102020_sp3a	Sheet365	12	1	0	0	0		ErP	ErP	0		2	ErP	695	724	30	30	704	-674	704	-674	60	-1348				5.001	117.357	0	0	0	0	0	5.001	0	5.001	174.05	178.883	4.83333	1035.38	323.158	1029.83	502.716	179.643	2012	188.59	2112.21	1.0498
Cntrl MEP	02102020_sp3a	Sheet366	10	1	0	0	0		ErP	ErP	0		1	ErP	513	699	187	187	679	-492	679	-492	374	-984				31.1729	113.189	0	0	0	0	0	31.1729	0	31.1729	143.717	174.717	31	1193.73	625.178	921.487	768.818	307.811	3447.48	683.07	7650.38	2.21912
Cntrl MEP	02102020_sp3a	Sheet367	9	1	0	0	0		ErP	ErP	0		1	ErP	434	532	99	99	512	-413	512	-413	198	-826				16.5033	85.3504	0	0	0	0	0	16.5033	0	16.5033	130.55	146.883	16.3333	913.781	328.943	773.926	145.278	230.851	2585.54	928.269	10396.6	4.02107
Cntrl MEP	02102020_sp3a	Sheet368	10	1	0	0	0		ErP	ErP	0		2	ErP	533	724	192	192	704	-512	704	-512	384	-1024				32.0064	117.357	0	0	0	0	0	32.0064	0	32.0064	147.05	178.883	31.8333	773.407	135.944	776.338	129.887	6.72928	75.368	78.2105	875.958	11.6224
Cntrl MEP	02102020_sp3a	Sheet369	10	1	0	0	0		ErP	ErP	0		2	ErP	533	641	109	109	621	-512	621	-512	218	-1024				18.1703	103.521	0	0	0	0	0	18.1703	0	18.1703	147.05	165.05	18	772.889	151.241	753.762	148.57	19.3125	216.3	72.5277	812.31	3.75549
Cntrl MEP	02102020_sp3a	Sheet370	11	1	0	0	0		ErP	ErP	0		3	ErP	642	724	83	83	704	-621	704	-621	166	-1242				13.8361	117.357	0	0	0	0	0	13.8361	0	13.8361	165.217	178.883	13.6667	760.365	152.483	767.903	144.648	10.8723	121.77	22.6396	253.564	2.08232
Cntrl MEP	02102020_sp3a	Sheet371	11	1	0	0	0		ErP	ErP	0		3	ErP	642	724	83	83	704	-621	704	-621	166	-1242				13.8361	117.357	0	0	0	0	0	13.8361	0	13.8361	165.217	178.883	13.6667	750.094	145.88	749.828	143.744	2.15201	24.1025	32.0274	358.707	14.8826
Cntrl MEP	02102020_sp3a	Sheet372	8	1	0	0	0		ErP	ErP	0		1	ErP	308	420	113	113	400	-287	400	-287	226	-574				18.8371	66.68	0	0	0	0	0	18.8371	0	18.8371	109.55	128.217	18.6667	795.389	415.929	728.14	519.6	123.572	1384.01	352.551	3948.58	2.853
Cntrl MEP	02102020_sp3a	Sheet373	9	1	0	0	0		ErP	ErP	0		2	ErP	421	581	161	161	561	-400	561	-400	322	-800				26.8387	93.5187	0	0	0	0	0	26.8387	0	26.8387	128.383	155.05	26.6667	726.7	531.12	332.934	295.819	458.713	5137.59	631.116	7068.5	1.37584
Cntrl MEP	02102020_sp3a	Sheet374	10	1	0	0	0		ErP	ErP	0		3	ErP	582	724	143	143	704	-561	704	-561	286	-1122				23.8381	117.357	0	0	0	0	0	23.8381	0	23.8381	155.217	178.883	23.6667	330.699	306.159	221.425	273.325	114.1	1277.92	428.569	4799.97	3.75608
Cntrl MEP	02102020_sp3a	Sheet375	10	1	0	0	0		ErP	ErP	0		3	ErP	582	646	65	65	626	-561	626	-561	130	-1122				10.8355	104.354	0	0	0	0	0	10.8355	0	10.8355	155.217	165.883	10.6667	336.288	293.024	442.34	286.8	106.234	1189.82	139.898	1566.86	1.31689
Cntrl MEP	02102020_sp3a	Sheet376	11	1	0	0	0		ErP	ErP	0		4	ErP	647	724	78	78	704	-626	704	-626	156	-1252				13.0026	117.357	0	0	0	0	0	13.0026	0	13.0026	166.05	178.883	12.8333	442.34	286.8	440.556	283.043	4.15957	46.5872	12.9021	144.504	3.10179
Cntrl MEP	02102020_sp3a	Sheet377	11	1	0	0	0		ErP	ErP	0		4	ErP	647	724	78	78	704	-626	704	-626	156	-1252				13.0026	117.357	0	0	0	0	0	13.0026	0	13.0026	166.05	178.883	12.8333	448.78	292.4	443.422	298.479	8.1031	90.7548	19.7449	221.142	2.4367
Cntrl MEP	02102020_sp3a	Sheet378	9	1	0	0	0		ErP	ErP	0		2	ErP	421	527	107	107	507	-400	507	-400	214	-800				17.8369	84.5169	0	0	0	0	0	17.8369	0	17.8369	128.383	146.05	17.6667	729.58	517.8	713.858	513.793	16.2246	181.716	50.0173	560.194	3.0828
Cntrl MEP	02102020_sp3a	Sheet379	10	1	0	0	0		ErP	ErP	0		3	ErP	528	724	197	197	704	-507	704	-507	394	-1014				32.8399	117.357	0	0	0	0	0	32.8399	0	32.8399	146.217	178.883	32.6667	709.797	520.02	720.348	589.726	70.5004	789.604	246.453	2760.27	3.49577
Cntrl MEP	02102020_sp3a	Sheet380	10	1	0	0	0		ErP	ErP	0		3	ErP	528	714	187	187	694	-507	694	-507	374	-1014				31.1729	115.69	0	0	0	0	0	31.1729	0	31.1729	146.217	177.217	31	717.107	512.71	684.337	384.333	132.493	1483.92	266.227	2981.75	2.00937
Cntrl MEP	02102020_sp3a	Sheet381	11	1	0	0	0		ErP	ErP	0		4	ErP	715	724	10	10	704	-694	704	-694	20	-1388				1.667	117.357	0	0	0	0	0	1.667	0	1.667	177.383	178.883	1.5	672.944	386.503	675.386	377.552	9.27818	103.916	7.51772	84.1984	0.810258
Cntrl MEP	02102020_sp3a	Sheet382	11	1	0	0	0		ErP	ErP	0		4	ErP	715	724	10	10	704	-694	704	-694	20	-1388				1.667	117.357	0	0	0	0	0	1.667	0	1.667	177.383	178.883	1.5	686.778	381.621	689.491	386.232	5.34989	59.9187	4.30603	48.2275	0.804882
Cntrl MEP	02102020_sp3a	Sheet383	7	1	0	0	0		ErP	ErP	0		1	ErP	207	357	151	151	337	-186	337	-186	302	-372				25.1717	56.1779	0	0	0	0	0	25.1717	0	25.1717	92.7167	117.717	25	813.141	332.126	892.399	64.5562	279.062	3125.49	827.075	9263.24	2.96377
Cntrl MEP	02102020_sp3a	Sheet384	8	1	0	0	0		ErP	ErP	0		2	ErP	358	445	88	88	425	-337	425	-337	176	-674				14.6696	70.8475	0	0	0	0	0	14.6696	0	14.6696	117.883	132.383	14.5	887.574	73.7243	912.637	72.8383	25.0785	280.88	177.362	1986.45	7.07224
Cntrl MEP	02102020_sp3a	Sheet385	9	1	0	0	0		ErP	ErP	0		3	ErP	446	724	279	279	704	-425	704	-425	558	-850				46.5093	117.357	0	0	0	0	0	46.5093	0	46.5093	132.55	178.883	46.3333	905.302	73.2698	903.971	68.572	4.88269	54.6861	158.809	1778.67	32.525
Cntrl MEP	02102020_sp3a	Sheet386	9	1	0	0	0		ErP	ErP	0		3	ErP	446	533	88	88	513	-425	513	-425	176	-850				14.6696	85.5171	0	0	0	0	0	14.6696	0	14.6696	132.55	147.05	14.5	919.54	74.1327	921.876	82.2542	8.45083	94.6493	31.5457	353.312	3.73285
Cntrl MEP	02102020_sp3a	Sheet387	10	1	0	0	0		ErP	ErP	0		4	ErP	534	724	191	191	704	-513	704	-513	382	-1026				31.8397	117.357	0	0	0	0	0	31.8397	0	31.8397	147.217	178.883	31.6667	922.531	75.9217	919.064	77.1545	3.67986	41.2144	64.7186	724.849	17.5873
Cntrl MEP	02102020_sp3a	Sheet388	10	1	0	0	0		ErP	ErP	0		4	ErP	534	664	131	131	644	-513	644	-513	262	-1026				21.8377	107.355	0	0	0	0	0	21.8377	0	21.8377	147.217	168.883	21.6667	921.221	89.4603	922.633	85.3215	4.37285	48.976	44.0373	493.218	10.0706
Cntrl MEP	02102020_sp3a	Sheet389	11	1	0	0	0		ErP	ErP	0		5	ErP	665	724	60	60	704	-644	704	-644	120	-1288				10.002	117.357	0	0	0	0	0	10.002	0	10.002	169.05	178.883	9.83333	932.142	83.7877	928.83	90.7681	7.72636	86.5353	15.7025	175.868	2.03232
Cntrl MEP	02102020_sp3a	Sheet390	11	1	0	0	0		ErP	ErP	0		5	ErP	665	724	60	60	704	-644	704	-644	120	-1288				10.002	117.357	0	0	0	0	0	10.002	0	10.002	169.05	178.883	9.83333	921.099	91.4569	919.952	96.0952	4.77797	53.5133	14.9268	167.18	3.12409
Cntrl MEP	02102020_sp3a	Sheet391	8	1	0	0	0		ErP	ErP	0		2	ErP	358	394	37	37	374	-337	374	-337	74	-674				6.1679	62.3458	0	0	0	0	0	6.1679	0	6.1679	117.883	123.883	6	892.882	60.4547	858.502	2.67824	67.2313	752.991	247.923	2776.74	3.68761
Cntrl MEP	02102020_sp3a	Sheet392	6	0	0	1	0		0		MEP	MEP		MEP	111	200	90	90	180	-90	180	-90	180	-180				15.003	30.006	0	0	0	0	0	15.003	0	15.003	76.7167	91.55	14.8333	734.26	607.716	711.396	479.186	130.547	1462.13	105.957	1186.72	0.811636
Cntrl MEP	02102020_sp3a	Sheet393	7	1	0	0	0		ErP	ErP	0		1	ErP	201	316	116	116	296	-180	296	-180	232	-360				19.3372	49.3432	0	0	0	0	0	19.3372	0	19.3372	91.7167	110.883	19.1667	718.236	482.179	725.321	464.152	19.3689	216.932	176.81	1980.27	9.12855
Cntrl MEP	02102020_sp3a	Sheet394	8	1	0	0	0		ErP	ErP	0		2	ErP	317	420	104	104	400	-296	400	-296	208	-592				17.3368	66.68	0	0	0	0	0	17.3368	0	17.3368	111.05	128.217	17.1667	719.963	463.74	595.074	454.295	125.245	1402.75	293.102	3282.74	2.34022
Cntrl MEP	02102020_sp3a	Sheet395	9	1	0	0	0		ErP	ErP	0		3	ErP	421	513	93	93	493	-400	493	-400	186	-800				15.5031	82.1831	0	0	0	0	0	15.5031	0	15.5031	128.383	143.717	15.3333	601.31	445.683	560.159	523.84	88.3283	989.277	327.034	3662.78	3.70249
Cntrl MEP	02102020_sp3a	Sheet396	10	1	0	0	0		ErP	ErP	0		4	ErP	514	591	78	78	571	-493	571	-493	156	-986				13.0026	95.1857	0	0	0	0	0	13.0026	0	13.0026	143.883	156.717	12.8333	554.622	525.57	588.513	659.924	138.562	1551.9	125.782	1408.76	0.907766
Cntrl MEP	02102020_sp3a	Sheet397	11	1	0	0	0		ErP	ErP	0		5	ErP	592	724	133	133	704	-571	704	-571	266	-1142				22.1711	117.357	0	0	0	0	0	22.1711	0	22.1711	156.883	178.883	22	593.474	667.201	577.388	650.972	22.8509	255.93	79.8179	893.96	3.49298
Cntrl MEP	02102020_sp3a	Sheet398	11	1	0	0	0		ErP	ErP	0		5	ErP	592	724	133	133	704	-571	704	-571	266	-1142				22.1711	117.357	0	0	0	0	0	22.1711	0	22.1711	156.883	178.883	22	582.558	654.962	591.212	663.217	11.96	133.952	88.5285	991.519	7.40206
Cntrl MEP	02102020_sp3a	Sheet399	10	1	0	0	0		ErP	ErP	0		4	ErP	514	595	82	82	575	-493	575	-493	164	-986				13.6694	95.8525	0	0	0	0	0	13.6694	0	13.6694	143.883	157.383	13.5	569.849	518.649	601.368	566.323	57.1512	640.093	123.295	1380.9	2.15735
Cntrl MEP	02102020_sp3a	Sheet400	11	1	0	0	0		ErP	ErP	0		5	ErP	596	715	120	120	695	-575	695	-575	240	-1150				20.004	115.856	0	0	0	0	0	20.004	0	20.004	157.55	177.383	19.8333	599.475	577.365	611.752	625.298	49.4796	554.172	141.856	1588.79	2.86696
Cntrl MEP	02102020_sp3a	Sheet401	11	1	0	0	0		ErP	ErP	0		5	ErP	596	706	111	111	686	-575	686	-575	222	-1150				18.5037	114.356	0	0	0	0	0	18.5037	0	18.5037	157.55	175.883	18.3333	602.946	561.906	559.612	491.788	82.4277	923.191	194.619	2179.74	2.36109
Cntrl MEP	02102020_sp3a	Sheet402	9	1	0	0	0		ErP	ErP	0		3	ErP	421	468	48	48	448	-400	448	-400	96	-800				8.0016	74.6816	0	0	0	0	0	8.0016	0	8.0016	128.383	136.217	7.83333	591.214	456.67	565.677	386.191	74.9635	839.591	80.1535	897.719	1.06923
Cntrl MEP	02102020_sp3a	Sheet403	10	1	0	0	0		ErP	ErP	0		4	ErP	469	549	81	81	529	-448	529	-448	162	-896				13.5027	88.1843	0	0	0	0	0	13.5027	0	13.5027	136.383	149.717	13.3333	565.198	380.919	559.081	360.719	21.1058	236.385	45.2804	507.141	2.14541
Cntrl MEP	02102020_sp3a	Sheet404	11	1	0	0	0		ErP	ErP	0		5	ErP	550	656	107	107	636	-529	636	-529	214	-1058				17.8369	106.021	0	0	0	0	0	17.8369	0	17.8369	149.883	167.55	17.6667	564.886	366.524	623.49	238.297	140.983	1579.01	201.51	2256.91	1.42931
Cntrl MEP	02102020_sp3a	Sheet405	12	1	0	0	0		ErP	ErP	0		6	ErP	657	724	68	68	704	-636	704	-636	136	-1272				11.3356	117.357	0	0	0	0	0	11.3356	0	11.3356	167.717	178.883	11.1667	618.331	240.705	661.009	394.369	159.481	1786.19	166.382	1863.48	1.04327
Cntrl MEP	02102020_sp3a	Sheet406	12	1	0	0	0		ErP	ErP	0		6	ErP	657	724	68	68	704	-636	704	-636	136	-1272				11.3356	117.357	0	0	0	0	0	11.3356	0	11.3356	167.717	178.883	11.1667	631.399	238.297	603.233	296.177	64.3688	720.93	82.0392	918.839	1.27452
Cntrl MEP	02102020_sp3a	Sheet407	11	1	0	0	0		ErP	ErP	0		5	ErP	550	710	161	161	690	-529	690	-529	322	-1058				26.8387	115.023	0	0	0	0	0	26.8387	0	26.8387	149.883	176.55	26.6667	555.211	355.236	564.716	339.577	18.318	205.162	125.326	1403.65	6.84167
Cntrl MEP	02102020_sp3a	Sheet408	10	1	0	0	0		ErP	ErP	0		4	ErP	469	545	77	77	525	-448	525	-448	154	-896				12.8359	87.5175	0	0	0	0	0	12.8359	0	12.8359	136.383	149.05	12.6667	567.594	395.296	551.341	400.709	17.1307	191.863	50.7568	568.477	2.96292
Cntrl MEP	02102020_sp3a	Sheet409	11	1	0	0	0		ErP	ErP	0		5	ErP	546	724	179	179	704	-525	704	-525	358	-1050				29.8393	117.357	0	0	0	0	0	29.8393	0	29.8393	149.217	178.883	29.6667	561.984	397.161	637.953	441.838	88.1327	987.086	224.795	2517.7	2.55064
Cntrl MEP	02102020_sp3a	Sheet410	11	1	0	0	0		ErP	ErP	0		5	ErP	546	701	156	156	681	-525	681	-525	312	-1050				26.0052	113.523	0	0	0	0	0	26.0052	0	26.0052	149.217	175.05	25.8333	547.471	402.321	589.142	444.414	59.231	663.388	78.0211	873.836	1.31723
Cntrl MEP	02102020_sp3a	Sheet411	8	1	0	0	0		ErP	ErP	0		2	ErP	317	415	99	99	395	-296	395	-296	198	-592				16.5033	65.8465	0	0	0	0	0	16.5033	0	16.5033	111.05	127.383	16.3333	733.152	467.037	714.882	415.919	54.2848	607.989	136.767	1531.79	2.51943
Cntrl MEP	02102020_sp3a	Sheet412	9	1	0	0	0		ErP	ErP	0		3	ErP	416	531	116	116	511	-395	511	-395	232	-790				19.3372	85.1837	0	0	0	0	0	19.3372	0	19.3372	127.55	146.717	19.1667	707.022	415.29	431.645	269.936	311.384	3487.5	549.351	6152.73	1.76423
Cntrl MEP	02102020_sp3a	Sheet413	10	1	0	0	0		ErP	ErP	0		4	ErP	532	609	78	78	589	-511	589	-511	156	-1022				13.0026	98.1863	0	0	0	0	0	13.0026	0	13.0026	146.883	159.717	12.8333	433.206	263.436	376.632	251.159	57.8908	648.377	55.5101	621.713	0.958876
Cntrl MEP	02102020_sp3a	Sheet414	11	1	0	0	0		ErP	ErP	0		5	ErP	610	724	115	115	704	-589	704	-589	230	-1178				19.1705	117.357	0	0	0	0	0	19.1705	0	19.1705	159.883	178.883	19	369.724	250.068	363.007	253.902	7.73419	86.6229	30.0285	336.319	3.88257
Cntrl MEP	02102020_sp3a	Sheet415	11	1	0	0	0		ErP	ErP	0		5	ErP	610	724	115	115	704	-589	704	-589	230	-1178				19.1705	117.357	0	0	0	0	0	19.1705	0	19.1705	159.883	178.883	19	378.449	258.066	379.912	252.522	5.73342	64.2143	30.0822	336.921	5.24682
Cntrl MEP	02102020_sp3a	Sheet416	10	1	0	0	0		ErP	ErP	0		4	ErP	532	672	141	141	652	-511	652	-511	282	-1022				23.5047	108.688	0	0	0	0	0	23.5047	0	23.5047	146.883	170.217	23.3333	435.546	277.997	568.812	270.967	133.451	1494.65	200.983	2251.01	1.50604
Cntrl MEP	02102020_sp3a	Sheet417	9	1	0	0	0		ErP	ErP	0		3	ErP	416	444	29	29	424	-395	424	-395	58	-790				4.8343	70.6808	0	0	0	0	0	4.8343	0	4.8343	127.55	132.217	4.66667	722.114	414.662	747.065	316.545	101.239	1133.88	158.758	1778.09	1.56815
Cntrl MEP	02102020_sp3a	Sheet418	10	1	0	0	0		ErP	ErP	0		4	ErP	445	525	81	81	505	-424	505	-424	162	-848				13.5027	84.1835	0	0	0	0	0	13.5027	0	13.5027	132.383	145.717	13.3333	746.738	312.304	625.63	31.463	305.842	3425.43	357.745	4006.75	1.16971
Cntrl MEP	02102020_sp3a	Sheet419	11	1	0	0	0		ErP	ErP	0		5	ErP	526	549	24	24	529	-505	529	-505	48	-1010				4.0008	88.1843	0	0	0	0	0	4.0008	0	4.0008	145.883	149.717	3.83333	620.963	35.8704	666.333	13.8333	50.4391	564.918	89.8287	1006.08	1.78093
Cntrl MEP	02102020_sp3a	Sheet420	11	1	0	0	0		ErP	ErP	0		5	ErP	526	529	4	4	509	-505	509	-505	8	-1010				0.6668	84.8503	0	0	0	0	0	0.6668	0	0.6668	145.883	146.383	0.5	631.074	26.7963	618.63	4.5	25.5341	285.982	17.0109	190.522	0.666204
Cntrl MEP	02102020_sp3a	Sheet421	10	1	0	0	0		ErP	ErP	0		4	ErP	445	487	43	43	467	-424	467	-424	86	-848				7.1681	77.8489	0	0	0	0	0	7.1681	0	7.1681	132.383	139.383	7	745.433	327.638	759.462	484.153	157.142	1759.99	358.442	4014.55	2.281
Cntrl MEP	02102020_sp3a	Sheet422	7	0	0	1	0		0		MEP	MEP		MEP	201	279	79	79	259	-180	259	-180	158	-360				13.1693	43.1753	0	0	0	0	0	13.1693	0	13.1693	91.7167	104.717	13	702.846	477.904	745.248	480.565	42.4852	475.835	246.528	2761.11	5.80266
Cntrl MEP	02102020_sp3a	Sheet423	8	0	0	1	0		0		MEP	MEP		MEP	280	382	103	103	362	-259	362	-259	206	-518				17.1701	60.3454	0	0	0	0	0	17.1701	0	17.1701	104.883	121.883	17	740.597	487.752	709.687	450.849	48.1384	539.15	201.539	2257.24	4.18666
Cntrl MEP	02102020_sp3a	Sheet424	9	1	0	0	0		ErP	ErP	0		1	ErP	383	451	69	69	431	-362	431	-362	138	-724				11.5023	71.8477	0	0	0	0	0	11.5023	0	11.5023	122.05	133.383	11.3333	708.433	446.251	643.881	234.536	221.338	2478.98	365.561	4094.29	1.6516
Cntrl MEP	02102020_sp3a	Sheet425	10	1	0	0	0		ErP	ErP	0		2	ErP	452	487	36	36	467	-431	467	-431	72	-862				6.0012	77.8489	0	0	0	0	0	6.0012	0	6.0012	133.55	139.383	5.83333	635.896	234.883	567.836	192.885	79.9755	895.725	171.568	1921.56	2.14525
Cntrl MEP	02102020_sp3a	Sheet426	11	1	0	0	0		ErP	ErP	0		3	ErP	488	646	159	159	626	-467	626	-467	318	-934				26.5053	104.354	0	0	0	0	0	26.5053	0	26.5053	139.55	165.883	26.3333	556.73	191.684	371.319	150.163	190.003	2128.04	623.631	6984.67	3.28221
Cntrl MEP	02102020_sp3a	Sheet427	12	1	0	0	0		ErP	ErP	0		4	ErP	647	724	78	78	704	-626	704	-626	156	-1252				13.0026	117.357	0	0	0	0	0	13.0026	0	13.0026	166.05	178.883	12.8333	376.65	152.127	345.412	145.572	31.9179	357.48	297.785	3335.19	9.32972
Cntrl MEP	02102020_sp3a	Sheet428	12	1	0	0	0		ErP	ErP	0		4	ErP	647	724	78	78	704	-626	704	-626	156	-1252				13.0026	117.357	0	0	0	0	0	13.0026	0	13.0026	166.05	178.883	12.8333	367.111	151.005	378.877	111.417	41.2991	462.55	327.828	3671.67	7.93789
Cntrl MEP	02102020_sp3a	Sheet429	11	1	0	0	0		ErP	ErP	0		3	ErP	488	588	101	101	568	-467	568	-467	202	-934				16.8367	94.6856	0	0	0	0	0	16.8367	0	16.8367	139.55	156.217	16.6667	572.338	193.185	564.457	190.602	8.29351	92.8873	115.805	1297.01	13.9633
Cntrl MEP	02102020_sp3a	Sheet430	12	1	0	0	0		ErP	ErP	0		4	ErP	589	724	136	136	704	-568	704	-568	272	-1136				22.6712	117.357	0	0	0	0	0	22.6712	0	22.6712	156.383	178.883	22.5	559.276	189.368	559.312	189.387	0.0412508	0.46201	13.6296	152.651	330.407
Cntrl MEP	02102020_sp3a	Sheet431	12	1	0	0	0		ErP	ErP	0		4	ErP	589	724	136	136	704	-568	704	-568	272	-1136				22.6712	117.357	0	0	0	0	0	22.6712	0	22.6712	156.383	178.883	22.5	574.82	193.316	574.493	191.802	1.54801	17.3378	19.9961	223.957	12.9173
Cntrl MEP	02102020_sp3a	Sheet432	10	1	0	0	0		ErP	ErP	0		2	ErP	452	657	206	206	637	-431	637	-431	412	-862				34.3402	106.188	0	0	0	0	0	34.3402	0	34.3402	133.55	167.717	34.1667	652.213	233.495	701.192	393.707	167.532	1876.36	638.717	7153.64	3.8125
Cntrl MEP	02102020_sp3a	Sheet433	9	0	0	1	0		0		MEP	MEP		MEP	383	410	28	28	390	-362	390	-362	56	-724				4.6676	65.013	0	0	0	0	0	4.6676	0	4.6676	122.05	126.55	4.5	714.284	460.462	820.21	412.461	116.294	1302.49	137.18	1536.42	1.1796
Cntrl MEP	02102020_sp3a	Sheet434	10	0	1	0	MkP	MkP	0		0		1	MkP	411	724	314	314	704	-390	704	-390	628	-780				52.3438	117.357	0	0	0	0	0	52.3438	0	52.3438	126.717	178.883	52.1667	812.349	413.404	732.619	373.483	89.1658	998.657	680.444	7620.97	7.63122
Cntrl MEP	02102020_sp3a	Sheet435	10	1	0	0	0		ErP	ErP	0		1	ErP	411	537	127	127	517	-390	517	-390	254	-780				21.1709	86.1839	0	0	0	0	0	21.1709	0	21.1709	126.717	147.717	21	827.441	412.461	866.419	365.221	61.244	685.933	344.675	3860.36	5.6279
Cntrl MEP	02102020_sp3a	Sheet436	11	1	0	0	0		ErP	ErP	0		2	ErP	538	724	187	187	704	-517	704	-517	374	-1034				31.1729	117.357	0	0	0	0	0	31.1729	0	31.1729	147.883	178.883	31	871.954	366.451	867.116	368.376	5.20644	58.3121	98.6378	1104.74	18.9453
Cntrl MEP	02102020_sp3a	Sheet437	11	1	0	0	0		ErP	ErP	0		2	ErP	538	724	187	187	704	-517	704	-517	374	-1034				31.1729	117.357	0	0	0	0	0	31.1729	0	31.1729	147.883	178.883	31	860.884	363.991	1036.31	470.482	205.22	2298.46	320.894	3594.02	1.56366
Cntrl MEP	02102020_sp3a	Sheet438	8	1	0	0	0		ErP	ErP	0		1	ErP	280	370	91	91	350	-259	350	-259	182	-518				15.1697	58.345	0	0	0	0	0	15.1697	0	15.1697	104.883	119.883	15	748.208	475.914	735.512	468.82	14.5434	162.886	182.505	2044.06	12.549
Cntrl MEP	02102020_sp3a	Sheet439	9	1	0	0	0		ErP	ErP	0		2	ErP	371	587	217	217	567	-350	567	-350	434	-700				36.1739	94.5189	0	0	0	0	0	36.1739	0	36.1739	120.05	156.05	36	733.203	463.626	998.598	215.428	363.368	4069.72	1182.7	13246.3	3.25483
Cntrl MEP	02102020_sp3a	Sheet440	10	1	0	0	0		ErP	ErP	0		3	ErP	588	706	119	119	686	-567	686	-567	238	-1134				19.8373	114.356	0	0	0	0	0	19.8373	0	19.8373	156.217	175.883	19.6667	992.9	212.747	954.874	4.3513	211.837	2372.57	310.45	3477.04	1.46551
Cntrl MEP	02102020_sp3a	Sheet441	11	1	0	0	0		ErP	ErP	0		4	ErP	707	724	18	18	704	-686	704	-686	36	-1372				3.0006	117.357	0	0	0	0	0	3.0006	0	3.0006	176.05	178.883	2.83333	945.107	5.53509	962.272	122.435	118.153	1323.31	117.792	1319.27	0.996946
Cntrl MEP	02102020_sp3a	Sheet442	11	1	0	0	0		ErP	ErP	0		4	ErP	707	724	18	18	704	-686	704	-686	36	-1372				3.0006	117.357	0	0	0	0	0	3.0006	0	3.0006	176.05	178.883	2.83333	960.201	6.42294	948.659	3.46346	11.9153	133.452	29.2861	328.005	2.45785
Cntrl MEP	02102020_sp3a	Sheet443	10	1	0	0	0		ErP	ErP	0		3	ErP	588	699	112	112	679	-567	679	-567	224	-1134				18.6704	113.189	0	0	0	0	0	18.6704	0	18.6704	156.217	174.717	18.5	1007.98	218.445	1058.48	195.027	55.6683	623.485	337.632	3781.47	6.06506
Cntrl MEP	02102020_sp3a	Sheet444	11	1	0	0	0		ErP	ErP	0		4	ErP	700	724	25	25	704	-679	704	-679	50	-1358				4.1675	117.357	0	0	0	0	0	4.1675	0	4.1675	174.883	178.883	4	1067.55	186.992	1016.43	95.2073	105.06	1176.67	154.622	1731.76	1.47175
Cntrl MEP	02102020_sp3a	Sheet445	11	1	0	0	0		ErP	ErP	0		4	ErP	700	724	25	25	704	-679	704	-679	50	-1358				4.1675	117.357	0	0	0	0	0	4.1675	0	4.1675	174.883	178.883	4	1056.42	197.087	1108.42	324.186	137.325	1538.04	136.259	1526.1	0.992238
Cntrl MEP	02102020_sp3a	Sheet446	9	1	0	0	0		ErP	ErP	0		2	ErP	371	474	104	104	454	-350	454	-350	208	-700				17.3368	75.6818	0	0	0	0	0	17.3368	0	17.3368	120.05	137.217	17.1667	738.975	478.343	950.786	640.346	266.663	2986.62	402.336	4506.17	1.50878
Cntrl MEP	02102020_sp3a	Sheet447	10	1	0	0	0		ErP	ErP	0		3	ErP	475	724	250	250	704	-454	704	-454	500	-908				41.675	117.357	0	0	0	0	0	41.675	0	41.675	137.383	178.883	41.5	955.494	641.916	961.375	643.375	6.05919	67.8629	95.8079	1073.05	15.812
Cntrl MEP	02102020_sp3a	Sheet448	10	1	0	0	0		ErP	ErP	0		3	ErP	475	590	116	116	570	-454	570	-454	232	-908				19.3372	95.019	0	0	0	0	0	19.3372	0	19.3372	137.383	156.55	19.1667	945.031	639.038	947.743	638.682	2.73545	30.637	35.5219	397.846	12.9858
Cntrl MEP	02102020_sp3a	Sheet449	11	1	0	0	0		ErP	ErP	0		4	ErP	591	724	134	134	704	-570	704	-570	268	-1140				22.3378	117.357	0	0	0	0	0	22.3378	0	22.3378	156.717	178.883	22.1667	951.706	636.04	949.125	633.625	3.53517	39.5939	51.8756	581.007	14.6742
Cntrl MEP	02102020_sp3a	Sheet450	11	1	0	0	0		ErP	ErP	0		4	ErP	591	724	134	134	704	-570	704	-570	268	-1140				22.3378	117.357	0	0	0	0	0	22.3378	0	22.3378	156.717	178.883	22.1667	943.516	643.174	941.875	644.125	1.89719	21.2485	52.5302	588.339	27.6885
Cntrl MEP	02102020_sp3a	Sheet451	5	1	0	0	0		ErP	ErP	0		1	ErP	24	105	82	82	85	-3	85	-3	164	-6				13.6694	14.1695	0	0	0	0	0	13.6694	0	13.6694	62.2167	75.7167	13.5	444.686	479.855	477.938	554.233	81.4724	912.491	131.125	1468.6	1.60944
Cntrl MEP	02102020_sp3a	Sheet452	6	1	0	0	0		ErP	ErP	0		2	ErP	106	191	86	86	171	-85	171	-85	172	-170				14.3362	28.5057	0	0	0	0	0	14.3362	0	14.3362	75.8833	90.05	14.1667	473.822	562.781	451.997	484.076	81.675	914.76	132.678	1485.99	1.62446
Cntrl MEP	02102020_sp3a	Sheet453	7	1	0	0	0		ErP	ErP	0		3	ErP	192	283	92	92	263	-171	263	-171	184	-342				15.3364	43.8421	0	0	0	0	0	15.3364	0	15.3364	90.2167	105.383	15.1667	446.379	478.057	555.6	473.56	109.313	1224.31	114.411	1281.4	1.04664
Cntrl MEP	02102020_sp3a	Sheet454	8	1	0	0	0		ErP	ErP	0		4	ErP	284	380	97	97	360	-263	360	-263	194	-526				16.1699	60.012	0	0	0	0	0	16.1699	0	16.1699	105.55	121.55	16	550.92	464.2	533.697	460.876	17.5408	196.457	190.076	2128.85	10.8363
Cntrl MEP	02102020_sp3a	Sheet455	9	1	0	0	0		ErP	ErP	0		5	ErP	381	479	99	99	459	-360	459	-360	198	-720				16.5033	76.5153	0	0	0	0	0	16.5033	0	16.5033	121.717	138.05	16.3333	530.592	455.184	500.602	437.169	34.9853	391.836	99.6426	1116	2.84812
Cntrl MEP	02102020_sp3a	Sheet456	10	1	0	0	0		ErP	ErP	0		6	ErP	480	573	94	94	553	-459	553	-459	188	-918				15.6698	92.1851	0	0	0	0	0	15.6698	0	15.6698	138.217	153.717	15.5	493.802	435.658	462.195	448.557	34.1383	382.349	83.0735	930.423	2.43344
Cntrl MEP	02102020_sp3a	Sheet457	11	1	0	0	0		ErP	ErP	0		7	ErP	574	728	155	155	708	-553	708	-553	310	-1106				25.8385	118.024	0	0	0	0	0	25.8385	0	25.8385	153.883	179.55	25.6667	455.344	448.009	461.064	431.455	17.5144	196.161	86.1515	964.897	4.91889
Cntrl MEP	02102020_sp3a	Sheet458	11	1	0	0	0		ErP	ErP	0		7	ErP	574	724	151	151	704	-553	704	-553	302	-1106				25.1717	117.357	0	0	0	0	0	25.1717	0	25.1717	153.883	178.883	25	470.415	450.749	531.172	451.498	60.7617	680.531	113.861	1275.25	1.8739
Cntrl MEP	02102020_sp3a	Sheet459	10	1	0	0	0		ErP	ErP	0		6	ErP	480	565	86	86	545	-459	545	-459	172	-918				14.3362	90.8515	0	0	0	0	0	14.3362	0	14.3362	138.217	152.383	14.1667	510.422	439.436	568.935	458.966	61.6858	690.881	123.655	1384.94	2.00459
Cntrl MEP	02102020_sp3a	Sheet460	11	1	0	0	0		ErP	ErP	0		7	ErP	566	724	159	159	704	-545	704	-545	318	-1090				26.5053	117.357	0	0	0	0	0	26.5053	0	26.5053	152.55	178.883	26.3333	568.65	465.234	585.287	504.428	42.5784	476.878	145.341	1627.82	3.4135
Cntrl MEP	02102020_sp3a	Sheet461	11	1	0	0	0		ErP	ErP	0		7	ErP	566	689	124	124	669	-545	669	-545	248	-1090				20.6708	111.522	0	0	0	0	0	20.6708	0	20.6708	152.55	173.05	20.5	564.376	452.412	558.52	467.242	15.944	178.573	137.444	1539.37	8.62039
Cntrl MEP	02102020_sp3a	Sheet462	9	1	0	0	0		ErP	ErP	0		5	ErP	381	506	126	126	486	-360	486	-360	252	-720				21.0042	81.0162	0	0	0	0	0	21.0042	0	21.0042	121.717	142.55	20.8333	541.459	467.086	656.079	761.286	315.74	3536.29	404.424	4529.54	1.28088
Cntrl MEP	02102020_sp3a	Sheet463	10	1	0	0	0		ErP	ErP	0		6	ErP	507	634	128	128	614	-486	614	-486	256	-972				21.3376	102.354	0	0	0	0	0	21.3376	0	21.3376	142.717	163.883	21.1667	651.414	749.883	441.272	617.103	248.575	2784.04	405.202	4538.27	1.6301
Cntrl MEP	02102020_sp3a	Sheet464	11	1	0	0	0		ErP	ErP	0		7	ErP	635	725	91	91	705	-614	705	-614	182	-1228				15.1697	117.523	0	0	0	0	0	15.1697	0	15.1697	164.05	179.05	15	434.539	616.542	406.102	503.337	116.722	1307.28	255.183	2858.05	2.18625
Cntrl MEP	02102020_sp3a	Sheet465	11	1	0	0	0		ErP	ErP	0		7	ErP	635	724	90	90	704	-614	704	-614	180	-1228				15.003	117.357	0	0	0	0	0	15.003	0	15.003	164.05	178.883	14.8333	448.567	618.506	442.298	596.067	23.298	260.937	129.298	1448.14	5.54976
Cntrl MEP	02102020_sp3a	Sheet466	10	1	0	0	0		ErP	ErP	0		6	ErP	507	583	77	77	563	-486	563	-486	154	-972				12.8359	93.8521	0	0	0	0	0	12.8359	0	12.8359	142.717	155.383	12.6667	657.115	765.951	700.852	945.857	185.145	2073.63	156.243	1749.92	0.843893
Cntrl MEP	02102020_sp3a	Sheet467	11	1	0	0	0		ErP	ErP	0		7	ErP	584	687	104	104	667	-563	667	-563	208	-1126				17.3368	111.189	0	0	0	0	0	17.3368	0	17.3368	155.55	172.717	17.1667	696.289	948.898	673.066	975.832	35.5633	398.309	99.5387	1114.83	2.79892
Cntrl MEP	02102020_sp3a	Sheet468	12	1	0	0	0		ErP	ErP	0		8	ErP	688	699	12	12	679	-667	679	-667	24	-1334				2.0004	113.189	0	0	0	0	0	2.0004	0	2.0004	172.883	174.717	1.83333	666.557	981.454	667.445	981.158	0.935565	10.4783	3.88773	43.5426	4.1555
Cntrl MEP	02102020_sp3a	Sheet469	12	1	0	0	0		ErP	ErP	0		8	ErP	688	699	12	12	679	-667	679	-667	24	-1334				2.0004	113.189	0	0	0	0	0	2.0004	0	2.0004	172.883	174.717	1.83333	677.208	972.874	678.983	963.407	9.63223	107.881	8.4424	94.5549	0.876474
Cntrl MEP	02102020_sp3a	Sheet470	11	1	0	0	0		ErP	ErP	0		7	ErP	584	671	88	88	651	-563	651	-563	176	-1126				14.6696	108.522	0	0	0	0	0	14.6696	0	14.6696	155.55	170.05	14.5	706.174	940.914	750.491	1011.5	83.3433	933.445	93.8844	1051.5	1.12648
Cntrl MEP	02102020_sp3a	Sheet471	12	1	0	0	0		ErP	ErP	0		8	ErP	672	699	28	28	679	-651	679	-651	56	-1302				4.6676	113.189	0	0	0	0	0	4.6676	0	4.6676	170.217	174.717	4.5	755.457	1004.24	727.207	966.365	47.2509	529.21	37.3673	418.514	0.790828
Cntrl MEP	02102020_sp3a	Sheet472	12	1	0	0	0		ErP	ErP	0		8	ErP	672	698	27	27	678	-651	678	-651	54	-1302				4.5009	113.023	0	0	0	0	0	4.5009	0	4.5009	170.217	174.55	4.33333	747.627	1015.51	749.1	1023.17	7.80036	87.364	17.9217	200.723	2.29754
Cntrl MEP	02102020_sp3a	Sheet473	8	1	0	0	0		ErP	ErP	0		4	ErP	284	538	255	255	518	-263	518	-263	510	-526				42.5085	86.3506	0	0	0	0	0	42.5085	0	42.5085	105.55	147.883	42.3333	557.68	475.12	658.089	240.426	255.271	2859.03	458.398	5134.05	1.79573
Cntrl MEP	02102020_sp3a	Sheet474	9	1	0	0	0		ErP	ErP	0		5	ErP	539	724	186	186	704	-518	704	-518	372	-1036				31.0062	117.357	0	0	0	0	0	31.0062	0	31.0062	148.05	178.883	30.8333	662.926	236.879	653.029	453.237	216.584	2425.75	372.431	4171.23	1.71957
Cntrl MEP	02102020_sp3a	Sheet475	9	1	0	0	0		ErP	ErP	0		5	ErP	539	643	105	105	623	-518	623	-518	210	-1036				17.5035	103.854	0	0	0	0	0	17.5035	0	17.5035	148.05	165.383	17.3333	651.961	246.876	734.689	6.34607	254.359	2848.82	395.097	4425.09	1.5533
Cntrl MEP	02102020_sp3a	Sheet476	7	1	0	0	0		ErP	ErP	0		3	ErP	192	296	105	105	276	-171	276	-171	210	-342				17.5035	46.0092	0	0	0	0	0	17.5035	0	17.5035	90.2167	107.55	17.3333	456.009	488.891	284.16	371.64	208.038	2330.03	284.281	3183.95	1.36648
Cntrl MEP	02102020_sp3a	Sheet477	8	1	0	0	0		ErP	ErP	0		4	ErP	297	408	112	112	388	-276	388	-276	224	-552				18.6704	64.6796	0	0	0	0	0	18.6704	0	18.6704	107.717	126.217	18.5	279.48	362.8	285.007	374.555	12.9893	145.48	83.6783	937.197	6.44209
Cntrl MEP	02102020_sp3a	Sheet478	9	1	0	0	0		ErP	ErP	0		5	ErP	409	517	109	109	497	-388	497	-388	218	-776				18.1703	82.8499	0	0	0	0	0	18.1703	0	18.1703	126.383	144.383	18	281.826	364.66	281.052	347.13	17.5464	196.52	106.632	1194.28	6.07716
Cntrl MEP	02102020_sp3a	Sheet479	10	1	0	0	0		ErP	ErP	0		6	ErP	518	615	98	98	595	-497	595	-497	196	-994				16.3366	99.1865	0	0	0	0	0	16.3366	0	16.3366	144.55	160.717	16.1667	277.198	342.226	297.014	344.943	20.0007	224.008	88.2096	987.947	4.41032
Cntrl MEP	02102020_sp3a	Sheet480	11	1	0	0	0		ErP	ErP	0		7	ErP	616	725	110	110	705	-595	705	-595	220	-1190				18.337	117.523	0	0	0	0	0	18.337	0	18.337	160.883	179.05	18.1667	301.297	346.371	291.659	339.183	12.023	134.658	42.5082	476.091	3.53556
Cntrl MEP	02102020_sp3a	Sheet481	11	1	0	0	0		ErP	ErP	0		7	ErP	616	721	106	106	701	-595	701	-595	212	-1190				17.6702	116.857	0	0	0	0	0	17.6702	0	17.6702	160.883	178.383	17.5	290.588	343.872	369.007	544.013	214.956	2407.5	245.08	2744.9	1.14014
Cntrl MEP	02102020_sp3a	Sheet482	10	1	0	0	0		ErP	ErP	0		6	ErP	518	627	110	110	607	-497	607	-497	220	-994				18.337	101.187	0	0	0	0	0	18.337	0	18.337	144.55	162.717	18.1667	283.504	353.786	325.013	384.747	51.7839	579.979	76.843	860.642	1.48392
Cntrl MEP	02102020_sp3a	Sheet483	11	1	0	0	0		ErP	ErP	0		7	ErP	628	724	97	97	704	-607	704	-607	194	-1214				16.1699	117.357	0	0	0	0	0	16.1699	0	16.1699	162.883	178.883	16	327.978	394.489	323.306	380.617	14.638	163.946	44.0309	493.146	3.00798
Cntrl MEP	02102020_sp3a	Sheet484	11	1	0	0	0		ErP	ErP	0		7	ErP	628	724	97	97	704	-607	704	-607	194	-1214				16.1699	117.357	0	0	0	0	0	16.1699	0	16.1699	162.883	178.883	16	323.742	379.24	306.993	372.787	17.9494	201.034	39.0565	437.432	2.17592
Cntrl MEP	02102020_sp3a	Sheet485	9	1	0	0	0		ErP	ErP	0		5	ErP	409	513	105	105	493	-388	493	-388	210	-776				17.5035	82.1831	0	0	0	0	0	17.5035	0	17.5035	126.383	143.717	17.3333	287.481	376.675	250.575	320.857	66.9155	749.453	95.7939	1072.89	1.43157
Cntrl MEP	02102020_sp3a	Sheet486	10	1	0	0	0		ErP	ErP	0		6	ErP	514	597	84	84	577	-493	577	-493	168	-986				14.0028	96.1859	0	0	0	0	0	14.0028	0	14.0028	143.883	157.717	13.8333	263.536	326.112	297.729	268.849	66.6945	746.979	86.5948	969.861	1.29838
Cntrl MEP	02102020_sp3a	Sheet487	11	1	0	0	0		ErP	ErP	0		7	ErP	598	724	127	127	704	-577	704	-577	254	-1154				21.1709	117.357	0	0	0	0	0	21.1709	0	21.1709	157.883	178.883	21	311.135	272.063	279.525	263.175	32.8362	367.766	50.1244	561.394	1.5265
Cntrl MEP	02102020_sp3a	Sheet488	11	1	0	0	0		ErP	ErP	0		7	ErP	598	724	127	127	704	-577	704	-577	254	-1154				21.1709	117.357	0	0	0	0	0	21.1709	0	21.1709	157.883	178.883	21	296.472	266.334	338.168	191.112	86.0048	963.254	83.4544	934.689	0.970345
Cntrl MEP	02102020_sp3a	Sheet489	10	1	0	0	0		ErP	ErP	0		6	ErP	514	589	76	76	569	-493	569	-493	152	-986				12.6692	94.8523	0	0	0	0	0	12.6692	0	12.6692	143.883	156.383	12.5	248.473	319.106	237.354	334.945	19.3529	216.752	72.1877	808.502	3.73007
Cntrl MEP	02102020_sp3a	Sheet490	11	1	0	0	0		ErP	ErP	0		7	ErP	590	724	135	135	704	-569	704	-569	270	-1138				22.5045	117.357	0	0	0	0	0	22.5045	0	22.5045	156.55	178.883	22.3333	231.205	337.461	255.446	349.949	27.2684	305.406	54.6771	612.384	2.00515
Cntrl MEP	02102020_sp3a	Sheet491	11	1	0	0	0		ErP	ErP	0		7	ErP	590	699	110	110	679	-569	679	-569	220	-1138				18.337	113.189	0	0	0	0	0	18.337	0	18.337	156.55	174.717	18.1667	243.782	334.666	241.228	266.874	67.8396	759.803	68.1043	762.768	1.0039
Cntrl MEP	02102020_sp3a	Sheet492	12	1	0	0	0		ErP	ErP	0		8	ErP	700	724	25	25	704	-679	704	-679	50	-1358				4.1675	117.357	0	0	0	0	0	4.1675	0	4.1675	174.883	178.883	4	236.706	267.112	233.675	268.425	3.3033	36.9969	8.92659	99.9778	2.70233
Cntrl MEP	02102020_sp3a	Sheet493	12	1	0	0	0		ErP	ErP	0		8	ErP	700	724	25	25	704	-679	704	-679	50	-1358				4.1675	117.357	0	0	0	0	0	4.1675	0	4.1675	174.883	178.883	4	247.892	266.874	249.425	274.025	7.31305	81.9061	8.92346	99.9427	1.22021
Cntrl MEP	02102020_sp3a	Sheet494	8	1	0	0	0		ErP	ErP	0		4	ErP	297	397	101	101	377	-276	377	-276	202	-552				16.8367	62.8459	0	0	0	0	0	16.8367	0	16.8367	107.717	124.383	16.6667	286.24	376.84	293.721	352.848	25.1309	281.467	61.825	692.44	2.46011
Cntrl MEP	02102020_sp3a	Sheet495	9	1	0	0	0		ErP	ErP	0		5	ErP	398	495	98	98	475	-377	475	-377	196	-754				16.3366	79.1825	0	0	0	0	0	16.3366	0	16.3366	124.55	140.717	16.1667	297.956	355.929	295.727	346.718	9.47625	106.134	41.5814	465.711	4.38796
Cntrl MEP	02102020_sp3a	Sheet496	10	1	0	0	0		ErP	ErP	0		6	ErP	496	601	106	106	581	-475	581	-475	212	-950				17.6702	96.8527	0	0	0	0	0	17.6702	0	17.6702	140.883	158.383	17.5	302.539	355.347	350.205	422.409	82.2755	921.486	85.2888	955.235	1.03662
Cntrl MEP	02102020_sp3a	Sheet497	11	1	0	0	0		ErP	ErP	0		7	ErP	602	724	123	123	704	-581	704	-581	246	-1162				20.5041	117.357	0	0	0	0	0	20.5041	0	20.5041	158.55	178.883	20.3333	350.919	431.334	328.852	409.979	30.7074	343.923	55.5165	621.785	1.80792
Cntrl MEP	02102020_sp3a	Sheet498	11	1	0	0	0		ErP	ErP	0		7	ErP	602	724	123	123	704	-581	704	-581	246	-1162				20.5041	117.357	0	0	0	0	0	20.5041	0	20.5041	158.55	178.883	20.3333	350.205	415.626	388.512	267.606	152.897	1712.44	231.485	2592.63	1.51399
Cntrl MEP	02102020_sp3a	Sheet499	10	1	0	0	0		ErP	ErP	0		6	ErP	496	588	93	93	568	-475	568	-475	186	-950				15.5031	94.6856	0	0	0	0	0	15.5031	0	15.5031	140.883	156.217	15.3333	293.91	341.723	277.319	347.801	17.6701	197.906	71.2687	798.209	4.03328
Cntrl MEP	02102020_sp3a	Sheet500	11	1	0	0	0		ErP	ErP	0		7	ErP	589	724	136	136	704	-568	704	-568	272	-1136				22.6712	117.357	0	0	0	0	0	22.6712	0	22.6712	156.383	178.883	22.5	284.585	351.714	177.325	212.775	175.524	1965.87	161.298	1806.53	0.918947
Cntrl MEP	02102020_sp3a	Sheet501	11	1	0	0	0		ErP	ErP	0		7	ErP	589	724	136	136	704	-568	704	-568	272	-1136				22.6712	117.357	0	0	0	0	0	22.6712	0	22.6712	156.383	178.883	22.5	273.965	345.845	275.021	360.389	14.5827	163.326	70.4788	789.362	4.83306
Cntrl MEP	02102020_sp3a	Sheet502	9	1	0	0	0		ErP	ErP	0		5	ErP	398	488	91	91	468	-377	468	-377	182	-754				15.1697	78.0156	0	0	0	0	0	15.1697	0	15.1697	124.55	139.55	15	288.331	348.228	192.181	303.12	106.205	1189.49	92.6299	1037.46	0.872183
Cntrl MEP	02102020_sp3a	Sheet503	10	1	0	0	0		ErP	ErP	0		6	ErP	489	585	97	97	565	-468	565	-468	194	-936				16.1699	94.1855	0	0	0	0	0	16.1699	0	16.1699	139.717	155.717	16	197.177	298.124	204.144	355.217	57.5157	644.176	108.497	1215.17	1.88639
Cntrl MEP	02102020_sp3a	Sheet504	11	1	0	0	0		ErP	ErP	0		7	ErP	586	724	139	139	704	-565	704	-565	278	-1130				23.1713	117.357	0	0	0	0	0	23.1713	0	23.1713	155.883	178.883	23	199.745	356.252	202.593	355.822	2.88028	32.2591	97.6415	1093.58	33.9
Cntrl MEP	02102020_sp3a	Sheet505	11	1	0	0	0		ErP	ErP	0		7	ErP	586	724	139	139	704	-565	704	-565	278	-1130				23.1713	117.357	0	0	0	0	0	23.1713	0	23.1713	155.883	178.883	23	210.612	354.441	222.168	357.453	11.9425	133.756	101.914	1141.43	8.53373
Cntrl MEP	02102020_sp3a	Sheet506	10	1	0	0	0		ErP	ErP	0		6	ErP	489	568	80	80	548	-468	548	-468	160	-936				13.336	91.3516	0	0	0	0	0	13.336	0	13.336	139.717	152.883	13.1667	187.186	306.299	203.354	318.196	20.0738	224.826	57.3078	641.848	2.85486
Cntrl MEP	02102020_sp3a	Sheet507	11	1	0	0	0		ErP	ErP	0		7	ErP	569	658	90	90	638	-548	638	-548	180	-1096				15.003	106.355	0	0	0	0	0	15.003	0	15.003	153.05	167.883	14.8333	203.354	318.196	204.34	316.99	1.5568	17.4361	73.88	827.456	47.4564
[truncated: 3,458 more rows]
[truncated: 51 more columns]

## Sheet: Stats
Cntrl MEP	Outcome	Total # of cells tracked	Total # of Blue Cells	Total # of Green Cells	Total # of Red Cells	Avg Gen # of Blue	Avg # Gen Green	Avg # Gen Red		Gen 1 Blue	Gen 1 Green	Gen 1 Red	Gen 2 Blue	Gen 2 Green	Gen 2 Red	Gen 3 Blue	Gen 3 Green	Gen 3 Red	Gen 4 Blue	Gen 4 Green	Gen 4 Red	Gen 5 Blue	Gen 5 Green	Gen 5 Red	Gen 6 Blue	Gen 6 Green	Gen 6 Red	Gen 7 Blue	Gen 7 Green	Gen 7 Red	Gen 8 Blue	Gen 8 Green	Gen 8 Red	Gen 9 Blue	Gen 9 Green	Gen 9 Red	Gen 10 Blue	Gen 10 Green	Gen 10 Red	Gen 11 Blue	Gen 11 Green	Gen 11 Red	Gen 12 Blue	Gen 12 Green	Gen 12 Red	Gen 13 Blue	Gen 13 Green	Gen 13 Red	Gen 14 Blue
[truncated: 39 more rows]
[truncated: 2 more columns]

[truncated: 2 more sheets: Suggestion2, Cntrl MEP Division Outcomes]
